# Supplementary material for: Hiding in plain sight: The discovery of complete genomes of 11 hypothetical spindle‐shaped viruses that putatively infect mesophilic ammonia‐oxidizing archaea
Source: Environ Microbiol Rep. 2024 Jan 23;16(1):e13230. doi: 10.1111/1758-2229.13230 (PMC10866085; doi:10.1111/1758-2229.13230)
Supplement: Supplementary file 1 — TABLE S1. Original BLASTp data of viral genomes of this study sharing similarities to archaeal proteins. Only the top hit of each match is shown, and hits sharing similarities with known ammonia‐oxidizing archaeal viruses are also kept for reference. Hits made to contigs including more than 10 proteins of host origin or RefSeq proteins are highlighted in red. TABLE S2. General information of NYMAG‐47 and recruited relatives, including G + C content, genome length, original sampling site, and original study name of the recruited genomes. Proposed taxonomic names are also included. TABLE S3. Collection of annotations of NYMAG‐47 proteins including coordinates and predicted functions of each protein. TABLE S4. CheckV results of original sequences deposited in GenBank sharing protein similarity to genomes in this study during BLASTp alignment. TABLE S5. Dot coordinates of genomes downloaded from GenBank, NYMAG‐47, and related genomes during UMAP visualization for amino acid usage frequency (Figure 5A). TABLE S6. Dot coordinates of genomes downloaded from GenBank, NYMAG‐47, and related genomes during UMAP visualization for di‐nucleotide frequency (Figure 5B). TABLE S7. Dot coordinates of genomes downloaded from GenBank, NYMAG‐47, and related genomes during UMAP visualization for tetra‐nucleotide frequency (Figure 5C). [file EMI4-16-e13230-s001.xlsx]

## Sheet: table 1
Query name	Hit id	Hit title	Identity (%)	Hit length	Mismatch	Gap open	Query start	Query end	Hit start	Hit end	E value	Bit score	Query Coverage (%)
IMGVR_UViG_3300001450_000008_3300001450_JGI24006J15134_10000262_2	tpg|HII36560.1|	hypothetical protein [Nitrosopumilaceae archaeon]	40.523	153	91	0	1	153	1	153	2.82e-35	130	97
IMGVR_UViG_3300001450_000008_3300001450_JGI24006J15134_10000262_3	tpg|HII36558.1|	hypothetical protein [Nitrosopumilaceae archaeon]	50.505	198	89	1	1	198	1	189	2.23e-60	202	59
IMGVR_UViG_3300001450_000008_3300001450_JGI24006J15134_10000262_4	gb|MCH7560094.1|	hypothetical protein [Nitrososphaerota archaeon]	50.394	127	60	2	13	139	15	138	1.29e-32	122	91
IMGVR_UViG_3300001450_000008_3300001450_JGI24006J15134_10000262_6	gb|KFM21667.1|	hypothetical protein AAA799B03_00767 [Marine Group I thaumarchaeote SCGC AAA799-B03]	46.667	90	44	2	1	89	1	87	7.48e-19	84.3	100
IMGVR_UViG_3300001450_000008_3300001450_JGI24006J15134_10000262_11	gb|MBT6646021.1|	hypothetical protein [Nitrososphaerota archaeon]	76.087	46	11	0	2	47	1	46	2.22e-15	73.2	96
IMGVR_UViG_3300001450_000008_3300001450_JGI24006J15134_10000262_16	gb|MBT4327765.1|	hypothetical protein [Candidatus Nitrosopelagicus sp.]	48.958	96	38	1	1	85	1	96	8.68e-22	91.7	100
IMGVR_UViG_3300001450_000008_3300001450_JGI24006J15134_10000262_20	gb|MBT6647496.1|	hypothetical protein [Nitrososphaerota archaeon]	53.608	485	205	7	76	557	21	488	1.18e-171	506	87
IMGVR_UViG_3300001450_000008_3300001450_JGI24006J15134_10000262_21	ref|WP_271956776.1|	hypothetical protein [Nitrosopumilus sp.]	36.224	196	109	5	115	302	344	531	1.44e-28	127	56
IMGVR_UViG_3300001450_000008_3300001450_JGI24006J15134_10000262_25	gb|MBT4327575.1|	site-specific integrase [Candidatus Nitrosopelagicus sp.]	57.292	192	82	0	1	192	1	192	5.32e-75	234	100
IMGVR_UViG_3300001450_000008_3300001450_JGI24006J15134_10000262_50	tpg|HII36561.1|	hypothetical protein [Nitrosopumilaceae archaeon]	49.419	344	167	4	15	354	13	353	1.55e-111	340	95
IMGVR_UViG_3300001450_000008_3300001450_JGI24006J15134_10000262_52	gb|RCL31091.1|	MAG: hypothetical protein DBX08_05340 [Nitrosopumilus sp.]	46.847	111	39	4	35	129	10	116	2.76e-17	84.7	73
IMGVR_UViG_3300006903_000010_3300006903_Ga0075426_10000380_12	tpg|HII36244.1|	hypothetical protein [Nitrosopumilaceae archaeon]	37.838	111	58	4	1	100	1	111	1.15e-14	74.7	99
IMGVR_UViG_3300006903_000010_3300006903_Ga0075426_10000380_14	gb|MCL4332962.1|	hypothetical protein [Candidatus Thermoplasmatota archaeon]	33.108	148	85	4	5	141	8	152	1.25e-10	67.8	85
IMGVR_UViG_3300006903_000010_3300006903_Ga0075426_10000380_37	gb|MBI1662539.1|	hypothetical protein [Nitrosopumilus sp.]	31.818	154	92	4	4	144	5	158	5.15e-19	90.5	84
IMGVR_UViG_3300006903_000010_3300006903_Ga0075426_10000380_44	ref|WP_166286803.1|	winged helix-turn-helix domain-containing protein [Candidatus Nitrosotalea sp. FS]<>hypothetical protein [Candidatus Nitrosotalea sp. FS]	48.75	80	40	1	1	79	1	80	2.55e-15	75.1	100
IMGVR_UViG_3300006903_000010_3300006903_Ga0075426_10000380_47	gb|MBT4327575.1|	site-specific integrase [Candidatus Nitrosopelagicus sp.]	46.154	169	90	1	10	177	2	170	6.17e-40	145	79
IMGVR_UViG_3300006903_000010_3300006903_Ga0075426_10000380_49	tpg|HII36561.1|	hypothetical protein [Nitrosopumilaceae archaeon]	31.781	365	238	5	2	362	4	361	5.53e-64	219	92
IMGVR_UViG_3300006903_000010_3300006903_Ga0075426_10000380_55	tpg|HII36560.1|	hypothetical protein [Nitrosopumilaceae archaeon]	35.065	154	100	0	4	157	2	155	2.21e-22	97.8	97
IMGVR_UViG_3300006903_000010_3300006903_Ga0075426_10000380_57	tpg|HII36558.1|	hypothetical protein [Nitrosopumilaceae archaeon]	39.409	203	103	2	1	203	1	183	3.08e-41	153	61
IMGVR_UViG_3300006903_000010_3300006903_Ga0075426_10000380_60	gb|MCH7560094.1|	hypothetical protein [Nitrososphaerota archaeon]	46.903	113	59	1	14	125	26	138	5.76e-21	92.4	89
IMGVR_UViG_3300006903_000010_3300006903_Ga0075426_10000380_63	gb|KFM21667.1|	hypothetical protein AAA799B03_00767 [Marine Group I thaumarchaeote SCGC AAA799-B03]	41.573	89	50	1	1	89	1	87	6.97e-15	73.9	100
IMGVR_UViG_3300006903_000010_3300006903_Ga0075426_10000380_66	gb|MBI1664053.1|	hypothetical protein [Nitrosopumilus sp.]	34.483	116	71	3	2	117	34	144	2.18e-11	67.8	99
IMGVR_UViG_3300009193_000034_3300009193_Ga0115551_1000487_2	gb|MBT4327765.1|	hypothetical protein [Candidatus Nitrosopelagicus sp.]	76.042	96	23	0	1	96	1	96	4.35e-47	155	100
IMGVR_UViG_3300009193_000034_3300009193_Ga0115551_1000487_5	gb|NIP61708.1|	hypothetical protein [Nitrosopumilaceae archaeon]<>hypothetical protein [Nitrosopumilaceae archaeon]<>hypothetical protein [Nitrosopumilaceae archaeon]<>hypothetical protein [Nitrosopumilaceae archaeon]<>hypothetical protein [Nitrosopumilaceae archaeon]	43.75	64	36	0	1	64	1	64	9.13e-09	58.9	60
IMGVR_UViG_3300009193_000034_3300009193_Ga0115551_1000487_13	gb|KFM21667.1|	hypothetical protein AAA799B03_00767 [Marine Group I thaumarchaeote SCGC AAA799-B03]	46.667	90	44	2	1	89	1	87	7.48e-19	84.3	100
IMGVR_UViG_3300009193_000034_3300009193_Ga0115551_1000487_15	gb|MCH7560094.1|	hypothetical protein [Nitrososphaerota archaeon]	49.206	126	61	2	14	139	16	138	1.78e-31	119	91
IMGVR_UViG_3300009193_000034_3300009193_Ga0115551_1000487_16	tpg|HII36558.1|	hypothetical protein [Nitrosopumilaceae archaeon]	50.505	198	89	1	1	198	1	189	4.92e-60	201	58
IMGVR_UViG_3300009193_000034_3300009193_Ga0115551_1000487_17	tpg|HII36560.1|	hypothetical protein [Nitrosopumilaceae archaeon]	40.523	153	91	0	1	153	1	153	3.86e-35	130	97
IMGVR_UViG_3300009193_000034_3300009193_Ga0115551_1000487_18	gb|MCH9657125.1|	hypothetical protein [archaeon]	63.043	46	17	0	1	46	8	53	2.21e-13	67.4	100
IMGVR_UViG_3300009193_000034_3300009193_Ga0115551_1000487_20	tpg|HII36561.1|	hypothetical protein [Nitrosopumilaceae archaeon]	49.704	338	163	4	19	352	19	353	1.94e-108	332	94
IMGVR_UViG_3300009193_000034_3300009193_Ga0115551_1000487_29	gb|MBT4327575.1|	site-specific integrase [Candidatus Nitrosopelagicus sp.]	55.208	192	86	0	1	192	1	192	2.25e-72	227	100
IMGVR_UViG_3300009193_000034_3300009193_Ga0115551_1000487_33	ref|WP_271956776.1|	hypothetical protein [Nitrosopumilus sp.]	34.615	208	131	4	99	302	325	531	2.5e-27	124	61
IMGVR_UViG_3300009193_000034_3300009193_Ga0115551_1000487_35	gb|MBT6647496.1|	hypothetical protein [Nitrososphaerota archaeon]	53.306	484	205	5	75	553	21	488	1.52e-169	500	87
IMGVR_UViG_3300024517_000020_3300024517_Ga0255049_10000052_1	ref|WP_271956751.1|	fibronectin type III domain-containing protein [Nitrosopumilus sp.]	36.077	826	430	25	24	813	119	882	4.46e-99	371	86
IMGVR_UViG_3300024517_000020_3300024517_Ga0255049_10000052_2	gb|KFM21667.1|	hypothetical protein AAA799B03_00767 [Marine Group I thaumarchaeote SCGC AAA799-B03]	46.667	90	44	2	1	89	1	87	1.12e-18	83.6	100
IMGVR_UViG_3300024517_000020_3300024517_Ga0255049_10000052_5	gb|MCH7560094.1|	hypothetical protein [Nitrososphaerota archaeon]	50.394	127	60	2	13	139	15	138	1.79e-32	122	91
IMGVR_UViG_3300024517_000020_3300024517_Ga0255049_10000052_6	tpg|HII36558.1|	hypothetical protein [Nitrosopumilaceae archaeon]	52.764	199	85	1	1	199	1	190	7.66e-62	206	58
IMGVR_UViG_3300024517_000020_3300024517_Ga0255049_10000052_7	tpg|HII36560.1|	hypothetical protein [Nitrosopumilaceae archaeon]	40.523	153	91	0	1	153	1	153	9.33e-35	129	97
IMGVR_UViG_3300024517_000020_3300024517_Ga0255049_10000052_9	gb|MCH9657125.1|	hypothetical protein [archaeon]	62.222	45	17	0	1	45	8	52	2.98e-13	67	100
IMGVR_UViG_3300024517_000020_3300024517_Ga0255049_10000052_10	tpg|HII36561.1|	hypothetical protein [Nitrosopumilaceae archaeon]	49.112	338	165	4	21	354	19	353	3.7e-106	326	94
IMGVR_UViG_3300024517_000020_3300024517_Ga0255049_10000052_35	gb|MBT4327575.1|	site-specific integrase [Candidatus Nitrosopelagicus sp.]	57.292	192	82	0	1	192	1	192	9.71e-75	233	100
IMGVR_UViG_3300024517_000020_3300024517_Ga0255049_10000052_39	ref|WP_271956776.1|	hypothetical protein [Nitrosopumilus sp.]	32.258	217	138	4	109	320	335	547	8.09e-24	114	63
IMGVR_UViG_3300024517_000020_3300024517_Ga0255049_10000052_41	gb|MBT6647496.1|	hypothetical protein [Nitrososphaerota archaeon]	54.788	449	194	4	107	553	47	488	5.01e-168	496	81
IMGVR_UViG_3300024517_000020_3300024517_Ga0255049_10000052_46	gb|MBT4327765.1|	hypothetical protein [Candidatus Nitrosopelagicus sp.]	44.792	96	42	1	7	91	1	96	3.45e-19	85.5	93
IMGVR_UViG_3300024517_000020_3300024517_Ga0255049_10000052_48	gb|NIP61708.1|	hypothetical protein [Nitrosopumilaceae archaeon]<>hypothetical protein [Nitrosopumilaceae archaeon]<>hypothetical protein [Nitrosopumilaceae archaeon]<>hypothetical protein [Nitrosopumilaceae archaeon]<>hypothetical protein [Nitrosopumilaceae archaeon]	38.158	76	47	0	23	98	3	78	2.79e-13	70.5	74
IMGVR_UViG_3300024517_000020_3300024517_Ga0255049_10000052_51	gb|MBT6646021.1|	hypothetical protein [Nitrososphaerota archaeon]	72.34	47	13	0	2	48	1	47	7.75e-15	71.6	98
IMGVR_UViG_3300025655_000107_3300025655_Ga0208795_1000113_5	gb|NIU00390.1|	hypothetical protein [Nitrosopumilaceae archaeon]<>hypothetical protein [Nitrosopumilaceae archaeon]<>hypothetical protein [Nitrosopumilaceae archaeon]	40	90	53	1	1	89	1	90	2.93e-13	70.5	90
IMGVR_UViG_3300025655_000107_3300025655_Ga0208795_1000113_18	gb|KFM21666.1|	hypothetical protein AAA799B03_00766 [Marine Group I thaumarchaeote SCGC AAA799-B03]	42.581	155	88	1	2	156	3	156	8.34e-38	137	98
IMGVR_UViG_3300025655_000107_3300025655_Ga0208795_1000113_24	tpg|HII36558.1|	hypothetical protein [Nitrosopumilaceae archaeon]	33.624	229	104	1	1	229	1	181	6.77e-38	145	63
IMGVR_UViG_3300025655_000107_3300025655_Ga0208795_1000113_25	gb|MCH7649217.1|	hypothetical protein [Nitrososphaerota archaeon]	46	50	27	0	26	75	14	63	4.51e-06	50.8	61
IMGVR_UViG_3300025655_000107_3300025655_Ga0208795_1000113_26	gb|MYB29989.1|	hypothetical protein [Cenarchaeum sp. SB0663_bin_5]<>hypothetical protein [Cenarchaeum sp. SB0675_bin_21]<>hypothetical protein [Cenarchaeum sp. SB0669_bin_11]	33.548	620	346	13	2	557	14	631	1.49e-90	305	93
IMGVR_UViG_3300025655_000107_3300025655_Ga0208795_1000113_27	gb|MCH7560094.1|	hypothetical protein [Nitrososphaerota archaeon]	59.016	122	50	0	21	142	18	139	1.61e-37	135	86
IMGVR_UViG_3300025655_000107_3300025655_Ga0208795_1000113_30	gb|KFM21667.1|	hypothetical protein AAA799B03_00767 [Marine Group I thaumarchaeote SCGC AAA799-B03]	51.724	87	42	0	1	87	1	87	8.58e-25	99	100
IMGVR_UViG_3300025655_000107_3300025655_Ga0208795_1000113_32	gb|MCH7560095.1|	hypothetical protein [Nitrososphaerota archaeon]	56.429	140	56	3	1	139	1	136	1.92e-43	150	100
IMGVR_UViG_3300025655_000107_3300025655_Ga0208795_1000113_36	gb|MBT4327233.1|	hypothetical protein [Candidatus Nitrosopelagicus sp.]	46.233	677	353	7	12	686	3	670	0	617	96
IMGVR_UViG_3300025655_000107_3300025655_Ga0208795_1000113_38	gb|QDI74107.1|	hypothetical protein [Nitrosopumilus spindle-shaped virus]	50.388	129	61	2	1	128	9	135	3.26e-34	126	99
IMGVR_UViG_3300025655_000107_3300025655_Ga0208795_1000113_41	tpg|HIE46903.1|	hypothetical protein [Nitrosopumilus sp.]	35.577	104	61	2	8	109	3	102	3.46e-10	64.3	84
IMGVR_UViG_3300025655_000107_3300025655_Ga0208795_1000113_42	gb|MBS7612499.1|	hypothetical protein [Candidatus Bathyarchaeota archaeon]<>hypothetical protein [Candidatus Bathyarchaeota archaeon]<>hypothetical protein [Candidatus Bathyarchaeota archaeon]	37.77	278	148	10	1	270	1	261	9.14e-42	154	99
IMGVR_UViG_3300025655_000107_3300025655_Ga0208795_1000113_46	gb|MCE2614943.1|	hypothetical protein [Nitrosopumilus sp. (ex Thoosa mismalolli)]	62.963	108	40	0	2	109	6	113	3.2e-40	140	96
IMGVR_UViG_3300025655_000107_3300025655_Ga0208795_1000113_49	gb|MAF37217.1|	hypothetical protein [archaeon]	45.69	116	61	1	1	114	1	116	2.15e-25	104	97
IMGVR_UViG_3300025655_000107_3300025655_Ga0208795_1000113_55	gb|MBT4327575.1|	site-specific integrase [Candidatus Nitrosopelagicus sp.]	57.447	188	77	1	1	188	8	192	1.22e-70	223	100
IMGVR_UViG_3300025655_000107_3300025655_Ga0208795_1000113_56	gb|QDI74069.1|	hypothetical protein [Nitrosopumilus spindle-shaped virus]	35.841	226	119	3	160	385	31	230	7.3e-44	162	59
IMGVR_UViG_3300025655_000107_3300025655_Ga0208795_1000113_57	gb|KER06830.1|	hypothetical protein AAA799E16_00557 [Marine Group I thaumarchaeote SCGC AAA799-E16]<>hypothetical protein SCCGRSA3_00032 [Marine Group I thaumarchaeote SCGC RSA3]	39.007	141	55	4	28	153	60	184	1.85e-14	79	71
IMGVR_UViG_3300025889_000655_3300025889_Ga0208644_1000706_1	ref|WP_271956751.1|	fibronectin type III domain-containing protein [Nitrosopumilus sp.]	44.444	531	236	14	26	527	121	621	3.39e-113	382	95
IMGVR_UViG_3300025889_000655_3300025889_Ga0208644_1000706_2	gb|KFM21667.1|	hypothetical protein AAA799B03_00767 [Marine Group I thaumarchaeote SCGC AAA799-B03]	51.111	90	40	2	1	89	1	87	1.91e-24	98.2	100
IMGVR_UViG_3300025889_000655_3300025889_Ga0208644_1000706_5	gb|MCH7560094.1|	hypothetical protein [Nitrososphaerota archaeon]	41.88	117	68	0	28	144	22	138	1e-21	95.1	81
IMGVR_UViG_3300025889_000655_3300025889_Ga0208644_1000706_6	tpg|HII36558.1|	hypothetical protein [Nitrosopumilaceae archaeon]	44.751	181	100	0	1	181	1	181	1.91e-51	179	58
IMGVR_UViG_3300025889_000655_3300025889_Ga0208644_1000706_10	gb|KFM21666.1|	hypothetical protein AAA799B03_00766 [Marine Group I thaumarchaeote SCGC AAA799-B03]	61.039	154	60	0	9	162	3	156	3.36e-65	207	94
IMGVR_UViG_3300025889_000655_3300025889_Ga0208644_1000706_22	gb|UVF62653.1|	reverse gyrase zinc finger [Yangshan Harbor Nitrososphaeria virus]	71.429	35	10	0	3	37	8	42	1.85e-07	52	88
IMGVR_UViG_3300025889_000655_3300025889_Ga0208644_1000706_23	gb|MAH51488.1|	hypothetical protein [Candidatus Pacearchaeota archaeon]	37.895	95	46	3	53	134	9	103	5.32e-08	59.7	50
IMGVR_UViG_3300025889_000655_3300025889_Ga0208644_1000706_26	gb|QDI74069.1|	hypothetical protein [Nitrosopumilus spindle-shaped virus]	36.325	234	112	8	118	343	25	229	1.37e-28	121	66
IMGVR_UViG_3300025889_000655_3300025889_Ga0208644_1000706_28	gb|QDI74107.1|	hypothetical protein [Nitrosopumilus spindle-shaped virus]	53.488	129	58	2	1	128	9	136	2.47e-40	141	100
IMGVR_UViG_3300025889_000655_3300025889_Ga0208644_1000706_29	gb|MBL7002271.1|	hypothetical protein [Nitrosopumilus sp.]	49.565	460	232	0	146	605	183	642	3.23e-159	483	74
IMGVR_UViG_3300025889_000655_3300025889_Ga0208644_1000706_30	gb|MBT3761021.1|	phosphoadenosine phosphosulfate reductase family protein [Candidatus Nitrosopelagicus sp.]	32.646	291	180	6	4	285	26	309	1.68e-39	151	98
IMGVR_UViG_3300025889_000655_3300025889_Ga0208644_1000706_36	ref|WP_253805599.1|	hypothetical protein [Nitrosopumilus sp. Nsub]	41.964	112	42	7	1	98	1	103	4.26e-08	58.9	80
IMGVR_UViG_3300025889_000655_3300025889_Ga0208644_1000706_41	gb|MCH7560095.1|	hypothetical protein [Nitrososphaerota archaeon]	55.474	137	60	1	1	137	1	136	1.24e-44	153	100
IMGVR_UViG_3300025915_000012_3300025915_Ga0207693_10000590_3	gb|MBI1662539.1|	hypothetical protein [Nitrosopumilus sp.]	32.749	171	98	5	5	160	6	174	1.63e-20	94.7	93
IMGVR_UViG_3300025915_000012_3300025915_Ga0207693_10000590_5	gb|MCH7560774.1|	hypothetical protein [Nitrososphaerota archaeon]	31.343	134	88	2	1	133	1	131	1.97e-12	71.2	94
IMGVR_UViG_3300025915_000012_3300025915_Ga0207693_10000590_40	gb|MBT3761021.1|	phosphoadenosine phosphosulfate reductase family protein [Candidatus Nitrosopelagicus sp.]	34.074	270	167	7	19	281	25	290	3.32e-32	132	86
IMGVR_UViG_3300025915_000012_3300025915_Ga0207693_10000590_53	gb|MAF37216.1|	DNA cytosine methyltransferase [archaeon]	56.054	223	78	4	1	219	1	207	3.36e-82	254	96
IMGVR_UViG_3300025915_000012_3300025915_Ga0207693_10000590_58	gb|MCH7560095.1|	hypothetical protein [Nitrososphaerota archaeon]	33.094	139	86	3	4	138	1	136	9.33e-17	82	98
IMGVR_UViG_3300025915_000012_3300025915_Ga0207693_10000590_60	gb|KFM21667.1|	hypothetical protein AAA799B03_00767 [Marine Group I thaumarchaeote SCGC AAA799-B03]	39.326	89	52	1	1	89	1	87	3.47e-12	67.4	100
IMGVR_UViG_3300025915_000012_3300025915_Ga0207693_10000590_62	gb|MBT4326184.1|	hypothetical protein [Candidatus Nitrosopelagicus sp.]	37.288	118	71	1	74	191	82	196	5.61e-19	94	63
IMGVR_UViG_3300025915_000012_3300025915_Ga0207693_10000590_65	gb|MCH7560094.1|	hypothetical protein [Nitrososphaerota archaeon]	44	100	55	1	4	102	16	115	2.27e-22	96.3	79
IMGVR_UViG_3300025915_000012_3300025915_Ga0207693_10000590_67	tpg|HII36558.1|	hypothetical protein [Nitrosopumilaceae archaeon]	39.267	191	112	3	1	191	1	187	4.39e-45	162	62
IMGVR_UViG_3300025915_000012_3300025915_Ga0207693_10000590_70	tpg|HII36560.1|	hypothetical protein [Nitrosopumilaceae archaeon]	35.135	148	96	0	4	151	2	149	9.32e-24	101	94
IMGVR_UViG_3300025915_000012_3300025915_Ga0207693_10000590_76	tpg|HII36561.1|	hypothetical protein [Nitrosopumilaceae archaeon]	46.821	346	171	6	22	359	19	359	3.37e-98	306	90
IMGVR_UViG_3300027234_000001_3300027234_Ga0208170_1000027_2	gb|KFM21363.1|	phage-plasmid primase P4 family protein [Marine Group I thaumarchaeote SCGC AAA799-B03]	38.298	799	394	18	11	780	6	734	6.75e-157	485	97
IMGVR_UViG_3300027234_000001_3300027234_Ga0208170_1000027_5	ref|WP_271956776.1|	hypothetical protein [Nitrosopumilus sp.]	35.656	244	133	8	71	296	309	546	9.23e-30	130	70
IMGVR_UViG_3300027234_000001_3300027234_Ga0208170_1000027_8	gb|MBT4327575.1|	site-specific integrase [Candidatus Nitrosopelagicus sp.]	57.292	192	82	0	1	192	1	192	3.73e-74	232	100
IMGVR_UViG_3300027234_000001_3300027234_Ga0208170_1000027_25	tpg|HII36561.1|	hypothetical protein [Nitrosopumilaceae archaeon]	49.709	344	166	4	15	354	13	353	3.57e-113	344	95
IMGVR_UViG_3300027234_000001_3300027234_Ga0208170_1000027_27	tpg|HII36560.1|	hypothetical protein [Nitrosopumilaceae archaeon]	39.869	153	92	0	1	153	1	153	1.06e-33	126	97
IMGVR_UViG_3300027234_000001_3300027234_Ga0208170_1000027_28	tpg|HII36558.1|	hypothetical protein [Nitrosopumilaceae archaeon]	51.01	198	88	1	1	198	1	189	3.84e-61	204	59
IMGVR_UViG_3300027234_000001_3300027234_Ga0208170_1000027_29	gb|MCH7560094.1|	hypothetical protein [Nitrososphaerota archaeon]	55.238	105	43	2	15	119	15	115	1.56e-31	120	74
IMGVR_UViG_3300027234_000001_3300027234_Ga0208170_1000027_31	gb|KFM21667.1|	hypothetical protein AAA799B03_00767 [Marine Group I thaumarchaeote SCGC AAA799-B03]	46.667	90	44	2	1	89	1	87	4.72e-19	84.7	100
IMGVR_UViG_3300027234_000001_3300027234_Ga0208170_1000027_36	gb|MBT6646021.1|	hypothetical protein [Nitrososphaerota archaeon]	76.596	47	11	0	2	48	1	47	1.98e-15	73.2	96
IMGVR_UViG_3300027234_000001_3300027234_Ga0208170_1000027_40	gb|MBT4327765.1|	hypothetical protein [Candidatus Nitrosopelagicus sp.]	43.75	96	39	1	1	81	1	96	5.53e-18	82	100
IMGVR_UViG_3300032073_000103_3300032073_Ga0315315_10000441_4	tpg|HII36560.1|	hypothetical protein [Nitrosopumilaceae archaeon]	40.523	153	91	0	1	153	1	153	1.89e-34	128	97
IMGVR_UViG_3300032073_000103_3300032073_Ga0315315_10000441_5	tpg|HII36558.1|	hypothetical protein [Nitrosopumilaceae archaeon]	50.754	199	89	1	1	199	1	190	2.83e-61	204	59
IMGVR_UViG_3300032073_000103_3300032073_Ga0315315_10000441_6	gb|MCH7560094.1|	hypothetical protein [Nitrososphaerota archaeon]	51.923	104	47	2	13	116	15	115	7.91e-30	115	75
IMGVR_UViG_3300032073_000103_3300032073_Ga0315315_10000441_9	gb|KFM21667.1|	hypothetical protein AAA799B03_00767 [Marine Group I thaumarchaeote SCGC AAA799-B03]	46.667	90	44	2	1	89	1	87	6.28e-19	84.3	100
IMGVR_UViG_3300032073_000103_3300032073_Ga0315315_10000441_17	gb|MBT4327765.1|	hypothetical protein [Candidatus Nitrosopelagicus sp.]	47.917	96	39	1	1	85	1	96	1.16e-20	89	100
IMGVR_UViG_3300032073_000103_3300032073_Ga0315315_10000441_19	gb|MVT13900.1|	phosphoadenosine phosphosulfate reductase family protein [Euryarchaeota archaeon]	38.182	220	118	5	40	252	4	212	7.03e-36	139	77
IMGVR_UViG_3300032073_000103_3300032073_Ga0315315_10000441_21	gb|MBT6647496.1|	hypothetical protein [Nitrososphaerota archaeon]	53.402	485	204	5	75	554	21	488	1.53e-172	508	87
IMGVR_UViG_3300032073_000103_3300032073_Ga0315315_10000441_27	gb|MBT4327575.1|	site-specific integrase [Candidatus Nitrosopelagicus sp.]	56.25	192	84	0	1	192	1	192	3.85e-74	232	100
IMGVR_UViG_3300032073_000103_3300032073_Ga0315315_10000441_55	tpg|HII36561.1|	hypothetical protein [Nitrosopumilaceae archaeon]	49.521	313	151	4	10	318	10	319	7.13e-101	311	97
IMGVR_UViG_3300050506_000125_3300050506_nmdc:mga0sk66_448_c1_2	gb|MCH7560094.1|	hypothetical protein [Nitrososphaerota archaeon]	46.903	113	59	1	14	125	26	138	5.76e-21	92.4	89
IMGVR_UViG_3300050506_000125_3300050506_nmdc:mga0sk66_448_c1_5	tpg|HII36558.1|	hypothetical protein [Nitrosopumilaceae archaeon]	39.409	203	103	2	1	203	1	183	3.08e-41	153	61
IMGVR_UViG_3300050506_000125_3300050506_nmdc:mga0sk66_448_c1_7	tpg|HII36560.1|	hypothetical protein [Nitrosopumilaceae archaeon]	35.065	154	100	0	4	157	2	155	2.21e-22	97.8	97
IMGVR_UViG_3300050506_000125_3300050506_nmdc:mga0sk66_448_c1_13	tpg|HII36561.1|	hypothetical protein [Nitrosopumilaceae archaeon]	31.781	365	238	5	2	362	4	361	5.53e-64	219	92
IMGVR_UViG_3300050506_000125_3300050506_nmdc:mga0sk66_448_c1_15	gb|MBT4327575.1|	site-specific integrase [Candidatus Nitrosopelagicus sp.]	46.154	169	90	1	10	177	2	170	6.17e-40	145	79
IMGVR_UViG_3300050506_000125_3300050506_nmdc:mga0sk66_448_c1_18	ref|WP_166286803.1|	winged helix-turn-helix domain-containing protein [Candidatus Nitrosotalea sp. FS]<>hypothetical protein [Candidatus Nitrosotalea sp. FS]	48.75	80	40	1	1	79	1	80	2.55e-15	75.1	100
IMGVR_UViG_3300050506_000125_3300050506_nmdc:mga0sk66_448_c1_25	gb|MBI1662539.1|	hypothetical protein [Nitrosopumilus sp.]	31.818	154	92	4	4	144	5	158	5.15e-19	90.5	84
IMGVR_UViG_3300050506_000125_3300050506_nmdc:mga0sk66_448_c1_48	gb|MCL4332962.1|	hypothetical protein [Candidatus Thermoplasmatota archaeon]	33.108	148	85	4	5	141	8	152	1.25e-10	67.8	85
IMGVR_UViG_3300050506_000125_3300050506_nmdc:mga0sk66_448_c1_50	tpg|HII36244.1|	hypothetical protein [Nitrosopumilaceae archaeon]	37.838	111	58	4	1	100	1	111	1.15e-14	74.7	99
IMGVR_UViG_3300050506_000125_3300050506_nmdc:mga0sk66_448_c1_63	gb|MBI1664053.1|	hypothetical protein [Nitrosopumilus sp.]	34.483	116	71	3	2	117	34	144	2.18e-11	67.8	99
IMGVR_UViG_3300050506_000125_3300050506_nmdc:mga0sk66_448_c1_66	gb|KFM21667.1|	hypothetical protein AAA799B03_00767 [Marine Group I thaumarchaeote SCGC AAA799-B03]	41.573	89	50	1	1	89	1	87	6.97e-15	73.9	100
NYMAG-47_8	gb|MCH7560095.1|	hypothetical protein [Nitrososphaerota archaeon]	42.647	136	76	2	1	136	1	134	5.71e-22	95.5	99
NYMAG-47_10	gb|MBT4327580.1|	hypothetical protein [Candidatus Nitrosopelagicus sp.]	35.227	88	56	1	1	88	1	87	2.72e-12	67.4	100
NYMAG-47_14	gb|MCH7560094.1|	hypothetical protein [Nitrososphaerota archaeon]	51.02	98	47	1	16	112	18	115	2.22e-27	109	72
NYMAG-47_15	gb|EGG41230.1|	hypothetical protein Nlim_2039 [Candidatus Nitrosarchaeum limnium SFB1]	77.232	224	49	2	1	223	1	223	8.2e-124	360	97
NYMAG-47_17	tpg|HII36558.1|	hypothetical protein [Nitrosopumilaceae archaeon]	35.484	124	75	2	1	123	64	183	7.94e-13	76.3	53
NYMAG-47_19	tpg|HII36560.1|	hypothetical protein [Nitrosopumilaceae archaeon]	34.437	151	97	1	1	151	1	149	5.06e-17	84	96
NYMAG-47_20	tpg|HII36561.1|	hypothetical protein [Nitrosopumilaceae archaeon]	40.115	349	203	4	1	344	1	348	8.72e-91	287	97
NYMAG-47_33	gb|MBT7252224.1|	tyrosine-type recombinase/integrase [Candidatus Nitrosopelagicus sp.]	38.202	267	144	8	42	287	31	297	1.47e-39	152	85
NYMAG-47_41	gb|QDI74069.1|	hypothetical protein [Nitrosopumilus spindle-shaped virus]	32.558	215	136	5	7	213	14	227	1.55e-23	104	97
NYMAG-47_50	tpg|HII36244.1|	hypothetical protein [Nitrosopumilaceae archaeon]	37.069	116	68	3	1	115	1	112	2.44e-12	69.7	97
NYMAG-47_61	gb|MBT4327741.1|	hypothetical protein [Candidatus Nitrosopelagicus sp.]	34.959	123	70	4	3	119	2	120	3.39e-11	66.6	98
NYMAG-47_64	ref|WP_148702589.1|	hypothetical protein [Nitrosopumilus piranensis]	39.394	66	35	2	1	64	1	63	2.25e-09	58.9	94
NYMAG-47_66	gb|MRN62051.1|	hypothetical protein [Nitrosopumilales archaeon]	44.776	67	28	2	5	62	3	69	1.3e-06	52	88
NYMAG-47_69	gb|NQV40239.1|	hypothetical protein [Nitrosopumilus sp.]	51.484	674	314	5	1	669	1	666	0	700	98
Proteins sharing similarities to contigs of confident archaeal origin (encodes 10 or more host genes or RefSeq protein) are highlighted in red

## Sheet: table 2
Genome name	Abbreviation used in the study	Proposed taxonomy (Family; Genus; Species)	Proposed Name	Proposed abbreviation	%GC	Sequence Length	GOLD Ecosystem Classification	CheckV estimated completeness (%)	Original study name
NYMAG-47	NYMAG-47	Nipumfusiviridae; Yangshanfusivirus; Yangshanfusivirus Mimetico	Nitrosopumilaceae Spindle-shaped virus NYM1	NYM1	0.349	37075	/	100	/
IMGVR_UViG_3300050506_000125|3300050506|nmdc:mga0sk66_448_c1	3300050506_000125	Nipumfusiviridae; Terrafusivirus; Terrafusivirus Tennessense	Nitrosopumilaceae Spindle-shaped virus NTT1	NTT1	0.329	30340	Environmental;Terrestrial;Soil;Tree plantation	100	Populus root and rhizosphere microbial communities from Tennessee, USA
IMGVR_UViG_3300032073_000103|3300032073|Ga0315315_10000441	3300032073_000103	Nipumfusiviridae; Marefusivirus; Marefusivirus Montrience	Nitrosopumilaceae Spindle-shaped virus NMM1	NMM1	0.367	34343	Environmental;Aquatic;Marine;Intertidal zone	100	Marine archaeal communities from Monterey Bay, CA, that are ammonia-oxidizing
IMGVR_UViG_3300027234_000001|3300027234|Ga0208170_1000027	3300027234_000001	Nipumfusiviridae; Marefusivirus; Marefusivirus Columifiumense	Nitrosopumilaceae Spindle-shaped virus NMC1	NMC1	0.403	33121	Environmental;Aquatic;Marine;Intertidal zone	100	Estuarine microbial communities from the Columbia River estuary, to analyze effect of nutrient fluxes, a time series
IMGVR_UViG_3300025915_000012|3300025915|Ga0207693_10000590	3300025915_000012	Nipumfusiviridae; Terrafusivirus; Terrafusivirus Michiganse	Nitrosopumilaceae Spindle-shaped virus NTM1	NTM1	0.345	32443	Host-associated;Plants;Roots;Rhizosphere	100	Corn, switchgrass and miscanthus rhizosphere microbial communities from Kellogg Biological Station, Michigan, USA
IMGVR_UViG_3300025889_000655|3300025889|Ga0208644_1000706	3300025889_000655	Nipumfusiviridae; Baiafusivirus; Baiafusivirus Chesapense	Nitrosopumilaceae Spindle-shaped virus NBC1	NBC1	0.357	29561	Environmental;Aquatic;Marine;Coastal	100	Aqueous microbial communities from the Delaware River/Bay and Chesapeake Bay under freshwater to marine salinity gradient to study organic matter cycling in a time-series
IMGVR_UViG_3300025655_000107|3300025655|Ga0208795_1000113	3300025655_000107	Nipumfusiviridae; Baiafusivirus; Baiafusivirus Delawense	Nitrosopumilaceae Spindle-shaped virus NBD1	NBD1	0.348	38019	Environmental;Aquatic;Marine;Coastal	100	Aqueous microbial communities from the Delaware River/Bay and Chesapeake Bay under freshwater to marine salinity gradient to study organic matter cycling in a time-series
IMGVR_UViG_3300024517_000020|3300024517|Ga0255049_10000052	3300024517_000020	Nipumfusiviridae; Marefusivirus; Marefusivirus Jervisense	Nitrosopumilaceae Spindle-shaped virus NMJ1	NMJ1	0.362	33957	Environmental;Aquatic;Marine;Inlet	100	Methane metabolizing microbial communities from different methane-rich environments from various locations
IMGVR_UViG_3300009193_000034|3300009193|Ga0115551_1000487	3300009193_000034	Nipumfusiviridae; Marefusivirus; Marefusivirus Helgoense	Nitrosopumilaceae Spindle-shaped virus NMH1	NMH1	0.358	27181	Environmental;Aquatic;Marine;Epipelagic	100	Pelagic marine microbial communities from North Sea
IMGVR_UViG_3300006903_000010|3300006903|Ga0075426_10000380	3300006903_000010	Nipumfusiviridae; Terrafusivirus; Terrafusivirus Tennessense	Nitrosopumilaceae Spindle-shaped virus NTT2	NTT2	0.329	30340	Environmental;Terrestrial;Soil;Tree plantation	100	Populus root and rhizosphere microbial communities from Tennessee, USA
IMGVR_UViG_3300001450_000008|3300001450|JGI24006J15134_10000262	3300001450_000008	Nipumfusiviridae; Marefusivirus; Marefusivirus Pacifica	Nitrosopumilaceae Spindle-shaped virus NMP1	NMP1	0.371	35613	Environmental;Aquatic;Marine;Oceanic	100	Marine viral communities from the Subarctic Pacific Ocean and the Gulf of Mexico

## Sheet: table 3
Protein	Genome Coordinate start	Genome Coordinate end	HHblitz Top Hit	HHblitz Top Hit stat	HHpred top hit	HHpred top hit stats	pfam hit	geNomad hit	geNomad hit evalue	geNomad taxonomy
NYMAG-47_1	3	257	phrog_12071 PHROGs annotation: NA; unknown function || Predicted ECOD domains: Small envelope protein M; Flavi_M; Small envelope protein M |	Probab=82.90 E-value=0.099 Score=28.76 Aligned_cols=39 Identities=15% Similarity=0.061 Sum_probs=28.4 Template_Neff=6.600	-	-	-	-
NYMAG-47_10	10851	11117	phrog_31521 PHROGs annotation: NA; unknown function || Predicted ECOD domains: MPER trimer; KOG0837; GENERAL CONTROL PROTEIN GCN4 |	Probab=38.29 E-value=6 Score=24.67 Aligned_cols=24 Identities=25% Similarity=0.439 Sum_probs=20.6 Template_Neff=1.300	PF16020.8 Deltameth_res ; Deltamethrin resistance	Probability: 88.71%, E-value: 3.3, Score: 25.88, Aligned cols: 48, Identities: 19%, Similarity: 0.366, Template Neff: 6	-	-
NYMAG-47_11	11189	11458	phrog_11172 PHROGs annotation: virion structural protein; head and packaging	Probab=52.86 E-value=2.1 Score=28.75 Aligned_cols=20 Identities=40% Similarity=0.692 Sum_probs=12.0 Template_Neff=3.100	phrog_11172 PHROGs annotation: virion structural protein; head and packaging	Probability: 75.4%, E-value: 30, Score: 27.47, Aligned cols: 73, Identities: 23%, Similarity: 0.3, Template Neff: 3.1	-	-
NYMAG-47_12	11513	11749	phrog_21089 PHROGs annotation: NA; unknown function || Predicted ECOD domains: Ribbon-helix-helix; CcdA; CcdA |	Probab=85.63 E-value=0.045 Score=26.59 Aligned_cols=43 Identities=16% Similarity=0.224 Sum_probs=34.3 Template_Neff=9.500	-	-	-	-
NYMAG-47_13	11874	11996	6M1I_B Ribonuclease 3 (E.C.3.1.26.3), Microprocessor complex; GPCR, PROTEIN BINDING; 3.5A {Homo sapiens}	Probab=45.31 E-value=2.3 Score=17.72 Aligned_cols=17 Identities=41% Similarity=0.851 Sum_probs=13.5 Template_Neff=6.700	-	-	-	-
NYMAG-47_14	11998	12405	7MDY_A ATP binding cassette transporter, ABC; HET: AOV; 3.5A {Escherichia coli}	Probab=63.01 E-value=0.42 Score=27.40 Aligned_cols=40 Identities=10% Similarity=0.230 Sum_probs=24.3 Template_Neff=12.600	PF10852.11 DUF2651 ; Protein of unknown function (DUF2651)	Probability: 46.19%, E-value: 21, Score: 23.53, Aligned cols: 54, Identities: 24%, Similarity: 0.22, Template Neff: 7.7	-	-
NYMAG-47_15	12411	13106	4CE0_A O-METHYLTRANSFERASE; TRANSFERASE; HET: SAH; 2.001A {SACCHAROPOLYSPORA SPINOSA}	Probab=99.35 E-value=8.7e-17 Score=131.88 Aligned_cols=151 Identities=26% Similarity=0.393 Sum_probs=114.2 Template_Neff=9.500	PHROGs annotation: glycosyltransferase; moron, auxiliary metabolic gene and host takeover || Predicted ECOD domains: S-adenosyl-L-methionine-dependent methyltransferases; phrog_8858 PHROGs annotation: glycosyltransferase; moron, auxiliary metabolic gene and host takeover || Predicted ECOD domains: S-adenosyl-L-methionine-dependent phrog_8858 phrog_8858 PHROGs annotation: glycosyltransferase; moro…	Probability: 99.46%, E-value: 2.2e-12, Score: 96.84, Aligned cols: 152, Identities: 36%, Similarity: 0.631, Template Neff: 11.9	Macrocin-O-methyltransferase (TylF) [PF05711.14]	-
NYMAG-47_16	13271	13567	phrog_12071 PHROGs annotation: NA; unknown function || Predicted ECOD domains: Small envelope protein M; Flavi_M; Small envelope protein M |	Probab=74.49 E-value=0.29 Score=27.30 Aligned_cols=28 Identities=29% Similarity=0.141 Sum_probs=21.8 Template_Neff=6.600	phrog_7746 PHROGs annotation: NA; unknown function || Predicted ECOD domains: Endosomal sorting complex assembly domains; Mod_r; Pr	Probability: 70.74%, E-value: 6.4, Score: 29.41, Aligned cols: 39, Identities: 23%, Similarity: 0.628, Template Neff: 2.4	-	-
NYMAG-47_17	13665	14369	phrog_18860 PHROGs annotation: NA; unknown function || Predicted ECOD domains: F-type ATP synthase subunit b; ATP-synt_B; ATP synthase subunit b |	Probab=59.73 E-value=1 Score=32.69 Aligned_cols=26 Identities=8% Similarity=0.001 Sum_probs=15.7 Template_Neff=5.700	-	-	-	-
NYMAG-47_18	14557	15003	phrog_826 PHROGs annotation: HNH endonuclease; DNA, RNA and nucleotide metabolism || Predicted ECOD domains: His-Me finger endonucleases; zf-His_Me_endon_like; INTRON 3 (I-PPO) ENCODED ENDONUCLEASE |	Probab=99.64 E-value=1.3e-20 Score=114.94 Aligned_cols=114 Identities=33% Similarity=0.572 Sum_probs=92.4 Template_Neff=9.400	phrog_826 PHROGs annotation: HNH endonuclease; DNA, RNA and nucleotide metabolism || Predicted ECOD domains: His-Me finger endonucleases; zf-His_Me_endon_like; INTRON 3 (I-PPO) ENCODED ENDONUCLEASE |	Probability: 99.77%, E-value: 3e-19, Score: 120.06, Aligned cols: 110, Identities: 35%, Similarity: 0.606, Template Neff: 9.4	HNH endonuclease [PF13392.9]; Zinc-binding loop region of homing endonuclease [PF05551.14]	Zinc-binding loop region of homing endonuclease	2.692e-11	Caudoviricetes
NYMAG-47_19	15173	15649	phrog_21551 PHROGs annotation: NA; unknown function || Predicted ECOD domains: Tautomerase/MIF; MIF |	Probab=23.98 E-value=15 Score=26.09 Aligned_cols=57 Identities=33% Similarity=0.457 Sum_probs=39.4 Template_Neff=1.600	-	-	-	-
NYMAG-47_2	333	476	phrog_14829 PHROGs annotation: NA; unknown function	Probab=99.48 E-value=2.9e-18 Score=93.94 Aligned_cols=45 Identities=24% Similarity=0.253 Sum_probs=41.0 Template_Neff=5.000	-	-	-	-
NYMAG-47_20	15642	16703	3PVS_B Replication-associated recombination protein A or; Recombination protein A, Maintenance of; HET: PO4; 2.5A {Escherichia coli}	Probab=96.69 E-value=5.1e-06 Score=78.54 Aligned_cols=153 Identities=15% Similarity=0.112 Sum_probs=79.8 Template_Neff=10.500	PF01637.21 ; ATPase_2 ; ATPase domain predominantly from Archaea	Probability: 98.25%, E-value: 0.00013, Score: 51.2, Aligned cols: 112, Identities: 12%, Similarity: 0.027, Template Neff: 13	-	-
NYMAG-47_21	16700	17314	phrog_21057 PHROGs annotation: NA; unknown function || Predicted ECOD domains: Rubredoxin-related; TF_Zn_Ribbon; TRANSCRIPTION INITIATION FACTOR IIE SUBUNIT ALPHA |	Probab=90.22 E-value=0.016 Score=36.44 Aligned_cols=58 Identities=22% Similarity=0.458 Sum_probs=37.0 Template_Neff=6.700	PF07131.14 ; DUF1382 ; Protein of unknown function (DUF1382)	Probability: 74.02%, E-value: 13, Score: 23.66, Aligned cols: 30, Identities: 33%, Similarity: 0.493, Template Neff: 4.7	-	-
NYMAG-47_22	17753	17950	phrog_16979 PHROGs annotation: NA; unknown function || Predicted ECOD domains: Ribbon-helix-helix; EUF07909; Putative regulator of transfer genes ArtA | CopK; CopK; Copper resistance protein K |	Probab=72.83 E-value=0.37 Score=29.33 Aligned_cols=51 Identities=14% Similarity=0.270 Sum_probs=41.3 Template_Neff=5.800	-	-	-	-
NYMAG-47_23	18092	18514	phrog_12365 PHROGs annotation: NA; unknown function	Probab=100.00 E-value=8.2e-37 Score=244.02 Aligned_cols=95 Identities=37% Similarity=0.648 Sum_probs=89.2 Template_Neff=2.600	-	-	-	-	5.322e-19	Caudoviricetes
NYMAG-47_24	18515	18769	phrog_11293 PHROGs annotation: NA; unknown function || Predicted ECOD domains: Rubredoxin-related; ADK_lid; Adenylate kinase |	Probab=93.73 E-value=0.0025 Score=43.12 Aligned_cols=44 Identities=43% Similarity=0.994 Sum_probs=36.3 Template_Neff=4.400	-	-	-	-
NYMAG-47_25	18769	19008	3T97_A Nuclear pore complex protein Nup54; nucleoporin, coiled-coil, nuclear pore complex; 2.8A {Rattus norvegicus}	Probab=55.65 E-value=1.1 Score=22.21 Aligned_cols=21 Identities=29% Similarity=0.515 Sum_probs=16.5 Template_Neff=7.700	-	-	-	-
NYMAG-47_26	19005	19292	phrog_11444 PHROGs annotation: NA; unknown function	Probab=55.98 E-value=2 Score=22.07 Aligned_cols=20 Identities=35% Similarity=0.476 Sum_probs=13.3 Template_Neff=1.700	-	-	-	-
NYMAG-47_27	19268	19438	3DCG_E Transcription elongation factor B polypeptide; HIV, Vif, AIDS, Host-virus interaction; 2.4A {Homo sapiens}	Probab=39.41 E-value=5.1 Score=20.82 Aligned_cols=15 Identities=40% Similarity=0.837 Sum_probs=11.6 Template_Neff=2.200	-	-	-	-
NYMAG-47_28	19435	20040	phrog_33723 PHROGs annotation: NA; unknown function || Predicted ECOD domains: Immunoglobulin/Fibronectin type III/E set domains/PapD-like; UNK_F_TYPE; Lutheran blood group glycoprotein |	Probab=30.89 E-value=9.5 Score=27.20 Aligned_cols=35 Identities=26% Similarity=0.406 Sum_probs=28.5 Template_Neff=1.200	-	-	-	-
NYMAG-47_29	20089	20361	phrog_25286 PHROGs annotation: NA; unknown function || Predicted ECOD domains: ssDNA-binding transcriptional regulator domain; PC4_1; Uncharacterized protein |	Probab=37.99 E-value=6.1 Score=23.91 Aligned_cols=11 Identities=55% Similarity=0.948 Sum_probs=8.8 Template_Neff=1.200	-	-	-	-
NYMAG-47_3	501	713	1XS8_A helix-turn-helix, METAL TRANSPORT; NMR {Salmonella typhimurium} SCOP: d.279.1.1	Probab=54.08 E-value=1.5 Score=24.81 Aligned_cols=19 Identities=26% Similarity=0.559 Sum_probs=16.7 Template_Neff=5.500	-	-	-	-
NYMAG-47_30	20358	20504	2KVE_A Mesencephalic astrocyte-derived neurotrophic factor; Disulfide bond, Glycoprotein, Growth factor; NMR {Homo sapiens}	Probab=51.46 E-value=1.6 Score=20.63 Aligned_cols=24 Identities=17% Similarity=0.365 Sum_probs=19.1 Template_Neff=7.000	PF10208.12 ; ARMET_C ; ARMET, C-terminal	Probability: 72.86%, E-value: 4.8, Score: 18.82, Aligned cols: 26, Identities: 23%, Similarity: 0.506, Template Neff: 9.7	-	-
NYMAG-47_31	20705	21025	phrog_32245 PHROGs annotation: NA; unknown function	Probab=71.97 E-value=0.64 Score=26.92 Aligned_cols=21 Identities=48% Similarity=0.827 Sum_probs=18.0 Template_Neff=1.000	-	-	-	-
NYMAG-47_32	21075	21236	phrog_15379 PHROGs annotation: NA; unknown function	Probab=66.07 E-value=0.98 Score=25.83 Aligned_cols=28 Identities=43% Similarity=0.439 Sum_probs=22.7 Template_Neff=1.600	-	-	-	-
NYMAG-47_33	21220	22086	1A0P_A SITE-SPECIFIC RECOMBINASE XERD; XERD, RECOMBINASE, DNA BINDING, DNA; 2.5A {Escherichia coli} SCOP: d.163.1.1, a.60.9.1	Probab=99.81 E-value=8.6e-25 Score=164.48 Aligned_cols=254 Identities=15% Similarity=0.195 Sum_probs=178.0 Template_Neff=12.900	5VFZ_A Gp33; Bacteriophage, Brujita, DNA-binding, Integrase, DNA BINDING PROTEIN; HET: ACT, GOL; 1.847A {Mycobacterium phage Brujita}	Probability: 99.16%, E-value: 7.4e-9, Score: 76.89, Aligned cols: 209, Identities: 16%, Similarity: 0.211, Template Neff: 12.3	-	-
NYMAG-47_34	22072	22227	phrog_37266 PHROGs annotation: NA; unknown function || Predicted ECOD domains: Voltage-gated ion channels; Ion_trans_2; VOLTAGE-GATED POTASSIUM CHANNEL |	Probab=76.82 E-value=0.39 Score=25.11 Aligned_cols=18 Identities=44% Similarity=0.885 Sum_probs=15.0 Template_Neff=1.000	-	-	-	-
NYMAG-47_35	22224	22598	phrog_27886 PHROGs annotation: NA; unknown function	Probab=50.97 E-value=1.8 Score=27.07 Aligned_cols=19 Identities=26% Similarity=0.671 Sum_probs=14.5 Template_Neff=5.800	-	-	-	-
NYMAG-47_36	22595	22855	phrog_35255 PHROGs annotation: NA; unknown function	Probab=44.69 E-value=4.1 Score=20.22 Aligned_cols=13 Identities=38% Similarity=0.887 Sum_probs=10.5 Template_Neff=1.300	-	-	-	-
NYMAG-47_37	22858	23013	phrog_1511 PHROGs annotation: NA; unknown function || Predicted ECOD domains: Helical hairpin in Ndc80; KOG0995; Kinetochore protein NDC80 |	Probab=77.47 E-value=0.26 Score=29.58 Aligned_cols=36 Identities=25% Similarity=0.416 Sum_probs=24.8 Template_Neff=4.400	-	-	-	-
NYMAG-47_38	23010	23129	phrog_6027 PHROGs annotation: NA; unknown function || Predicted ECOD domains: |	Probab=79.58 E-value=0.16 Score=21.62 Aligned_cols=21 Identities=24% Similarity=0.578 Sum_probs=17.7 Template_Neff=7.000	-	-	-	-
NYMAG-47_39	23126	23356	phrog_32181 PHROGs annotation: NA; unknown function	Probab=35.63 E-value=5.2 Score=22.30 Aligned_cols=19 Identities=37% Similarity=0.448 Sum_probs=15.1 Template_Neff=4.300	-	-	-	-
NYMAG-47_4	985	1419	phrog_17556 PHROGs annotation: NA; unknown function	Probab=44.34 E-value=3.9 Score=24.51 Aligned_cols=30 Identities=27% Similarity=0.369 Sum_probs=26.7 Template_Neff=1.900	-	-	-	-
NYMAG-47_40	23353	23616	6W9Z_D De novo designed receptor transmembrane; Transmembrane domain, de novo design; HET: OLB, SCH; 2.7A {synthetic construct}	Probab=77.76 E-value=0.35 Score=26.34 Aligned_cols=20 Identities=40% Similarity=0.919 Sum_probs=16.2 Template_Neff=1.000	-	-	-	-
NYMAG-47_41	23618	24262	phrog_36466 PHROGs annotation: NA; unknown function || Predicted ECOD domains: YqaI-like; Yqai; Hypothetical protein yqaI |	Probab=53.96 E-value=2.3 Score=29.68 Aligned_cols=16 Identities=31% Similarity=0.383 Sum_probs=13.8 Template_Neff=1.600	phrog_36466 PHROGs annotation: NA; unknown function || Predicted ECOD domains: YqaI-like; Yqai; Hypothetical protein yqaI |	Probability: 59.03%, E-value: 16, Score: 29.68, Aligned cols: 13, Identities: 38%, Similarity: 0.623, Template Neff: 1.6	-	-
NYMAG-47_42	24249	24590	6N2Y_a ATP synthase class 1; Bacterial ATP synthase, HYDROLASE; HET: ADP, ATP; 3.0A {Bacillus sp. (strain PS3)}	Probab=48.52 E-value=1.8 Score=28.14 Aligned_cols=84 Identities=14% Similarity=0.174 Sum_probs=48.7 Template_Neff=7.600	-	-	-	-
NYMAG-47_43	24651	24872	phrog_25482 PHROGs annotation: NA; unknown function || Predicted ECOD domains: MAGUK binding stalk (MBS) domain; FlaG; Flagellar biosynthesis protein FlaG |	Probab=60.44 E-value=1.6 Score=28.41 Aligned_cols=34 Identities=41% Similarity=0.768 Sum_probs=25.1 Template_Neff=1.100	-	-	-	-
NYMAG-47_44	25026	25334	phrog_37578 PHROGs annotation: NA; unknown function || Predicted ECOD domains: Sec-beta subunit; Sec61_beta; Protein transport protein SBH1 |	Probab=69.05 E-value=0.82 Score=29.30 Aligned_cols=18 Identities=67% Similarity=1.305 Sum_probs=13.1 Template_Neff=1.000	-	-	-	-
NYMAG-47_45	25331	25735	phrog_30604 PHROGs annotation: NA; unknown function	Probab=57.52 E-value=1.9 Score=31.00 Aligned_cols=65 Identities=28% Similarity=0.383 Sum_probs=48.8 Template_Neff=1.300	-	-	-	-
NYMAG-47_46	25741	25920	phrog_32090 PHROGs annotation: NA; unknown function || Predicted ECOD domains: BT0923-like; PepSY_like_C; Putative periplasmic protein |	Probab=86.87 E-value=0.072 Score=33.92 Aligned_cols=16 Identities=63% Similarity=0.899 Sum_probs=13.9 Template_Neff=1.900	-	-	-	-
NYMAG-47_47	25917	26027	phrog_27164 PHROGs annotation: NA; unknown function || Predicted ECOD domains: Uncharacterized protein CD1104.2; TTRAP; Uncharacterized protein | GKAP homology domain 1; GKAP; Maltose-binding periplasmic protein, Disks large-associated protein 1 |	Probab=57.29 E-value=1.8 Score=23.62 Aligned_cols=29 Identities=28% Similarity=0.537 Sum_probs=16.8 Template_Neff=1.900	-	-	-	-
NYMAG-47_48	26024	26143	4D6T_E CYTOCHROME B-C1 COMPLEX SUBUNIT 1; ELECTRON TRANSPORT, CYTOCHROME BC1, PYRIDONE; HET: PEE, 4X9, HEM, HEC, CDL, PO4; 3.57A {BOS TAURUS}	Probab=93.38 E-value=0.0024 Score=36.55 Aligned_cols=17 Identities=59% Similarity=1.261 Sum_probs=0.0 Template_Neff=7.800	-	-	-	-
NYMAG-47_49	26140	26334	phrog_17141 PHROGs annotation: NA; unknown function || Predicted ECOD domains: Transmembrane helix of E1 envelope glycoprotein; Alpha_E1_glycop_like; E1 envelope glycoprotein | 26S proteasome regulatory subunit RPN9 C-terminal helix; KOG3250_2nd; COP9 SIGNALOSOME COMPLEX SUBUNIT 7A |	Probab=81.40 E-value=0.21 Score=32.60 Aligned_cols=22 Identities=45% Similarity=0.727 Sum_probs=19.8 Template_Neff=1.300	-	-	-	-
NYMAG-47_5	1527	2348	phrog_34302 PHROGs annotation: NA; unknown function	Probab=98.09 E-value=1.5e-09 Score=78.37 Aligned_cols=69 Identities=20% Similarity=0.359 Sum_probs=64.7 Template_Neff=7.000	phrog_34302 PHROGs annotation: NA; unknown function	Probability: 97.95%, E-value: 0.0001, Score: 54.98, Aligned cols: 65, Identities: 22%, Similarity: 0.395, Template Neff: 7	-	group I intron endonuclease	1.554e-08	Bamfordvirae
NYMAG-47_50	26369	26728	phrog_19608 PHROGs annotation: NA; unknown function	Probab=67.98 E-value=0.83 Score=29.97 Aligned_cols=47 Identities=36% Similarity=0.465 Sum_probs=40.7 Template_Neff=1.800	phrog_19608 PHROGs annotation: NA; unknown function	Probability: 64.48%, E-value: 5.9, Score: 29.97, Aligned cols: 46, Identities: 37%, Similarity: 0.476, Template Neff: 1.8	-	-
NYMAG-47_51	26725	26931	phrog_31503 PHROGs annotation: NA; unknown function	Probab=99.42 E-value=1.5e-17 Score=85.58 Aligned_cols=51 Identities=22% Similarity=0.364 Sum_probs=45.5 Template_Neff=8.100	-	-	-	-
NYMAG-47_52	26928	27182	phrog_19912 PHROGs annotation: NA; unknown function	Probab=59.73 E-value=1.6 Score=29.36 Aligned_cols=38 Identities=37% Similarity=0.674 Sum_probs=28.2 Template_Neff=1.200	-	-	-	-
NYMAG-47_53	27179	27436	phrog_8315 PHROGs annotation: NA; unknown function || Predicted ECOD domains: Rubredoxin-related; PhnA_Zn_Ribbon; phnA-like protein pa0128 |	Probab=91.16 E-value=0.0087 Score=29.16 Aligned_cols=45 Identities=18% Similarity=0.454 Sum_probs=29.1 Template_Neff=9.000	phrog_8315 PHROGs annotation: NA; unknown function || Predicted ECOD domains: Rubredoxin-related; PhnA_Zn_Ribbon; phnA-like protein pa0128 |	Probability: 94.61%, E-value: 0.12, Score: 29.16, Aligned cols: 47, Identities: 19%, Similarity: 0.466, Template Neff: 9	-	-
NYMAG-47_54	27423	27530	phrog_34699 PHROGs annotation: NA; unknown function || Predicted ECOD domains: Rubredoxin-related; PknG_rubred_like; General transcription factor IIH subunit 2 |	Probab=91.04 E-value=0.0065 Score=23.57 Aligned_cols=24 Identities=21% Similarity=0.365 Sum_probs=19.9 Template_Neff=12.500	5XIL_A Putative prolyl-tRNA synthetase; Protein Translation, PRS, Synthetase, Inhibitor, Infectious Disease, LIGASE; HET: ACT; 1.9A {Leishmania major}	Probability: 94.81%, E-value: 0.029, Score: 35.36, Aligned cols: 21, Identities: 38%, Similarity: 0.949, Template Neff: 10.4	-	-
NYMAG-47_55	27531	27632	phrog_28199 PHROGs annotation: NA; unknown function || Predicted ECOD domains: Rubredoxin-related; Elf1; Transcription elongation factor 1 homolog | Membrane-integrating protein Mistic; Mistic; hypothetical protein BSU31320 |	Probab=85.13 E-value=0.085 Score=27.34 Aligned_cols=19 Identities=42% Similarity=1.251 Sum_probs=15.6 Template_Neff=4.100	phrog_28199 PHROGs annotation: NA; unknown function || Predicted ECOD domains: Rubredoxin-related; Elf1; Transcription elongation factor 1 homolog | Membrane-integrating protein Mistic; Mistic; hypothetical protein BSU31320 |	Probability: 85.21%, E-value: 0.81, Score: 27.34, Aligned cols: 19, Identities: 42%, Similarity: 1.251, Template Neff: 4.1	-	-
NYMAG-47_56	27632	27874	phrog_38724 PHROGs annotation: NA; unknown function	Probab=61.42 E-value=0.82 Score=29.96 Aligned_cols=13 Identities=23% Similarity=0.307 Sum_probs=6.6 Template_Neff=6.900	-	-	-	-
NYMAG-47_57	27871	28062	phrog_20394 PHROGs annotation: NA; unknown function	Probab=59.96 E-value=1.6 Score=24.14 Aligned_cols=19 Identities=42% Similarity=0.903 Sum_probs=16.5 Template_Neff=1.000	-	-	-	-
NYMAG-47_58	28062	28307	phrog_33828 PHROGs annotation: NA; unknown function || Predicted ECOD domains: Rubredoxin-related; RNA_POL_M_15KD_like; DNA primase small subunit |	Probab=95.83 E-value=7.8e-05 Score=41.53 Aligned_cols=14 Identities=43% Similarity=1.158 Sum_probs=11.6 Template_Neff=6.000	phrog_33828 PHROGs annotation: NA; unknown function || Predicted ECOD domains: Rubredoxin-related; RNA_POL_M_15KD_like; DNA primase small subunit |	Probability: 96.87%, E-value: 0.00083, Score: 41.53, Aligned cols: 14, Identities: 43%, Similarity: 1.158, Template Neff: 6	-	-
NYMAG-47_59	28307	28543	phrog_31463 PHROGs annotation: NA; unknown function || Predicted ECOD domains: LemA-like; LemA; lemA protein |	Probab=81.84 E-value=0.12 Score=31.89 Aligned_cols=44 Identities=18% Similarity=0.175 Sum_probs=27.5 Template_Neff=6.300	-	-	-	-
NYMAG-47_6	2370	6929	6TZL_C Surface protein adhesin; Streptococcus mutans, AgI/II, spaP (variable; HET: SO4; 1.6A {Streptococcus mutans}	Probab=91.12 E-value=0.0096 Score=57.73 Aligned_cols=54 Identities=33% Similarity=0.559 Sum_probs=42.6 Template_Neff=8.200	-	-	-	-
NYMAG-47_60	28546	28911	phrog_10121 PHROGs annotation: NA; unknown function || Predicted ECOD domains: Rubredoxin-related; DNA_RNApol_7kD; DNA-directed RNA polymerases II, IV and V subunit 12 |	Probab=97.69 E-value=1.8e-08 Score=61.94 Aligned_cols=32 Identities=19% Similarity=0.213 Sum_probs=26.5 Template_Neff=10.600	-	-	-	-
NYMAG-47_61	28949	29308	4HQE_B Transcriptional regulator QsrR/DNA complex; Transcriptional regulator, DNA, TRANSCRIPTION-DNA complex; 2.299A {Staphylococcus aureus}	Probab=98.92 E-value=2.2e-13 Score=84.56 Aligned_cols=97 Identities=19% Similarity=0.354 Sum_probs=88.1 Template_Neff=10.200	2CO5_B VIRAL PROTEIN F93; VIRAL PROTEIN-WINGED HELIX COMPLEX, WINGED HELIX, DNA-BINDING, HTH, WHTH, F93, DISULFIDE BOND, STIV, SULFOLOBUS TURRETED ICOSAHEDRAL; 2.2A {SULFOLOBUS TURRETED ICOSAHEDRAL VIRUS} SCOP: a.4.5.48, l.1.1.1	Probability: 89%, E-value: 0.9, Score: 29.11, Aligned cols: 63, Identities: 17%, Similarity: 0.234, Template Neff: 9.4	-	-
NYMAG-47_62	29305	29520	phrog_37345 PHROGs annotation: NA; unknown function || Predicted ECOD domains: ARM repeat; MA3; Programmed cell death protein 4 |	Probab=73.46 E-value=0.38 Score=27.36 Aligned_cols=26 Identities=23% Similarity=0.427 Sum_probs=22.6 Template_Neff=4.900	-	-	-	-
NYMAG-47_63	29744	29980	phrog_24688 PHROGs annotation: NA; unknown function || Predicted ECOD domains: Rubredoxin-related; ADK_lid; ADENYLATE KINASE |	Probab=88.20 E-value=0.051 Score=36.10 Aligned_cols=36 Identities=31% Similarity=0.667 Sum_probs=31.5 Template_Neff=1.800	phrog_24688 PHROGs annotation: NA; unknown function || Predicted ECOD domains: Rubredoxin-related; ADK_lid; ADENYLATE KINASE |	Probability: 90.34%, E-value: 0.36, Score: 36.1, Aligned cols: 33, Identities: 33%, Similarity: 0.774, Template Neff: 1.8	-	-
NYMAG-47_64	30006	30212	phrog_13569 PHROGs annotation: NA; unknown function || Predicted ECOD domains: Rubredoxin-related; polC; DNA-directed DNA polymerase III alpha chain |	Probab=97.21 E-value=5e-07 Score=46.41 Aligned_cols=33 Identities=21% Similarity=0.390 Sum_probs=24.5 Template_Neff=6.300	phrog_13234 PHROGs annotation: NA; unknown function || Predicted ECOD domains: Rubredoxin-related; PknG_rubred_like; General transcription factor IIH subunit 2 |	Probability: 96.37%, E-value: 0.005, Score: 28.37, Aligned cols: 30, Identities: 20%, Similarity: 0.239, Template Neff: 10.9	-	-
NYMAG-47_65	30209	30802	6Y4G_B CREB-binding protein (E.C.2.3.1.48); Inhibitor, Complex, METTL3, Sinefungin, METTL14; HET: SFG; 1.9A {Homo sapiens}	Probab=99.90 E-value=7.6e-29 Score=174.16 Aligned_cols=175 Identities=23% Similarity=0.361 Sum_probs=120.7 Template_Neff=7.000	7CV7_A Methyltransferase-like protein 2; RNA methyltransferase, NUCLEAR PROTEIN; HET: SAM; 2.3A {Arabidopsis thaliana}	Probability: 99.84%, E-value: 1.2e-20, Score: 160.99, Aligned cols: 165, Identities: 25%, Similarity: 0.529, Template Neff: 7.5	MT-A70 [PF05063.17]	N6-adenosine-specific RNA methylase IME4	9.474e-14	Caudoviricetes
NYMAG-47_66	30850	31050	phrog_16186 PHROGs annotation: NA; unknown function || Predicted ECOD domains: Rubredoxin-related; RNA_POL_M_15KD; DNA-directed RNA polymerase III subunit RPC10 |	Probab=88.71 E-value=0.024 Score=26.41 Aligned_cols=15 Identities=20% Similarity=0.308 Sum_probs=10.6 Template_Neff=8.200	phrog_34699 PHROGs annotation: NA; unknown function || Predicted ECOD domains: Rubredoxin-related; PknG_rubred_like; General transcription factor IIH subunit 2 |	Probability: 87.32%, E-value: 0.42, Score: 25.19, Aligned cols: 39, Identities: 15%, Similarity: 0.225, Template Neff: 12.5	-	Predicted nucleic acid-binding protein, contains Zn-ribbon domain	1.323e-10	NA
NYMAG-47_67	31047	31226	7LRV_A Metal selectivity, Irving-Williams series, METAL; HET: HEC; 1.4A {Escherichia coli}	Probab=87.07 E-value=0.027 Score=24.69 Aligned_cols=12 Identities=50% Similarity=1.409 Sum_probs=9.8 Template_Neff=11.600	-	-	-	-
NYMAG-47_68	31223	32026	phrog_25862 PHROGs annotation: HNH endonuclease; DNA, RNA and nucleotide metabolism || Predicted ECOD domains: His-Me finger endonucleases; UNK_F_TYPE; IcmJ (DotN) | Rubredoxin-related; DNA_RNApol_7kD; RNA polymerase subunit, found in RNA polymerase complexes I, II, and III |	Probab=92.52 E-value=0.005 Score=44.51 Aligned_cols=54 Identities=20% Similarity=0.339 Sum_probs=37.1 Template_Neff=10.800	phrog_25862 PHROGs annotation: HNH endonuclease; DNA, RNA and nucleotide metabolism || Predicted ECOD domains: His-Me finger endonucleases; UNK_F_TYPE; IcmJ (DotN) | Rubredoxin-related; DNA_RNApol_7kD; RNA polymerase subunit, found in RNA polymerase complexes I, II, and III |	Probability: 98.67%, E-value: 1.6e-9, Score: 76.17, Aligned cols: 56, Identities: 23%, Similarity: 0.37, Template Neff: 10.8	HNH endonuclease [PF14279.9]; HNH endonuclease [PF01844.26]; HNH endonuclease [PF13395.9]	HNH endonuclease	2.492e-06	Kyanoviridae
NYMAG-47_69	32023	34068	phrog_864 PHROGs annotation: DNA primase; DNA, RNA and nucleotide metabolism || Predicted ECOD domains: P-loop containing nucleoside triphosphate hydrolases; Parvo_NS1; DNA replication protein | winged; Pox_D5; putative P4-specific DNA primase |	Probab=99.91 E-value=3.3e-30 Score=289.09 Aligned_cols=376 Identities=13% Similarity=0.175 Sum_probs=285.1 Template_Neff=9.500	7OM0_B DNA primase; Helicase, DNA binding, AMPPNP, REPLICATION; HET: ANP; 3.1A {Staphylococcus aureus}	Probability: 99.7%, E-value: 4.8e-14, Score: 139.95, Aligned cols: 296, Identities: 15%, Similarity: 0.143, Template Neff: 10.3	Family of unknown function (DUF5906) [PF19263.2]	-
NYMAG-47_7	7119	7361	6OF7_B Cryptochrome-1, Period circadian protein homolog; Cryptochrome-1, Period 2 complex, CIRCADIAN; 3.11A {Mus musculus}	Probab=65.63 E-value=0.75 Score=28.98 Aligned_cols=25 Identities=40% Similarity=0.648 Sum_probs=19.5 Template_Neff=4.700	4CT0_B PERIOD CIRCADIAN PROTEIN HOMOLOG 2; CIRCADIAN CLOCK PROTEIN, CRYPTOCHROME-PERIOD COMPLEX, CRYPTOCHROME INTERACTIONS, ZINC INTERFACE, DISULFIDE BOND, REDOX REGULATION; HET: P6G; 2.45A {MUS MUSCULUS}	Probability: 58.07%, E-value: 12, Score: 28.09, Aligned cols: 12, Identities: 58%, Similarity: 1.32, Template Neff: 4.9	-	-
NYMAG-47_70	34065	34256	phrog_2727 PHROGs annotation: NA; unknown function || Predicted ECOD domains: Ribbon-helix-helix; EUF07807; CdbA | tetra-helical, lambda repressor-like; SpoIIID; Stage III sporulation protein D |	Probab=81.46 E-value=0.1 Score=29.26 Aligned_cols=39 Identities=28% Similarity=0.384 Sum_probs=30.4 Template_Neff=8.700	phrog_2727 PHROGs annotation: NA; unknown function || Predicted ECOD domains: Ribbon-helix-helix; EUF07807; CdbA | tetra-helical, lambda repressor-like; SpoIIID; Stage III sporulation protein D |	Probability: 91.3%, E-value: 1.4, Score: 29.26, Aligned cols: 39, Identities: 28%, Similarity: 0.417, Template Neff: 8.7	-	-
NYMAG-47_71	34597	34701	6IVU_B Anti-sigma-I factor RsgI1, RNA polymerase; sigma factor, TRANSCRIPTION; NMR {Hungateiclostridium thermocellum ATCC 27405}	Probab=79.10 E-value=0.17 Score=25.79 Aligned_cols=20 Identities=25% Similarity=0.406 Sum_probs=17.2 Template_Neff=6.500	-	-	-	-
NYMAG-47_72	34823	35236	2GMG_A hypothetical protein Pf0610; winged-helix like protein with metal; NMR {Pyrococcus furiosus} SCOP: a.4.5.82	Probab=99.46 E-value=4.6e-18 Score=120.78 Aligned_cols=69 Identities=13% Similarity=0.198 Sum_probs=65.8 Template_Neff=6.400	3MJH_D Early endosome antigen 1; PROTEIN-ZINC FINGER COMPLEX, BETA BETA ALPHA FOLD, BETA HAIRPIN, Rab5A GTPase, EEA1, PROTEIN TRANSPORT; HET: GTP; 2.03A {Homo sapiens}	Probability: 96.5%, E-value: 0.00081, Score: 35.96, Aligned cols: 22, Identities: 27%, Similarity: 0.511, Template Neff: 9.4	-	-
NYMAG-47_73	35325	35531	phrog_11027 PHROGs annotation: NA; unknown function || Predicted ECOD domains: HIV-1 VPU cytoplasmic domain; Vpu; Protein Vpu | Cell division protein ZapA-like; ZapA; conserved hypothetical protein |	Probab=73.90 E-value=0.51 Score=31.68 Aligned_cols=18 Identities=50% Similarity=0.693 Sum_probs=15.9 Template_Neff=1.400	-	-	-	-
NYMAG-47_74	35528	35857	phrog_36004 PHROGs annotation: NA; unknown function	Probab=35.51 E-value=7.3 Score=25.60 Aligned_cols=21 Identities=43% Similarity=0.882 Sum_probs=18.0 Template_Neff=1.000	phrog_31036 PHROGs annotation: NA; unknown function || Predicted ECOD domains: DNA repair regulatory protein RecX; RecX; Regulatory protein recX |	Probability: 49.23%, E-value: 140, Score: 19.14, Aligned cols: 44, Identities: 20%, Similarity: 0.175, Template Neff: 8.1	-	-
NYMAG-47_75	35933	36199	phrog_3330 PHROGs annotation: NA; unknown function	Probab=77.51 E-value=0.27 Score=32.12 Aligned_cols=18 Identities=39% Similarity=0.763 Sum_probs=14.7 Template_Neff=4.000	-	-	-	-
NYMAG-47_76	36196	36441	phrog_14231 PHROGs annotation: NA; unknown function || Predicted ECOD domains: Rubredoxin-related; HypA_1; Probable hydrogenase nickel incorporation protein HypA |	Probab=89.90 E-value=0.03 Score=37.04 Aligned_cols=15 Identities=53% Similarity=1.338 Sum_probs=12.0 Template_Neff=1.700	phrog_14231 PHROGs annotation: NA; unknown function || Predicted ECOD domains: Rubredoxin-related; HypA_1; Probable hydrogenase nickel incorporation protein HypA |	Probability: 90.37%, E-value: 0.21, Score: 37.04, Aligned cols: 11, Identities: 64%, Similarity: 1.76, Template Neff: 1.7	-	-
NYMAG-47_77	36443	36994	phrog_11517 PHROGs annotation: NA; unknown function	Probab=88.64 E-value=0.031 Score=41.52 Aligned_cols=33 Identities=24% Similarity=0.533 Sum_probs=29.2 Template_Neff=5.600	-	-	-	-
NYMAG-47_8	7642	8058	phrog_785 PHROGs annotation: holin; lysis || Predicted ECOD domains: |	Probab=52.81 E-value=1.2 Score=24.85 Aligned_cols=45 Identities=16% Similarity=0.160 Sum_probs=35.0 Template_Neff=9.000	phrog_785 PHROGs annotation: holin; lysis || Predicted ECOD domains: |	Probability: 81.79%, E-value: 17, Score: 24.85, Aligned cols: 46, Identities: 15%, Similarity: 0.164, Template Neff: 9	-	-
NYMAG-47_9	8059	10851	5E53_D Contactin-1; Neural cell adhesion molecule, Fibronectin; HET: IMD; 2.497A {Gallus gallus}	Probab=97.81 E-value=8e-09 Score=96.11 Aligned_cols=272 Identities=18% Similarity=0.222 Sum_probs=133.2 Template_Neff=13.700	-	-	Fibronectin type III domain [PF00041.24]	-	1.886e-05	Kyanoviridae

## Sheet: table 4
Protein accession	Original nucleotide accession	Sequence name	contig_length	ribosomal rna detected	CheckV estimated completeness	viral_genes	host_genes
EGG41230.1	AEGP01000066	Candidatus Nitrosarchaeum limnium SFB1 Nlim_contig66, whole genome shotgun sequence	230803	0	NA	0	158
KER06830.1	JNVL01000005	Marine Group I thaumarchaeote SCGC AAA799-E16 AAA799E16_4, whole genome shotgun sequence	106373	0	8.68	1	73
RCL31091.1	QOOS01000006	MAG: Nitrosopumilus sp. isolate MED-G94 Nitrosopumilus-MED-G94-C6, whole genome shotgun sequence	68772	0	NA	1	53
MBI1662539.1	JAEFCZ010000018	MAG: Nitrosopumilus sp. isolate PfA contig-70_66_length_28292_read-count_4377403, whole genome shotgun sequence	28291	0	NA	0	20
NIP61708.1	JAACAN010000063	MAG: Nitrosopumilaceae archaeon isolate KS3-K007 K_merged_R1_(paired)_contig_83505, whole genome shotgun sequence	51290	0	NA	0	18
MCH9657125.1	JAHZJD010000002	MAG: archaeon isolate P_S1_bin.21 k141_5295, whole genome shotgun sequence	37305	0	NA	0	16
MYB29989.1	VXQI01000062	MAG: Cenarchaeum sp. SB0663_bin_5 NODE_364_length_17573_cov_11.843589, whole genome shotgun sequence	17573	0	NA	0	13
KFM21667.1	JOTA01000014	Marine Group I thaumarchaeote SCGC AAA799-B03 AAA799B03_13, whole genome shotgun sequence	19700	0	NA	0	11
MCE2614943.1	JAJTIH010000126	MAG: Nitrosopumilus sp. (ex Thoosa mismalolli) isolate NMAG03 contig_14839, whole genome shotgun sequence	6563	0	NA	0	4
NQV40239.1	JABMOR010000103	MAG: Nitrosopumilus sp. isolate bin.103 k141_5401616, whole genome shotgun sequence	13444	0	7.24	0	3
HIE46903.1	DUAB01000150	MAG TPA_asm: Nitrosopumilus sp. isolate UWMA-0263 NODE_44960_length_2834_cov_1.783547, whole genome shotgun sequence	2834	0	NA	0	2
MBS7612499.1	JAGTQM010000048	MAG: Candidatus Bathyarchaeota archaeon isolate QZM_A2_bin_24 QZM_A2_bin_24_scaffold_7594_curated, whole genome shotgun sequence	6253	0	NA	0	2
KFM21363.1	JOTA01000026	Marine Group I thaumarchaeote SCGC AAA799-B03 AAA799B03_26, whole genome shotgun sequence	11561	0	NA	0	2
UVF62653.1	ON649703	Yangshan Harbor Nitrososphaeria virus isolate YSH_354833, partial genome	42757	0	100	5	2
HII36244.1	DUJB01000039	MAG TPA_asm: Nitrosopumilaceae archaeon isolate UBA8516 contig_20220, whole genome shotgun sequence	19109	0	NA	0	1
MBT4327233.1	JABICA010000403	MAG: Candidatus Nitrosopelagicus sp. isolate SI048_bin4 k141_140520, whole genome shotgun sequence	9556	0	25.97	1	1
MRN62051.1	WJXD01000381	MAG: Nitrosopumilales archaeon isolate AHI_AL_Thaum03 scaffold_380, whole genome shotgun sequence	1993	0	NA	0	1
HII36560.1	DUJB01000067	MAG TPA_asm: Nitrosopumilaceae archaeon isolate UBA8516 contig_29532, whole genome shotgun sequence	3050	0	9.15	0	0
NIU00390.1	JAACBS010000223	MAG: Nitrosopumilaceae archaeon isolate KS4-K098 K_merged_R1_(paired)_contig_148342, whole genome shotgun sequence	23792	0	37.32	1	0
MBT7252224.1	JABHJJ010000028	MAG: Candidatus Nitrosopelagicus sp. isolate SI037_bin84 k141_360663, whole genome shotgun sequence	3139	0	NA	0	0
MBT6646021.1	JABHTZ010000017	MAG: Nitrososphaerota archaeon isolate SI039_bin73 k141_2075235, whole genome shotgun sequence	4545	0	NA	0	0
MBT6647496.1	JABHTZ010000242	MAG: Nitrososphaerota archaeon isolate SI039_bin73 k141_1330691, whole genome shotgun sequence	4364	0	12.26	0	0
MBT4326184.1	JABICA010000183	MAG: Candidatus Nitrosopelagicus sp. isolate SI048_bin4 k141_475971, whole genome shotgun sequence	2859	0	1.85	1	0
MBT4327575.1	JABICA010000478	MAG: Candidatus Nitrosopelagicus sp. isolate SI048_bin4 k141_978638, whole genome shotgun sequence	3998	0	11.03	0	0
MBT4327741.1	JABICA010000511	MAG: Candidatus Nitrosopelagicus sp. isolate SI048_bin4 k141_1117698, whole genome shotgun sequence	5794	0	NA	0	0
MBT4327765.1	JABICA010000516	MAG: Candidatus Nitrosopelagicus sp. isolate SI048_bin4 k141_1131029, whole genome shotgun sequence	2236	0	NA	0	0
MBT3761021.1	JABIKV010000009	MAG: Candidatus Nitrosopelagicus sp. isolate SI054_bin57 k141_12495, whole genome shotgun sequence	2002	0	NA	0	0
MCH7649217.1	JADFQM010000409	MAG: Nitrososphaerota archaeon isolate B7T1B11 B7T1B11_NODE13588, whole genome shotgun sequence	2336	0	NA	0	0
MCH7560094.1	JADFRT010000024	MAG: Nitrososphaerota archaeon isolate B89T1L10 B89T1L10_NODE14728, whole genome shotgun sequence	8353	0	NA	0	0
MCH7560774.1	JADFRT010000119	MAG: Nitrososphaerota archaeon isolate B89T1L10 B89T1L10_NODE39466, whole genome shotgun sequence	4307	0	NA	0	0
MBL7002271.1	JADHUF010000061	MAG: Nitrosopumilus sp. isolate BS150m-G39 BS-150m-C11034, whole genome shotgun sequence	6713	0	NA	0	0
MBI1664053.1	JAEFCZ010000095	MAG: Nitrosopumilus sp. isolate PfA contig-70_3801_length_4040_read-count_689818, whole genome shotgun sequence	4039	0	NA	0	0
MCL4332962.1	JAMCUJ010000151	MAG: Candidatus Thermoplasmatota archaeon isolate FK_Sedi_A_Bin.133 NODE_105328_length_2799_cov_1.10404, whole genome shotgun sequence	2799	0	4.37	0	0
QDI74069.1	MK570057	Nitrosopumilus spindle-shaped virus isolate NSV5, partial genome	13425	0	31.94	1	0
QDI74107.1	MK570058	Nitrosopumilus spindle-shaped virus isolate NSV6, partial genome	7120	0	6.32	1	0
MAF37217.1	NYZO01000114	MAG: archaeon isolate ARS54 MHASMcontig_219815, whole genome shotgun sequence	24210	0	NA	0	0
MAH51488.1	NZER01000481	MAG: Candidatus Pacearchaeota archaeon isolate ARS10 MHASMcontig_218445, whole genome shotgun sequence	21775	0	13.56	4	0
MVT13900.1	WSBE01000002	MAG: Euryarchaeota archaeon isolate MV2.Eury.2018 NODE_1456_length_4823_cov_3.0957, whole genome shotgun sequence	4823	0	NA	0	0

## Sheet: table 5
Accession	Classification in legend	UMAP Dimension 1	UMAP Dimension 2	Genbank Genome Name
AABW01000001.1	Alphaproteobacteria	-3.31904	1.70066	Rickettsia sibirica 246 chromosome, complete sequence, whole genome shotgun sequence
AE005673.1	Alphaproteobacteria	14.3977	9.62756	Caulobacter crescentus CB15, complete genome
AE006914.1	Alphaproteobacteria	-2.98493	2.00795	Rickettsia conorii str. Malish 7, complete genome
AE007869.2	Alphaproteobacteria	6.23614	0.922252	Agrobacterium tumefaciens str. C58 circular chromosome, complete sequence
AE007870.2	Alphaproteobacteria	9.77439	-0.476568	Agrobacterium tumefaciens str. C58 linear chromosome, complete sequence
AE008692.2	Alphaproteobacteria	2.68446	-0.647026	Zymomonas mobilis subsp. mobilis ZM4, complete genome
AE008917.1	Alphaproteobacteria	5.92173	4.85902	Brucella melitensis bv. 1 str. 16M chromosome I, complete sequence
AE008918.1	Alphaproteobacteria	16.4943	-6.47292	Brucella melitensis 16M chromosome II, complete sequence
AE014291.4	Alphaproteobacteria	4.95558	3.77261	Brucella suis 1330 chromosome I, complete sequence
AE014292.2	Alphaproteobacteria	15.5034	-5.37782	Brucella suis 1330 chromosome II, complete sequence
AE017196.1	Alphaproteobacteria	-2.81254	-0.27558	Wolbachia endosymbiont of Drosophila melanogaster, complete genome
AE017197.1	Alphaproteobacteria	-2.79325	2.58667	Rickettsia typhi str. Wilmington, complete genome
AE017223.1	Alphaproteobacteria	5.25664	5.68367	Brucella abortus biovar 1 str. 9-941 chromosome I, complete sequence
AE017224.1	Alphaproteobacteria	8.8719	-2.90636	Brucella abortus biovar 1 str. 9-941 chromosome II, complete sequence
AE017321.1	Alphaproteobacteria	-2.41652	0.125769	Wolbachia endosymbiont strain TRS of Brugia malayi isolate wBm chromosome, complete genome
AKBU01000001.1	Alphaproteobacteria	14.7916	7.00614	Rhodobacter sphaeroides 2.4.1 chromosome 1, complete sequence, whole genome shotgun sequence
AKVW01000001.1	Alphaproteobacteria	14.756	7.1374	Rhodobacter sphaeroides 2.4.1 chromosome 1, complete sequence, whole genome shotgun sequence
CM004386.1	Alphaproteobacteria	6.43623	1.918	Agrobacterium rhizogenes strain NCPPB2659 chromosome, complete sequence, whole genome shotgun sequence
CP000009.1	Alphaproteobacteria	10.798	1.71437	Gluconobacter oxydans 621H, complete genome
CP000030.1	Alphaproteobacteria	2.17108	1.48541	Anaplasma marginale str. St. Maries, complete genome
CP000031.2	Alphaproteobacteria	11.3862	7.11303	Ruegeria pomeroyi DSS-3, complete genome
CP000053.1	Alphaproteobacteria	-3.0956	1.44806	Rickettsia felis URRWXCal2, complete genome
CP000084.1	Alphaproteobacteria	-2.99416	1.42564	Candidatus Pelagibacter ubique HTCC1062, complete genome
CP000087.1	Alphaproteobacteria	-3.09558	2.0704	Rickettsia bellii RML369-C, complete genome
CP000107.1	Alphaproteobacteria	-2.02324	-1.01472	Ehrlichia canis str. Jake, complete genome
CP000115.1	Alphaproteobacteria	10.203	4.20725	Nitrobacter winogradskyi Nb-255, complete genome
CP000133.1	Alphaproteobacteria	10.3167	2.7263	Rhizobium etli CFN 42, complete genome
CP000143.2	Alphaproteobacteria	14.6436	7.39309	Rhodobacter sphaeroides 2.4.1 chromosome 1, complete sequence
CP000157.1	Alphaproteobacteria	11.1741	6.22727	Erythrobacter litoralis HTCC2594, complete genome
CP000158.1	Alphaproteobacteria	10.9966	6.721	Hyphomonas neptunium ATCC 15444, complete genome
CP000230.1	Alphaproteobacteria	14.1954	7.20186	Rhodospirillum rubrum ATCC 11170, complete genome
CP000235.1	Alphaproteobacteria	1.62929	2.2892	Anaplasma phagocytophilum HZ, complete genome
CP000236.1	Alphaproteobacteria	-2.18896	-0.956026	Ehrlichia chaffeensis str. Arkansas, complete genome
CP000248.1	Alphaproteobacteria	12.8054	7.93892	Novosphingobium aromaticivorans DSM 12444, complete genome
CP000250.1	Alphaproteobacteria	12.1944	6.01346	Rhodopseudomonas palustris HaA2, complete genome
CP000264.1	Alphaproteobacteria	9.69834	7.9284	Jannaschia sp. CCS1, complete genome
CP000283.1	Alphaproteobacteria	12.2631	5.69937	Rhodopseudomonas palustris BisB5, complete genome
CP000319.1	Alphaproteobacteria	9.80423	3.63889	Nitrobacter hamburgensis X14, complete genome
CP000356.1	Alphaproteobacteria	13.1955	9.92709	Sphingopyxis alaskensis RB2256, complete genome
CP000362.1	Alphaproteobacteria	8.27532	5.60339	Roseobacter denitrificans OCh 114, complete genome
CP000377.1	Alphaproteobacteria	9.6981	6.12295	Ruegeria sp. TM1040 chromosome, complete genome
CP000394.2	Alphaproteobacteria	12.2127	3.06401	Granulibacter bethesdensis CGDNIH1 chromosome, complete genome
CP000409.1	Alphaproteobacteria	-2.96402	1.8377	Rickettsia canadensis str. McKiel, complete genome
CP000449.1	Alphaproteobacteria	11.2813	6.96786	Maricaulis maris MCS10, complete genome
CP000471.1	Alphaproteobacteria	5.39264	-4.62077	Magnetococcus marinus MC-1, complete genome
CP000489.1	Alphaproteobacteria	13.4432	7.469	Paracoccus denitrificans PD1222 chromosome 1, complete sequence
CP000490.1	Alphaproteobacteria	13.7167	7.50395	Paracoccus denitrificans PD1222 chromosome 2, complete sequence
CP000494.1	Alphaproteobacteria	12.3592	6.01495	Bradyrhizobium sp. BTAi1, complete genome
CP000524.1	Alphaproteobacteria	0.55921	1.07378	Bartonella bacilliformis KC583, complete genome
CP000577.1	Alphaproteobacteria	14.7874	7.20963	Cereibacter sphaeroides ATCC 17029 chromosome 1, complete sequence
CP000578.1	Alphaproteobacteria	14.8166	7.34598	Cereibacter sphaeroides ATCC 17029 chromosome 2, complete sequence
CP000613.2	Alphaproteobacteria	15.1034	7.83589	Rhodospirillum centenum SW, complete genome
CP000628.1	Alphaproteobacteria	8.32784	2.14953	Agrobacterium radiobacter K84 chromosome 1, complete sequence
CP000629.1	Alphaproteobacteria	10.1111	-0.562685	Agrobacterium radiobacter K84 chromosome 2, complete sequence
CP000633.1	Alphaproteobacteria	8.38819	1.40946	Agrobacterium vitis S4 chromosome 1, complete sequence
CP000634.1	Alphaproteobacteria	9.69712	-0.276539	Agrobacterium vitis S4 chromosome 2, complete sequence
CP000683.1	Alphaproteobacteria	-3.33719	1.34781	Rickettsia massiliae MTU5, complete genome
CP000697.1	Alphaproteobacteria	15.2953	9.04074	Acidiphilium cryptum JF-5, complete genome
CP000699.1	Alphaproteobacteria	13.1069	9.37266	Sphingomonas wittichii RW1, complete genome
CP000708.1	Alphaproteobacteria	5.10238	5.51265	Brucella ovis ATCC 25840 chromosome I, complete sequence
CP000709.1	Alphaproteobacteria	16.4017	-6.28327	Brucella ovis ATCC 25840 chromosome II, complete sequence
CP000738.1	Alphaproteobacteria	11.5718	4.09825	Sinorhizobium medicae WSM419, complete genome
CP000747.1	Alphaproteobacteria	15.2667	8.55027	Phenylobacterium zucineum HLK1, complete genome
CP000758.1	Alphaproteobacteria	6.86123	2.62526	Ochrobactrum anthropi ATCC 49188 chromosome 1, complete sequence
CP000759.1	Alphaproteobacteria	8.49764	0.32442	Ochrobactrum anthropi ATCC 49188 chromosome 2, complete sequence
CP000766.3	Alphaproteobacteria	-3.48147	1.43905	Rickettsia rickettsii str. Iowa, complete genome
CP000774.1	Alphaproteobacteria	11.5653	4.75993	Parvibaculum lavamentivorans DS-1, complete genome
CP000781.1	Alphaproteobacteria	14.3422	8.04193	Xanthobacter autotrophicus Py2, complete genome
CP000830.1	Alphaproteobacteria	12.333	7.57026	Dinoroseobacter shibae DFL 12, complete genome
CP000847.1	Alphaproteobacteria	-2.79985	1.53201	Rickettsia akari str. Hartford, complete genome
CP000848.1	Alphaproteobacteria	-3.41265	1.1477	Rickettsia rickettsii str. 'Sheila Smith', complete genome
CP000849.1	Alphaproteobacteria	-2.98187	1.57554	Rickettsia bellii OSU 85-389, complete genome
CP000872.1	Alphaproteobacteria	5.41054	4.19457	Brucella canis ATCC 23365 chromosome I, complete sequence
CP000873.1	Alphaproteobacteria	15.8383	-5.64464	Brucella canis ATCC 23365 chromosome II, complete sequence
CP000887.1	Alphaproteobacteria	5.22486	5.86567	Brucella abortus S19 chromosome 1, complete sequence
CP000888.1	Alphaproteobacteria	9.52943	-2.9325	Brucella abortus S19 chromosome 2, complete sequence
CP000908.1	Alphaproteobacteria	15.2259	7.64114	Methylorubrum extorquens PA1 chromosome, complete genome
CP000911.1	Alphaproteobacteria	6.51991	3.39325	Brucella suis ATCC 23445 chromosome I, complete sequence
CP000912.1	Alphaproteobacteria	12.2919	-1.06586	Brucella suis ATCC 23445 chromosome II, complete sequence
CP000943.1	Alphaproteobacteria	15.9587	8.80198	Methylobacterium sp. 4-46 chromosome, complete genome
CP001001.1	Alphaproteobacteria	15.771	8.52635	Methylobacterium radiotolerans JCM 2831, complete genome
CP001016.1	Alphaproteobacteria	10.5444	1.53416	Beijerinckia indica subsp. indica ATCC 9039, complete genome
CP001029.1	Alphaproteobacteria	15.6681	8.02677	Methylobacterium populi BJ001, complete genome
CP001074.1	Alphaproteobacteria	11.1418	2.83002	Rhizobium etli CIAT 652, complete genome
CP001079.1	Alphaproteobacteria	2.49975	1.21275	Anaplasma marginale str. Florida, complete genome
CP001096.1	Alphaproteobacteria	12.341	5.78257	Rhodopseudomonas palustris TIE-1 chromosome, complete genome
CP001150.1	Alphaproteobacteria	14.8435	6.91117	Rhodobacter sphaeroides KD131 chromosome 1, complete sequence
CP001151.1	Alphaproteobacteria	14.8799	7.73049	Rhodobacter sphaeroides KD131 chromosome 2, complete sequence
CP001189.1	Alphaproteobacteria	13.9138	5.88493	Gluconacetobacter diazotrophicus PAl 5, complete genome
CP001191.1	Alphaproteobacteria	10.3951	2.63148	Rhizobium leguminosarum bv. trifolii WSM2304 chromosome, complete genome
CP001196.1	Alphaproteobacteria	9.47717	4.21285	Oligotropha carboxidovorans OM5 strain OM5, complete genome
CP001227.1	Alphaproteobacteria	-3.25073	1.40285	Rickettsia peacockii str. Rustic, complete genome
CP001280.1	Alphaproteobacteria	12.5619	6.65681	Methylocella silvestris BL2, complete genome
CP001298.1	Alphaproteobacteria	15.1211	7.8037	Methylobacterium extorquens CM4, complete genome
CP001312.1	Alphaproteobacteria	13.7955	8.06255	Rhodobacter capsulatus SB 1003, complete genome
CP001340.1	Alphaproteobacteria	14.4408	9.84308	Caulobacter crescentus NA1000, complete genome
CP001349.1	Alphaproteobacteria	15.8801	8.38876	Methylobacterium nodulans ORS 2060, complete genome
CP001389.1	Alphaproteobacteria	11.7943	3.98253	Sinorhizobium fredii NGR234, complete genome
CP001391.1	Alphaproteobacteria	-2.5788	-0.532178	Wolbachia sp. wRi, complete genome
CP001488.1	Alphaproteobacteria	6.40545	4.43008	Brucella melitensis ATCC 23457 chromosome I, complete sequence
CP001489.1	Alphaproteobacteria	17.0053	-6.57609	Brucella melitensis ATCC 23457 chromosome II, complete sequence
CP001510.1	Alphaproteobacteria	15.2592	7.97483	Methylobacterium extorquens AM1, complete genome
CP001511.1	Alphaproteobacteria	14.9819	7.51113	Methylobacterium extorquens AM1 megaplasmid, complete sequence
CP001562.1	Alphaproteobacteria	0.473282	1.44828	Bartonella grahamii as4aup, complete genome
CP001578.1	Alphaproteobacteria	5.281	3.86891	Brucella microti CCM 4915 chromosome 1, complete sequence
CP001579.1	Alphaproteobacteria	15.5402	-5.35328	Brucella microti CCM 4915 chromosome 2, complete sequence
CP001584.1	Alphaproteobacteria	-2.38159	2.32942	Rickettsia prowazekii Rp22, complete genome
CP001612.1	Alphaproteobacteria	-3.24544	1.52731	Rickettsia africae ESF-5, complete genome
CP001622.1	Alphaproteobacteria	9.68925	2.05067	Rhizobium leguminosarum bv. trifolii WSM1325 chromosome, complete genome
CP001677.5	Alphaproteobacteria	-0.988955	0.0896401	Candidatus Liberibacter asiaticus str. psy62, complete genome
CP001678.1	Alphaproteobacteria	3.10608	0.241721	Hirschia baltica ATCC 49814, complete genome
CP001722.1	Alphaproteobacteria	3.07208	-0.783025	Zymomonas mobilis subsp. mobilis NCIMB 11163, complete genome
CP001751.1	Alphaproteobacteria	7.29078	1.58646	Candidatus Puniceispirillum marinum IMCC1322 chromosome, complete genome
CP001759.1	Alphaproteobacteria	2.318	1.55211	Anaplasma centrale str. Israel, complete genome
CP001830.1	Alphaproteobacteria	11.5992	4.53648	Sinorhizobium meliloti SM11, complete genome
CP001851.1	Alphaproteobacteria	6.40866	4.88994	Brucella melitensis M5-90 chromosome I, complete sequence
CP001852.1	Alphaproteobacteria	16.8471	-6.90021	Brucella melitensis M5-90 chromosome II, complete sequence
CP002008.1	Alphaproteobacteria	14.2918	9.22786	Caulobacter segnis ATCC 21756, complete genome
CP002018.1	Alphaproteobacteria	10.6922	8.15778	Ketogulonicigenium vulgare WSH-001 chromosome, complete genome
CP002026.1	Alphaproteobacteria	13.8089	7.48203	Starkeya novella DSM 506, complete genome
CP002078.1	Alphaproteobacteria	5.24432	5.1014	Brucella pinnipedialis B2/94 chromosome 1, complete sequence
CP002079.1	Alphaproteobacteria	16.1193	-6.11773	Brucella pinnipedialis B2/94 chromosome 2, complete sequence
CP002083.1	Alphaproteobacteria	9.42796	3.52826	Hyphomicrobium denitrificans ATCC 51888 chromosome, complete genome
CP002102.1	Alphaproteobacteria	14.2773	8.73482	Brevundimonas subvibrioides ATCC 15264, complete genome
CP002130.1	Alphaproteobacteria	-2.7205	0.305096	Candidatus Midichloria mitochondrii IricVA chromosome, complete genome
CP002156.1	Alphaproteobacteria	10.7436	6.29848	Parvularcula bermudensis HTCC2503 strain HTCC2503, complete genome
CP002224.1	Alphaproteobacteria	11.0535	8.39612	Ketogulonicigenium vulgare Y25, complete genome
CP002248.1	Alphaproteobacteria	6.56456	0.856932	Agrobacterium sp. H13-3 circular chromosome, complete sequence
CP002249.1	Alphaproteobacteria	9.24785	0.14313	Agrobacterium sp. H13-3 linear chromosome, complete sequence
CP002279.1	Alphaproteobacteria	10.4624	5.71872	Mesorhizobium opportunistum WSM2075 chromosome, complete genome
CP002292.1	Alphaproteobacteria	10.8919	4.8375	Rhodomicrobium vannielii ATCC 17100, complete genome
CP002371.1	Alphaproteobacteria	-1.30949	-0.0659197	Candidatus Liberibacter solanacearum CLso-ZC1, complete genome
CP002395.1	Alphaproteobacteria	9.1177	1.72237	Asticcacaulis excentricus CB 48 chromosome 1, complete sequence
CP002396.1	Alphaproteobacteria	9.20166	2.75253	Asticcacaulis excentricus CB 48 chromosome 2, complete sequence
CP002428.1	Alphaproteobacteria	-2.92142	1.74706	Rickettsia slovaca 13-B, complete genome
CP002447.1	Alphaproteobacteria	10.138	5.53361	Mesorhizobium ciceri biovar biserrulae WSM1271 chromosome, complete genome
CP002459.1	Alphaproteobacteria	6.69279	5.01803	Brucella melitensis M28 chromosome 1, complete sequence
CP002460.1	Alphaproteobacteria	16.767	-6.729	Brucella melitensis M28 chromosome 2, complete sequence
CP002511.1	Alphaproteobacteria	-2.99676	1.46893	Candidatus Pelagibacter sp. IMCC9063, complete genome
CP002568.1	Alphaproteobacteria	13.8649	7.11043	Polymorphum gilvum SL003B-26A1, complete genome
CP002623.1	Alphaproteobacteria	8.07862	4.53738	Roseobacter litoralis Och 149, complete genome
CP002740.1	Alphaproteobacteria	11.7538	4.30544	Sinorhizobium meliloti BL225C, complete genome
CP002781.1	Alphaproteobacteria	11.6106	4.65635	Sinorhizobium meliloti AK83 chromosome 1, complete sequence
CP002782.1	Alphaproteobacteria	11.6715	3.81452	Sinorhizobium meliloti AK83 chromosome 2, complete sequence
CP002783.1	Alphaproteobacteria	10.7044	3.29633	Sinorhizobium meliloti AK83 chromosome 3, complete sequence
CP002798.1	Alphaproteobacteria	12.0282	8.04731	Sphingobium chlorophenolicum L-1 chromosome 1, complete sequence
CP002799.1	Alphaproteobacteria	12.0058	8.37377	Sphingobium chlorophenolicum L-1 chromosome 2, complete sequence
CP002821.1	Alphaproteobacteria	9.13952	4.64442	Oligotropha carboxidovorans OM4, complete genome
CP002826.1	Alphaproteobacteria	9.14795	4.19501	Oligotropha carboxidovorans OM5, complete genome
CP002850.1	Alphaproteobacteria	2.58776	-0.85922	Zymomonas mobilis subsp. mobilis ATCC 10988, complete genome
CP002865.1	Alphaproteobacteria	2.70727	-0.501706	Zymomonas mobilis subsp. pomaceae ATCC 29192, complete genome
CP002912.1	Alphaproteobacteria	-3.52201	1.79613	Rickettsia heilongjiangensis 054, complete genome
CP002931.1	Alphaproteobacteria	6.39655	4.72851	Brucella melitensis NI chromosome I, complete sequence
CP002932.1	Alphaproteobacteria	16.8551	-6.72462	Brucella melitensis NI chromosome II, complete sequence
CP002972.1	Alphaproteobacteria	9.09757	6.4042	Phaeobacter inhibens 2.10 chromosome, complete genome
CP002976.1	Alphaproteobacteria	9.27288	6.58392	Phaeobacter inhibens DSM 17395, complete genome
CP002997.1	Alphaproteobacteria	5.11242	3.81007	Brucella suis 1330 chromosome I, complete sequence
CP002998.1	Alphaproteobacteria	15.3978	-5.74975	Brucella suis 1330 chromosome II, complete sequence
CP003046.1	Alphaproteobacteria	14.0494	6.9044	Rhodospirillum rubrum F11, complete genome
CP003075.1	Alphaproteobacteria	10.9982	4.74535	Pelagibacterium halotolerans B2, complete genome
CP003123.1	Alphaproteobacteria	1.05888	1.39664	Bartonella australis Aust/NH1, complete genome
CP003124.1	Alphaproteobacteria	0.353434	0.926328	Bartonella vinsonii subsp. berkhoffii str. Winnie, complete genome
CP003128.1	Alphaproteobacteria	5.37744	3.66927	Brucella suis VBI22 chromosome I, complete sequence
CP003129.1	Alphaproteobacteria	15.7088	-5.59301	Brucella suis VBI22 chromosome II, complete sequence
CP003147.1	Alphaproteobacteria	3.76888	0.147788	Pseudovibrio sp. FO-BEG1, complete genome
CP003174.1	Alphaproteobacteria	5.0228	4.19096	Brucella canis HSK A52141 chromosome 1, complete sequence
CP003175.1	Alphaproteobacteria	15.9724	-5.91791	Brucella canis HSK A52141 chromosome 2, complete sequence
CP003176.1	Alphaproteobacteria	4.96309	5.16635	Brucella abortus A13334 chromosome 1, complete sequence
CP003177.1	Alphaproteobacteria	8.89082	-3.24957	Brucella abortus A13334 chromosome 2, complete sequence
CP003181.2	Alphaproteobacteria	11.9452	2.75397	Granulibacter bethesdensis strain NIH3.1 chromosome, complete genome
CP003182.2	Alphaproteobacteria	12.4929	3.08233	Granulibacter bethesdensis CGDNIH4 chromosome, complete genome
CP003183.2	Alphaproteobacteria	12.3916	3.08408	Granulibacter bethesdensis strain NIH2.1 chromosome, complete genome
CP003236.1	Alphaproteobacteria	15.5006	8.82733	Tistrella mobilis KA081020-065, complete genome
CP003304.1	Alphaproteobacteria	-3.15166	1.54936	Rickettsia canadensis str. CA410, complete genome
CP003305.1	Alphaproteobacteria	-3.18973	1.56387	Rickettsia rickettsii str. Brazil, complete genome
CP003306.1	Alphaproteobacteria	-3.55133	1.34186	Rickettsia rickettsii str. Colombia, complete genome
CP003307.1	Alphaproteobacteria	-3.35419	1.70489	Rickettsia rickettsii str. Arizona, complete genome
CP003308.1	Alphaproteobacteria	-3.4428	1.23522	Rickettsia philipii str. 364D, complete genome
CP003309.1	Alphaproteobacteria	-3.2955	1.36781	Rickettsia rickettsii str. Hino, complete genome
CP003311.1	Alphaproteobacteria	-3.66777	1.00523	Rickettsia rickettsii str. Hlp#2, complete genome
CP003318.1	Alphaproteobacteria	-3.46381	1.24869	Rickettsia rickettsii str. Hauke, complete genome
CP003319.1	Alphaproteobacteria	-3.11687	1.81493	Rickettsia massiliae str. AZT80, complete genome
CP003334.1	Alphaproteobacteria	-3.42362	1.51502	Rickettsia amblyommatis str. GAT-30V chromosome, complete genome
CP003338.1	Alphaproteobacteria	-2.94338	1.65324	Rickettsia australis str. Cutlack, complete genome
CP003340.1	Alphaproteobacteria	-3.11848	1.2537	Rickettsia montanensis str. OSU 85-930, complete genome
CP003341.1	Alphaproteobacteria	-3.50693	1.50551	Rickettsia parkeri str. Portsmouth, complete genome
CP003342.1	Alphaproteobacteria	-3.05912	1.69803	Rickettsia rhipicephali str. 3-7-female6-CWPP, complete genome
CP003358.1	Alphaproteobacteria	10.239	5.25877	Mesorhizobium australicum WSM2073, complete genome
CP003375.1	Alphaproteobacteria	-3.50068	1.64775	Rickettsia slovaca str. D-CWPP, complete genome
CP003391.1	Alphaproteobacteria	-2.60821	2.35864	Rickettsia prowazekii str. Chernikova, complete genome
CP003392.1	Alphaproteobacteria	-2.51909	2.42087	Rickettsia prowazekii str. Katsinyian, complete genome
CP003393.1	Alphaproteobacteria	-2.60906	2.57854	Rickettsia prowazekii str. BuV67-CWPP, complete genome
CP003395.1	Alphaproteobacteria	-2.35878	2.4876	Rickettsia prowazekii str. GvV257, complete genome
CP003396.1	Alphaproteobacteria	-2.52502	2.6307	Rickettsia prowazekii str. RpGvF24, complete genome
CP003397.1	Alphaproteobacteria	-2.43413	2.37146	Rickettsia typhi str. TH1527, complete genome
CP003398.1	Alphaproteobacteria	-2.3872	2.19286	Rickettsia typhi str. B9991CWPP, complete genome
CP003539.1	Alphaproteobacteria	1.05503	1.47113	Candidatus Endolissoclinum faulkneri L2, complete genome
CP003563.1	Alphaproteobacteria	11.6359	3.84335	Sinorhizobium fredii USDA 257, complete genome
CP003704.1	Alphaproteobacteria	2.98614	-0.754712	Zymomonas mobilis subsp. mobilis ATCC 29191, complete genome
CP003709.1	Alphaproteobacteria	2.83784	-0.662129	Zymomonas mobilis subsp. mobilis NRRL B-12526, complete genome
CP003715.1	Alphaproteobacteria	2.85097	-0.658038	Zymomonas mobilis subsp. mobilis str. CP4 = NRRL B-14023, complete genome
CP003740.1	Alphaproteobacteria	7.88719	3.04689	Octadecabacter antarcticus 307, complete genome
CP003742.1	Alphaproteobacteria	8.05345	2.44659	Octadecabacter arcticus 238, complete genome
CP003784.1	Alphaproteobacteria	1.00946	1.02351	Bartonella quintana RM-11, complete genome
CP003789.1	Alphaproteobacteria	-0.981479	0.721251	Liberibacter crescens BT-1, complete genome
CP003801.1	Alphaproteobacteria	-2.45397	1.21834	Alpha proteobacterium HIMB59 chromosome, complete genome
CP003809.1	Alphaproteobacteria	-2.67836	1.34799	Alpha proteobacterium HIMB5 chromosome, complete genome
CP003811.1	Alphaproteobacteria	15.7768	8.41291	Methylobacterium oryzae CBMB20, complete genome
CP003883.1	Alphaproteobacteria	-3.14549	0.126481	Wolbachia endosymbiont of Drosophila simulans wNo, complete genome
CP003884.1	Alphaproteobacteria	-2.69111	-0.102322	Wolbachia endosymbiont of Drosophila simulans wHa, complete genome
CP003926.1	Alphaproteobacteria	9.9122	1.13249	Gluconobacter oxydans H24, complete genome
CP003933.2	Alphaproteobacteria	12.0032	4.36004	Sinorhizobium meliloti GR4, complete genome
CP003984.1	Alphaproteobacteria	8.75249	1.20681	Planktomarina temperata RCA23, complete genome
CP004005.1	Alphaproteobacteria	-1.0093	0.199437	Candidatus Liberibacter asiaticus str. gxpsy, complete genome
CP004015.1	Alphaproteobacteria	8.33453	2.12516	Rhizobium tropici CIAT 899, complete genome
CP004021.1	Alphaproteobacteria	-1.23263	0.0289225	Candidatus Liberibacter africanus PTSAPSY, complete genome
CP004036.1	Alphaproteobacteria	13.8163	9.56823	Sphingomonas sp. MM-1, complete genome
CP004140.1	Alphaproteobacteria	11.8312	4.35215	Sinorhizobium meliloti 2011, complete genome
CP004360.1	Alphaproteobacteria	13.1756	4.74788	Komagataeibacter xylinus E25 chromosome, complete genome
CP004372.1	Alphaproteobacteria	12.3891	7.7504	Roseibacterium elongatum DSM 19469, complete genome
CP004373.1	Alphaproteobacteria	10.8508	1.591	Gluconobacter oxydans DSM 3504, complete genome
CP004388.1	Alphaproteobacteria	7.43912	2.23891	Thalassospira xiamenensis M-5 = DSM 17429, complete genome
CP004393.1	Alphaproteobacteria	12.504	6.66657	Celeribacter indicus strain P73, complete genome
CP004403.1	Alphaproteobacteria	-3.09608	0.894021	Endosymbiont of Acanthamoeba sp. UWC8 chromosome, complete genome
CP004888.1	Alphaproteobacteria	-2.49065	2.24059	Rickettsia prowazekii str. NMRC Madrid E, complete genome
CP004889.1	Alphaproteobacteria	-2.40747	2.34691	Rickettsia prowazekii str. Breinl, complete genome
CP005083.1	Alphaproteobacteria	12.4951	7.5441	Sphingobium sp. TKS chromosome 1, complete sequence
CP005188.1	Alphaproteobacteria	11.8266	7.70921	Sphingobium sp. MI1205 chromosome 1, complete sequence
CP005587.1	Alphaproteobacteria	9.37513	3.99815	Hyphomicrobium denitrificans 1NES1, complete genome
CP005950.1	Alphaproteobacteria	10.3334	2.27606	Rhizobium etli bv. mimosae str. Mim1, complete genome
CP006009.1	Alphaproteobacteria	-3.75007	1.4476	Rickettsia rickettsii str. R, complete genome
CP006010.1	Alphaproteobacteria	-3.66249	1.3125	Rickettsia rickettsii str. Morgan, complete genome
CP006367.1	Alphaproteobacteria	13.4569	6.59529	Aureimonas sp. AU20, complete genome
CP006581.2	Alphaproteobacteria	10.1733	5.69461	Mesorhizobium huakuii 7653R chromosome, complete genome
CP006604.1	Alphaproteobacteria	-1.63552	-0.485546	Candidatus Liberibacter americanus str. Sao Paulo, complete genome
CP006616.1	Alphaproteobacteria	1.49493	1.94364	Anaplasma phagocytophilum str. HZ2, complete genome
CP006617.1	Alphaproteobacteria	1.39675	2.09031	Anaplasma phagocytophilum str. JM, complete genome
CP006644.1	Alphaproteobacteria	13.4018	9.72532	Sphingomonas sanxanigenens NX02, complete genome
CP006650.1	Alphaproteobacteria	12.1738	6.93474	Paracoccus aminophilus JCM 7686, complete genome
CP006745.1	Alphaproteobacteria	1.22463	1.66999	Candidatus Endolissoclinum faulkneri L5, complete genome
CP006773.1	Alphaproteobacteria	10.3885	7.82419	Leisingera methylohalidivorans DSM 14336 strain MB2, DSM 14336, complete genome
CP006818.1	Alphaproteobacteria	2.55724	-0.863225	Zymomonas mobilis subsp. mobilis str. CP4 = NRRL B-14023, complete genome
CP006877.1	Alphaproteobacteria	9.15935	2.30352	Rhizobium gallicum bv. gallicum R602sp strain R602 chromosome, complete genome
CP006896.1	Alphaproteobacteria	6.17705	4.42092	Brucella ceti TE10759-12 chromosome 1, complete sequence
CP006897.1	Alphaproteobacteria	16.9659	-6.36318	Brucella ceti TE10759-12 chromosome 2, complete sequence
CP006898.1	Alphaproteobacteria	5.4777	4.84665	Brucella ceti TE28753-12 chromosome 1, complete sequence
CP006899.1	Alphaproteobacteria	16.4913	-6.04949	Brucella ceti TE28753-12 chromosome 2, complete sequence
CP006912.1	Alphaproteobacteria	11.9957	6.48787	Hyphomicrobium nitrativorans NL23, complete genome
CP006917.1	Alphaproteobacteria	-1.82451	-0.70809	Ehrlichia muris AS145, complete genome
CP006961.1	Alphaproteobacteria	5.05778	3.65524	Brucella suis bv. 1 str. S2 chromosome I, complete sequence
CP006962.1	Alphaproteobacteria	15.6424	-5.56777	Brucella suis bv. 1 str. S2 chromosome II, complete sequence
CP006966.1	Alphaproteobacteria	8.99717	6.41068	Phaeobacter gallaeciensis DSM 26640, complete genome
CP006986.1	Alphaproteobacteria	11.1152	2.71439	Rhizobium sp. IE4771 chromosome, complete genome
CP006992.1	Alphaproteobacteria	15.3238	7.90763	Methylobacterium sp. AMS5, complete genome
CP007045.1	Alphaproteobacteria	9.53343	2.28035	Rhizobium leguminosarum bv. trifolii WSM1689, complete genome
CP007067.1	Alphaproteobacteria	10.6222	2.254	Rhizobium leguminosarum bv. trifolii CB782, complete genome
CP007440.1	Alphaproteobacteria	8.51303	4.55605	Rhodoplanes sp. Z2-YC6860 chromosome, complete genome
CP007473.1	Alphaproteobacteria	-2.23732	-1.07292	Ehrlichia chaffeensis str. Heartland, complete genome
CP007474.1	Alphaproteobacteria	-1.88055	-0.858081	Ehrlichia sp. HF, complete genome
CP007475.1	Alphaproteobacteria	-2.02708	-1.24134	Ehrlichia chaffeensis str. Jax, complete genome
CP007476.1	Alphaproteobacteria	-2.17795	-1.21798	Ehrlichia chaffeensis str. Liberty, complete genome
CP007477.1	Alphaproteobacteria	-2.0145	-1.19925	Ehrlichia chaffeensis str. Osceola, complete genome
CP007478.1	Alphaproteobacteria	-2.05266	-1.27386	Ehrlichia chaffeensis str. Saint Vincent, complete genome
CP007479.1	Alphaproteobacteria	-1.83469	-1.01169	Ehrlichia chaffeensis str. Wakulla, complete genome
CP007480.1	Alphaproteobacteria	-2.10836	-1.22821	Ehrlichia chaffeensis str. West Paces, complete genome
CP007629.1	Alphaproteobacteria	5.19168	4.04478	Brucella canis strain SVA13 chromosome 1, complete sequence
CP007630.1	Alphaproteobacteria	15.6254	-5.45841	Brucella canis strain SVA13 chromosome 2, complete sequence
CP007641.1	Alphaproteobacteria	10.6494	2.38248	Rhizobium etli bv. phaseoli str. IE4803, complete genome
CP007662.1	Alphaproteobacteria	9.3666	-2.87364	Brucella abortus strain 63 75 chromosome 2, complete sequence
CP007663.1	Alphaproteobacteria	4.7836	5.3136	Brucella abortus strain 63 75 chromosome 1, complete sequence
CP007680.1	Alphaproteobacteria	8.80897	-3.29522	Brucella abortus strain BDW chromosome 2, complete sequence
CP007681.1	Alphaproteobacteria	4.69443	5.67033	Brucella abortus strain BDW chromosome 1, complete sequence
CP007682.1	Alphaproteobacteria	5.22124	5.13939	Brucella abortus strain BER chromosome 1, complete sequence
CP007683.1	Alphaproteobacteria	8.88313	-3.0809	Brucella abortus strain BER chromosome 2, complete sequence
CP007691.1	Alphaproteobacteria	6.39501	3.56383	Brucella suis bv. 2 strain PT09143 chromosome I, complete sequence
CP007692.1	Alphaproteobacteria	12.3687	-1.02133	Brucella suis bv. 2 strain PT09143 chromosome II, complete sequence
CP007693.1	Alphaproteobacteria	6.51109	3.64494	Brucella suis bv. 2 strain PT09172 chromosome I, complete sequence
CP007694.1	Alphaproteobacteria	12.2951	-0.953518	Brucella suis bv. 2 strain PT09172 chromosome II, complete sequence
CP007695.1	Alphaproteobacteria	6.34813	3.6337	Brucella suis bv. 2 strain Bs143CITA chromosome I, complete sequence
CP007696.1	Alphaproteobacteria	12.6001	-1.03106	Brucella suis bv. 2 strain Bs143CITA chromosome II, complete sequence
CP007697.1	Alphaproteobacteria	6.34512	3.49845	Brucella suis bv. 2 strain Bs364CITA chromosome I, complete sequence
CP007698.1	Alphaproteobacteria	12.4883	-1.10013	Brucella suis bv. 2 strain Bs364CITA chromosome II, complete sequence
CP007705.1	Alphaproteobacteria	4.81756	5.03668	Brucella abortus bv. 9 str. C68 chromosome 1, complete sequence
CP007706.1	Alphaproteobacteria	9.43622	-2.72267	Brucella abortus bv. 9 str. C68 chromosome 2, complete sequence
CP007708.1	Alphaproteobacteria	9.25043	-2.49185	Brucella abortus strain 3196 chromosome 2, complete sequence
CP007709.1	Alphaproteobacteria	4.90306	5.41261	Brucella abortus bv. 6 str. 870 chromosome 1, complete sequence
CP007710.1	Alphaproteobacteria	9.39012	-2.55888	Brucella abortus bv. 6 str. 870 chromosome 2, complete sequence
CP007716.1	Alphaproteobacteria	16.2604	-6.13237	Brucella suis strain 513UK chromosome 2, complete sequence
CP007717.1	Alphaproteobacteria	5.45094	4.46097	Brucella suis strain 513UK chromosome 1, complete sequence
CP007718.1	Alphaproteobacteria	15.3957	-5.31824	Brucella suis bv. 3 str. 686 chromosome 2, complete sequence
CP007719.1	Alphaproteobacteria	5.03004	3.68207	Brucella suis bv. 3 str. 686 chromosome 1, complete sequence
CP007720.1	Alphaproteobacteria	6.41721	3.83628	Brucella suis bv. 2 strain Bs396CITA chromosome I, complete sequence
CP007721.1	Alphaproteobacteria	12.4079	-1.10763	Brucella suis bv. 2 strain Bs396CITA chromosome II, complete sequence
CP007737.1	Alphaproteobacteria	9.23616	-3.21184	Brucella abortus strain BFY chromosome 2, complete sequence
CP007738.1	Alphaproteobacteria	5.57662	5.10065	Brucella abortus strain BFY chromosome 1, complete sequence
CP007742.1	Alphaproteobacteria	16.1587	-6.29872	Brucella pinnipedialis strain 6/566 chromosome 2, complete sequence
CP007743.1	Alphaproteobacteria	5.1477	4.98314	Brucella pinnipedialis strain 6/566 chromosome 1, complete sequence
CP007758.1	Alphaproteobacteria	5.06263	4.08798	Brucella canis strain RM6/66 chromosome 1, complete sequence
CP007759.1	Alphaproteobacteria	15.8175	-5.71847	Brucella canis strain RM6/66 chromosome 2, complete sequence
CP007760.1	Alphaproteobacteria	6.07045	5.09368	Brucella melitensis bv. 3 str. Ether chromosome 1, complete sequence
CP007761.1	Alphaproteobacteria	16.4984	-6.27432	Brucella melitensis bv. 3 str. Ether chromosome 2, complete sequence
CP007762.1	Alphaproteobacteria	16.3861	-6.57998	Brucella melitensis bv. 1 str. 16M chromosome 2, complete sequence
CP007763.1	Alphaproteobacteria	6.13774	4.96102	Brucella melitensis bv. 1 str. 16M chromosome 1, complete sequence
CP007764.1	Alphaproteobacteria	8.81068	-3.10623	Brucella abortus bv. 2 str. 86/8/59 chromosome 2, complete sequence
CP007765.1	Alphaproteobacteria	4.60937	5.54146	Brucella abortus bv. 2 str. 86/8/59 chromosome 1, complete sequence
CP007789.1	Alphaproteobacteria	6.36018	4.8279	Brucella melitensis bv. 2 str. 63/9 chromosome 1, complete sequence
CP007793.1	Alphaproteobacteria	14.4477	6.28667	Azospirillum brasilense strain Az39, complete genome
CP008743.1	Alphaproteobacteria	-0.0416992	1.96457	Candidatus Nucleicultrix amoebiphila FS5, complete genome
CP008750.1	Alphaproteobacteria	6.63704	4.92761	Brucella melitensis strain 20236 chromosome 1, complete sequence
CP008751.1	Alphaproteobacteria	16.5722	-6.73715	Brucella melitensis strain 20236 chromosome 2, complete sequence
CP008756.1	Alphaproteobacteria	12.2857	-1.29765	Brucella suis strain BSP chromosome 2, complete sequence
CP008757.1	Alphaproteobacteria	6.71241	3.63923	Brucella suis strain BSP chromosome 1, complete sequence
CP008774.1	Alphaproteobacteria	5.10303	4.9798	Brucella abortus strain BAB8416 chromosome 1, complete sequence
CP008775.1	Alphaproteobacteria	9.35374	-2.48424	Brucella abortus strain BAB8416 chromosome 2, complete sequence
CP008819.1	Alphaproteobacteria	8.67685	0.0910375	Ochrobactrum anthropi strain OAB chromosome 2, complete sequence
CP008820.1	Alphaproteobacteria	6.60899	2.11159	Ochrobactrum anthropi strain OAB chromosome 1, complete sequence
CP008936.1	Alphaproteobacteria	0.0039014	1.59222	Candidatus Caedibacter acanthamoebae, complete genome
CP008941.1	Alphaproteobacteria	0.0133073	1.35044	Candidatus Paracaedibacter acanthamoebae isolate PRA3, complete genome
CP009094.1	Alphaproteobacteria	5.54717	4.43296	Brucella suis strain ZW043 chromosome 1, complete sequence
CP009095.1	Alphaproteobacteria	15.5056	-5.39762	Brucella suis strain ZW043 chromosome 2, complete sequence
CP009096.1	Alphaproteobacteria	5.43596	4.59163	Brucella suis strain ZW046 chromosome 1, complete sequence
CP009097.1	Alphaproteobacteria	12.2203	-1.08741	Brucella suis strain ZW046 chromosome 2, complete sequence
CP009122.1	Alphaproteobacteria	12.3745	8.99173	Sphingopyxis fribergensis strain Kp5.2, complete genome
CP009144.1	Alphaproteobacteria	12.1106	4.16265	Sinorhizobium meliloti strain RMO17, complete genome
CP009217.2	Alphaproteobacteria	-3.54265	0.910313	Rickettsiales bacterium Ac37b, complete genome
CP009291.1	Alphaproteobacteria	11.6295	6.60146	Novosphingobium pentaromativorans US6-1, complete genome
CP009429.1	Alphaproteobacteria	12.6795	9.22912	Sphingopyxis macrogoltabida strain 203 chromosome, complete genome
CP009452.1	Alphaproteobacteria	13.0702	8.75843	Sphingopyxis sp. 113P3, complete genome
CP009571.1	Alphaproteobacteria	14.6999	10.0284	Sphingomonas taxi strain ATCC 55669, complete genome
CP009625.1	Alphaproteobacteria	4.84631	5.62806	Brucella abortus 104M chromosome 1, complete sequence
CP009626.1	Alphaproteobacteria	9.03853	-3.2832	Brucella abortus 104M chromosome 2, complete sequence
CP010313.1	Alphaproteobacteria	8.75585	4.29148	Bradyrhizobium japonicum strain E109, complete genome
CP010401.1	Alphaproteobacteria	0.950929	1.76599	Bartonella ancashensis strain 20.00 chromosome, complete genome
CP010522.1	Alphaproteobacteria	-1.02333	0.867321	Liberibacter crescens strain BT-0, complete genome
CP010588.1	Alphaproteobacteria	8.98594	6.36885	Phaeobacter gallaeciensis strain P11 chromosome, complete genome
CP010595.1	Alphaproteobacteria	9.41395	6.53807	Phaeobacter inhibens strain P10 chromosome, complete genome
CP010599.1	Alphaproteobacteria	8.84205	6.66809	Phaeobacter inhibens strain P83 chromosome, complete genome
CP010610.1	Alphaproteobacteria	9.03014	6.79175	Phaeobacter inhibens strain P92 chromosome, complete genome
CP010617.1	Alphaproteobacteria	9.68415	6.58299	Phaeobacter inhibens strain P30 isolate M4-3.1A chromosome, complete genome
CP010623.1	Alphaproteobacteria	9.29562	6.5136	Phaeobacter inhibens strain P51 chromosome, complete genome
CP010629.1	Alphaproteobacteria	9.42195	6.61101	Phaeobacter inhibens strain P78 chromosome, complete genome
CP010636.1	Alphaproteobacteria	8.96333	6.46781	Phaeobacter gallaeciensis strain P73 chromosome, complete genome
CP010643.1	Alphaproteobacteria	9.86182	6.62567	Phaeobacter piscinae strain P36 chromosome, complete genome
CP010650.1	Alphaproteobacteria	9.44194	6.59712	Phaeobacter inhibens strain P54 chromosome, complete genome
CP010656.1	Alphaproteobacteria	9.36275	6.756	Phaeobacter piscinae strain P71 chromosome, complete genome
CP010661.1	Alphaproteobacteria	9.37462	6.47969	Phaeobacter inhibens strain P74 chromosome, complete genome
CP010668.1	Alphaproteobacteria	9.26542	6.68649	Phaeobacter inhibens strain P57 chromosome, complete genome
CP010673.1	Alphaproteobacteria	8.996	6.43466	Phaeobacter gallaeciensis strain P75 chromosome, complete genome
CP010681.1	Alphaproteobacteria	10.0046	7.16519	Phaeobacter piscinae strain P14 chromosome, complete genome
CP010689.1	Alphaproteobacteria	9.97959	6.47765	Phaeobacter piscinae strain P42 chromosome, complete genome
CP010696.1	Alphaproteobacteria	9.33919	6.41185	Phaeobacter inhibens strain P24 chromosome, complete genome
CP010705.1	Alphaproteobacteria	8.78271	6.63499	Phaeobacter inhibens strain P66 chromosome, complete genome
CP010715.1	Alphaproteobacteria	9.55587	6.84238	Phaeobacter piscinae strain P18 chromosome, complete genome
CP010725.1	Alphaproteobacteria	9.16576	6.29523	Phaeobacter inhibens strain P88 chromosome, complete genome
CP010735.1	Alphaproteobacteria	8.80735	6.40356	Phaeobacter inhibens strain P72 chromosome, complete genome
CP010741.1	Alphaproteobacteria	9.13831	6.92401	Phaeobacter inhibens strain P59 chromosome, complete genome
CP010745.1	Alphaproteobacteria	9.2584	6.56409	Phaeobacter inhibens strain P48 isolate M21-2.3 chromosome, complete genome
CP010749.1	Alphaproteobacteria	9.32201	6.74379	Phaeobacter inhibens strain P70 chromosome, complete genome
CP010756.1	Alphaproteobacteria	9.05352	6.84709	Phaeobacter inhibens strain P80 chromosome, complete genome
CP010767.1	Alphaproteobacteria	9.54745	7.02437	Phaeobacter piscinae strain P13 chromosome, complete genome
CP010784.1	Alphaproteobacteria	8.99537	6.38223	Phaeobacter gallaeciensis strain P63 chromosome, complete genome
CP010803.1	Alphaproteobacteria	10.5473	3.6096	Martelella endophytica strain YC6887, complete genome
CP010804.2	Alphaproteobacteria	-1.0522	0.129589	Candidatus Liberibacter asiaticus strain A4, complete genome
CP010805.1	Alphaproteobacteria	9.72218	6.79534	Phaeobacter piscinae strain P23 chromosome, complete genome
CP010836.1	Alphaproteobacteria	13.7714	9.55755	Sphingomonas hengshuiensis strain WHSC-8, complete genome
CP010850.1	Alphaproteobacteria	4.98823	3.64056	Brucella suis strain Human/AR/US/1981 chromosome I, complete sequence
CP010851.1	Alphaproteobacteria	15.6247	-5.47937	Brucella suis strain Human/AR/US/1981 chromosome II, complete sequence
CP010855.1	Alphaproteobacteria	11.9149	7.0652	Marinovum algicola DG 898, complete genome
CP010869.1	Alphaproteobacteria	11.7433	7.45037	Confluentimicrobium sp. EMB200-NS6, complete genome
CP010954.1	Alphaproteobacteria	12.4837	8.36759	Sphingobium sp. YBL2, complete genome
CP011120.1	Alphaproteobacteria	10.8941	0.532666	Acetobacter sp. SLV-7, complete genome
CP011246.1	Alphaproteobacteria	6.7233	0.873521	Agrobacterium tumefaciens strain Ach5 chromosome circular, complete sequence
CP011247.1	Alphaproteobacteria	9.15966	-0.21741	Agrobacterium tumefaciens strain Ach5 chromosome linear, complete sequence
CP011300.1	Alphaproteobacteria	10.8818	5.54366	Devosia sp. H5989, complete genome
CP011310.1	Alphaproteobacteria	10.6966	6.13831	Aurantiacibacter atlanticus strain s21-N3 chromosome, complete genome
CP011344.1	Alphaproteobacteria	11.2814	6.89974	Citromicrobium sp. JL477, complete genome
CP011360.1	Alphaproteobacteria	8.72651	4.82079	Bradyrhizobium diazoefficiens USDA 110 chromosome, complete genome
CP011452.2	Alphaproteobacteria	11.4358	6.56471	Altererythrobacter atlanticus strain 26DY36, complete genome
CP011479.1	Alphaproteobacteria	8.58888	3.2706	Hoeflea sp. IMCC20628, complete genome
CP011770.1	Alphaproteobacteria	11.5329	7.2352	Croceicoccus naphthovorans strain PQ-2, complete genome
CP011805.1	Alphaproteobacteria	12.2569	7.54439	Altererythrobacter marensis strain KCTC 22370, complete genome
CP011927.1	Alphaproteobacteria	8.12185	2.73314	Labrenzia sp. CP4, complete genome
CP012023.1	Alphaproteobacteria	7.8173	4.83839	Celeribacter marinus strain IMCC12053 chromosome, complete genome
CP012111.1	Alphaproteobacteria	11.0362	0.637477	Acetobacter pasteurianus strain Ab3, complete genome
CP012156.1	Alphaproteobacteria	8.72778	4.96481	Hyphomonadaceae bacterium UKL13-1 chromosome, complete genome
CP012160.1	Alphaproteobacteria	7.57365	4.07939	Octadecabacter temperatus strain SB1, complete genome
CP012199.1	Alphaproteobacteria	13.3089	9.71225	Sphingopyxis granuli strain TFA chromosome, complete genome
CP012398.1	Alphaproteobacteria	14.7128	7.84575	Chelatococcus sp. CO-6, complete genome
CP012401.1	Alphaproteobacteria	14.2557	6.66692	Azospirillum thiophilum strain BV-S chromosome 1, complete sequence
CP012402.1	Alphaproteobacteria	14.4419	7.84607	Azospirillum thiophilum strain BV-S chromosome 2, complete sequence
CP012420.1	Alphaproteobacteria	-3.11234	1.40369	Rickettsia amblyommatis strain Ac37 chromosome, complete genome
CP012661.1	Alphaproteobacteria	13.9649	8.15136	Frigidibacter mobilis strain cai42 chromosome, complete sequence
CP012669.1	Alphaproteobacteria	10.8103	5.44035	Altererythrobacter epoxidivorans strain CGMCC 1.7731 chromosome, complete genome
CP012700.1	Alphaproteobacteria	12.3751	9.21226	Sphingopyxis macrogoltabida strain EY-1 chromosome, complete sequence
CP012897.1	Alphaproteobacteria	14.4949	8.67721	Brevundimonas sp. DS20 chromosome, complete genome
CP012908.1	Alphaproteobacteria	10.9783	8.18511	Ketogulonicigenium vulgare strain Hbe602 chromosome, complete genome
CP012914.1	Alphaproteobacteria	14.3068	6.36637	Azospirillum brasilense strain Sp 7 chromosome, complete sequence
CP012945.1	Alphaproteobacteria	11.3773	5.95264	Devosia sp. A16, complete genome
CP012946.1	Alphaproteobacteria	14.5384	8.33618	Blastochloris viridis strain ATCC 19567 chromosome, complete genome
CP012960.1	Alphaproteobacteria	15.0443	7.07793	Cereibacter sphaeroides strain MBTLJ-8 chromosome 1, complete sequence
CP013002.1	Alphaproteobacteria	14.3244	9.12139	Caulobacter henricii strain CB4 chromosome, complete genome
CP013051.1	Alphaproteobacteria	11.736	4.3194	Sinorhizobium americanum CCGM7, complete genome
CP013068.1	Alphaproteobacteria	11.9813	6.10426	Pannonibacter phragmitetus strain 31801, complete genome
CP013070.1	Alphaproteobacteria	12.5776	8.27636	Sphingobium indicum B90A chromosome, complete genome
CP013107.1	Alphaproteobacteria	12.1814	3.92876	Sinorhizobium americanum strain CFNEI 73, complete genome
CP013127.1	Alphaproteobacteria	8.48001	4.32494	Bradyrhizobium diazoefficiens strain USDA 122 chromosome, complete genome
CP013133.1	Alphaproteobacteria	-3.6086	1.18025	Rickettsia rhipicephali strain HJ#5, complete genome
CP013244.1	Alphaproteobacteria	13.104	8.12545	Candidatus Viadribacter manganicus strain A272 chromosome, complete genome
CP013264.1	Alphaproteobacteria	11.9158	7.76151	Sphingobium baderi strain DE-13 chromosome, complete genome
CP013342.1	Alphaproteobacteria	12.5915	9.62985	Sphingopyxis terrae NBRC 15098 strain 203-1, complete genome
CP013344.1	Alphaproteobacteria	12.5505	9.07511	Sphingopyxis macrogoltabida strain 203N, complete genome
CP013490.1	Alphaproteobacteria	10.313	2.48331	Rhizobium sp. N6212 chromosome, complete genome
CP013495.1	Alphaproteobacteria	10.3128	2.25567	Rhizobium sp. N621 chromosome, complete genome
CP013500.1	Alphaproteobacteria	10.215	2.38307	Rhizobium esperanzae strain N561 chromosome, complete sequence
CP013505.1	Alphaproteobacteria	9.91357	2.24688	Rhizobium sp. N1341 chromosome, complete genome
CP013511.1	Alphaproteobacteria	10.6182	2.48797	Rhizobium sp. N1314 chromosome, complete genome
CP013517.1	Alphaproteobacteria	10.1081	2.11118	Rhizobium sp. N113 chromosome, complete genome
CP013522.1	Alphaproteobacteria	11.0397	2.75445	Rhizobium phaseoli strain R744 chromosome, complete genome
CP013527.1	Alphaproteobacteria	11.2887	2.87331	Rhizobium phaseoli strain R723 chromosome, complete genome
CP013532.1	Alphaproteobacteria	11.0479	2.36557	Rhizobium phaseoli strain R650 chromosome, complete genome
CP013537.1	Alphaproteobacteria	11.1462	2.40075	Rhizobium phaseoli strain R630 chromosome, complete genome
CP013542.1	Alphaproteobacteria	10.7916	3.08671	Rhizobium phaseoli strain R620 chromosome, complete genome
CP013547.1	Alphaproteobacteria	10.8723	2.31193	Rhizobium phaseoli strain R611 chromosome, complete genome
CP013552.1	Alphaproteobacteria	10.8872	2.92837	Rhizobium phaseoli strain N931 chromosome, complete genome
CP013557.1	Alphaproteobacteria	11.0411	2.59294	Rhizobium phaseoli strain N841 chromosome, complete genome
CP013563.1	Alphaproteobacteria	11.1238	2.76413	Rhizobium phaseoli strain N831 chromosome, complete genome
CP013568.1	Alphaproteobacteria	11.1883	2.74023	Rhizobium phaseoli strain N771 chromosome, complete genome
CP013574.1	Alphaproteobacteria	10.7579	2.74202	Rhizobium phaseoli strain N671 chromosome, complete genome
CP013580.1	Alphaproteobacteria	11.1214	2.66522	Rhizobium phaseoli strain N261 chromosome, complete genome
CP013585.1	Alphaproteobacteria	10.6647	2.55661	Rhizobium phaseoli strain N161 chromosome, complete genome
CP013590.1	Alphaproteobacteria	10.3432	2.29765	Rhizobium sp. N871 chromosome, complete genome
CP013595.1	Alphaproteobacteria	10.0964	2.51408	Rhizobium sp. N741 chromosome, complete sequence
CP013601.1	Alphaproteobacteria	10.6742	2.30308	Rhizobium sp. N731 chromosome, complete genome
CP013630.1	Alphaproteobacteria	10.6441	2.62033	Rhizobium sp. N324 chromosome RspN324, complete genome
CP013636.1	Alphaproteobacteria	10.847	2.69603	Rhizobium sp. N541 chromosome RspN541, complete genome
CP013643.1	Alphaproteobacteria	10.8362	2.34754	Rhizobium sp. N941 chromosome RspN941, complete genome
CP013916.1	Alphaproteobacteria	13.2988	9.22241	Sphingomonas sp. LK11 chromosome, complete sequence
CP013949.1	Alphaproteobacteria	9.14815	4.79333	Bradyrhizobium sp. CCGE-LA001 chromosome, complete genome
CP013964.1	Alphaproteobacteria	15.7131	-5.46486	Brucella suis 019 chromosome 2, complete sequence
CP014012.2	Alphaproteobacteria	0.847061	1.58075	Bartonella bacilliformis strain ATCC 35685D-5 chromosome, complete genome
CP014168.1	Alphaproteobacteria	13.4698	9.7123	Sphingomonas panacis strain DCY99, complete genome
CP014259.1	Alphaproteobacteria	10.2396	0.572947	Agrobacterium tumefaciens strain S33 chromosome circular, complete sequence
CP014260.1	Alphaproteobacteria	6.13739	2.17155	Agrobacterium tumefaciens strain S33 chromosome linear, complete sequence
CP014275.1	Alphaproteobacteria	11.0631	4.20725	Martelella sp. AD-3, complete genome
CP014301.1	Alphaproteobacteria	13.008	6.44936	Bosea sp. PAMC 26642 chromosome, complete genome
CP014327.1	Alphaproteobacteria	7.85284	1.18014	Falsihalocynthiibacter arcticus strain PAMC 20958 chromosome, complete genome
CP014525.1	Alphaproteobacteria	10.0977	1.81619	Haematospirillum jordaniae strain H5569, complete genome
CP014545.1	Alphaproteobacteria	7.29824	2.1924	Sphingorhabdus sp. M41 chromosome, complete genome
CP014595.1	Alphaproteobacteria	11.1047	7.31362	Salipiger sp. CCB-MM3 chromosome 1, complete sequence
CP014596.1	Alphaproteobacteria	11.0348	6.95094	Salipiger sp. CCB-MM3 chromosome 2, complete sequence
CP014674.1	Alphaproteobacteria	10.9857	1.79446	Kozakia baliensis strain DSM 14400, complete genome
CP014681.1	Alphaproteobacteria	11.0299	1.97803	Kozakia baliensis strain NBRC 16680, complete genome
CP014687.1	Alphaproteobacteria	11.9029	1.82886	Acetobacter persici strain TMW2.1084 chromosome, complete genome
CP014689.1	Alphaproteobacteria	10.7511	1.51394	Gluconobacter albidus strain TMW2.1191 chromosome, complete genome
CP014691.1	Alphaproteobacteria	12.7211	4.07532	Neoasaia chiangmaiensis strain NBRC 101099 chromosome, complete genome
CP014692.1	Alphaproteobacteria	9.89868	1.32406	Acetobacter aceti strain TMW2.1153 chromosome, complete genome
CP014796.1	Alphaproteobacteria	11.6209	6.92298	Salipiger profundus strain JLT2016, complete sequence
CP014865.1	Alphaproteobacteria	-2.56791	2.75368	Rickettsia prowazekii strain Naples-1 chromosome, complete genome
CP015005.1	Alphaproteobacteria	10.7711	5.29235	Aminobacter aminovorans strain KCTC 2477, complete genome
CP015010.1	Alphaproteobacteria	-3.31091	1.64744	Rickettsia bellii isolate An04 chromosome, complete genome
CP015012.1	Alphaproteobacteria	-3.49774	1.365	Rickettsia amblyommatis isolate An13 chromosome, complete genome
CP015039.1	Alphaproteobacteria	11.5921	7.33487	Rhodovulum sp. P5, complete genome
CP015062.1	Alphaproteobacteria	10.5591	5.38808	Mesorhizobium ciceri strain CC1192 chromosome, complete genome
CP015064.1	Alphaproteobacteria	10.2553	5.58363	Mesorhizobium ciceri biovar biserrulae strain WSM1284 chromosome, complete genome
CP015093.1	Alphaproteobacteria	11.8583	7.18194	Salipiger abyssi strain JLT2014 chromosome, complete sequence
CP015124.1	Alphaproteobacteria	9.50546	6.19632	Phaeobacter gallaeciensis strain JL2886 chromosome, complete genome
CP015164.1	Alphaproteobacteria	11.0804	1.08615	Acetobacter pasteurianus subsp. ascendens strain LMG 1590, complete genome
CP015168.1	Alphaproteobacteria	11.2027	1.21505	Acetobacter pasteurianus subsp. paradoxus strain LMG 1591, complete genome
CP015210.1	Alphaproteobacteria	14.8369	6.97669	Cereibacter sphaeroides strain MBTLJ-13 chromosome 1, complete sequence
CP015230.1	Alphaproteobacteria	9.68663	5.93631	Ruegeria mobilis F1926, complete genome
CP015285.1	Alphaproteobacteria	14.2276	6.35088	Azospirillum humicireducens strain SgZ-5 chromosome, complete genome
CP015287.1	Alphaproteobacteria	14.7544	6.976	Cereibacter sphaeroides strain MBTLJ-20 chromosome 1, complete sequence
CP015318.1	Alphaproteobacteria	10.7016	5.57331	Mesorhizobium amorphae CCNWGS0123, complete genome
CP015367.1	Alphaproteobacteria	15.7002	8.62557	Methylobacterium phyllosphaerae strain CBMB27 chromosome, complete sequence
CP015376.1	Alphaproteobacteria	1.40061	2.05442	Anaplasma phagocytophilum str. Norway variant2 chromosome, complete genome
CP015418.1	Alphaproteobacteria	13.9989	7.39836	Rhodovulum sulfidophilum DSM 1374, complete genome
CP015421.1	Alphaproteobacteria	14.0151	7.4893	Rhodovulum sulfidophilum strain SNK001, complete genome
CP015510.2	Alphaproteobacteria	-2.49534	-0.492304	Wolbachia endosymbiont of Folsomia candida strain Berlin chromosome, complete genome
CP015511.1	Alphaproteobacteria	13.932	9.28129	Brevundimonas sp. GW460-12-10-14-LB2 chromosome, complete genome
CP015521.1	Alphaproteobacteria	14.0975	10.0772	Sphingomonas sp. NIC1, complete genome
CP015583.1	Alphaproteobacteria	15.962	9.53235	Roseomonas gilardii strain U14-5 chromosome 1, complete sequence
CP015614.1	Alphaproteobacteria	14.357	9.05707	Brevundimonas naejangsanensis strain B1 chromosome, complete genome
CP015625.1	Alphaproteobacteria	2.36764	1.01083	Bartonella choladocola strain BBC0122 chromosome, complete genome
CP015736.1	Alphaproteobacteria	11.8151	5.14182	Shinella sp. HZN7, complete genome
CP015775.1	Alphaproteobacteria	7.27146	1.27004	Brucella pseudogrignonensis strain K8 chromosome 1, complete sequence
CP015776.1	Alphaproteobacteria	9.29584	0.0982937	Brucella pseudogrignonensis strain K8 chromosome 2, complete sequence
CP015820.1	Alphaproteobacteria	2.43893	1.06643	Bartonella apihabitans strain BBC0178 chromosome, complete genome
CP015821.1	Alphaproteobacteria	2.32587	1.15517	Bartonella apihabitans strain BBC0244 chromosome, complete genome
CP015848.1	Alphaproteobacteria	11.8469	6.38302	Magnetospirillum sp. ME-1 chromosome, complete genome
CP015880.1	Alphaproteobacteria	11.0081	3.98859	Ensifer adhaerens strain Casida A chromosome, complete sequence
CP015963.1	Alphaproteobacteria	10.0249	4.60309	Altererythrobacter ishigakiensis strain NBRC 107699 chromosome, complete genome
CP015986.1	Alphaproteobacteria	12.1372	7.48744	Sphingobium sp. EP60837 chromosome 1, complete sequence
CP015987.1	Alphaproteobacteria	11.7399	8.29072	Sphingobium sp. EP60837 chromosome 2, complete sequence
CP015994.2	Alphaproteobacteria	2.33519	1.54011	Anaplasma ovis str. Haibei chromosome, complete genome
CP016033.1	Alphaproteobacteria	13.1205	9.00009	Erythrobacter neustonensis strain DSM 9434 chromosome, complete genome
CP016079.1	Alphaproteobacteria	10.1451	5.59453	Mesorhizobium loti NZP2037 chromosome, complete sequence
CP016093.1	Alphaproteobacteria	11.867	7.09022	MAG: Rhizobiales bacterium NRL2 chromosome, complete genome
CP016286.1	Alphaproteobacteria	9.64111	2.018	Rhizobium leguminosarum strain Vaf10 chromosome, complete sequence
CP016305.1	Alphaproteobacteria	-3.2415	1.16832	Rickettsia sp. MEAM1 (Bemisia tabaci) strain MEAM1 chromosome, complete genome
CP016306.1	Alphaproteobacteria	12.9	9.83142	Sphingomonas sp. KC8 chromosome, complete genome
CP016320.1	Alphaproteobacteria	6.52779	1.95236	Rhizobium sp. S41 chromosome 1, complete genome
CP016328.1	Alphaproteobacteria	9.83244	1.03598	Gluconobacter oxydans strain 1.637 chromosome, complete genome
CP016364.1	Alphaproteobacteria	8.84731	6.16295	Phaeobacter porticola strain P97 chromosome, complete sequence
CP016428.1	Alphaproteobacteria	9.66931	3.9714	Bradyrhizobium icense strain LMTR 13 chromosome, complete genome
CP016429.1	Alphaproteobacteria	15.9882	8.44941	Methylobacterium sp. XJLW chromosome, complete sequence
CP016433.1	Alphaproteobacteria	10.1764	1.44716	Rhizobium sp. S41 chromosome 2, complete sequence
CP016450.1	Alphaproteobacteria	10.9805	3.76784	Sinorhizobium sp. RAC02 chromosome, complete sequence
CP016456.1	Alphaproteobacteria	11.813	8.96619	Sphingobium sp. RAC03 chromosome, complete sequence
CP016460.1	Alphaproteobacteria	11.8943	8.71855	Blastomonas sp. RAC04 chromosome, complete sequence
CP016464.1	Alphaproteobacteria	13.7477	7.43171	Bosea sp. RAC05 chromosome, complete sequence
CP016499.1	Alphaproteobacteria	9.83781	2.75188	Agrobacterium sp. RAC06 chromosome, complete sequence
CP016545.1	Alphaproteobacteria	11.2765	7.18452	Paraurantiacibacter namhicola strain JCM 16345 chromosome, complete genome
CP016591.1	Alphaproteobacteria	12.6594	8.0361	Tsuneonella dongtanensis strain KCTC 22672 chromosome, complete genome
CP016592.1	Alphaproteobacteria	11.0671	8.1921	Ketogulonicigenium vulgare strain SKV chromosome, complete genome
CP016616.1	Alphaproteobacteria	11.0552	3.67579	Microvirga ossetica strain V5/3M chromosome, complete sequence
CP016973.1	Alphaproteobacteria	5.15557	4.03205	Brucella canis strain 2009004498 chromosome 1, complete sequence
CP016974.1	Alphaproteobacteria	15.6282	-5.64841	Brucella canis strain 2009004498 chromosome 2, complete sequence
CP016976.1	Alphaproteobacteria	15.3046	-5.15416	Brucella canis strain 2009013648 chromosome 2, complete sequence
CP016977.1	Alphaproteobacteria	5.08585	4.53926	Brucella canis strain 2010009751 chromosome 1, complete sequence
CP016978.1	Alphaproteobacteria	16.1949	-5.69219	Brucella canis strain 2010009751 chromosome 2, complete sequence
CP016979.1	Alphaproteobacteria	4.98138	5.04946	Brucella sp. 2002734562 chromosome 1, complete sequence
CP016980.1	Alphaproteobacteria	8.33601	-3.24424	Brucella sp. 2002734562 chromosome 2, complete sequence
CP016981.1	Alphaproteobacteria	5.15548	3.60762	Brucella suis strain 2004000577 chromosome 1, complete sequence
CP016982.1	Alphaproteobacteria	15.3899	-5.61147	Brucella suis strain 2004000577 chromosome 2, complete sequence
CP016983.1	Alphaproteobacteria	6.10967	4.69034	Brucella melitensis strain 2008724259 chromosome 1, complete sequence
CP016984.1	Alphaproteobacteria	16.6777	-6.44867	Brucella melitensis strain 2008724259 chromosome 2, complete sequence
CP016986.1	Alphaproteobacteria	16.4794	-6.22416	Brucella melitensis strain 2010724553 chromosome 2, complete sequence
CP017057.1	Alphaproteobacteria	11.9968	7.19592	Erythrobacter litoralis strain DSM 8509 chromosome, complete genome
CP017075.1	Alphaproteobacteria	12.4317	7.78901	Novosphingobium resinovorum strain SA1, complete genome
CP017101.1	Alphaproteobacteria	9.24571	2.00842	Rhizobium gallicum strain IE4872 chromosome, complete sequence
CP017113.1	Alphaproteobacteria	12.5138	8.23781	Porphyrobacter sp. LM 6 chromosome, complete genome
CP017147.1	Alphaproteobacteria	12.8956	6.66433	Bosea vaviloviae strain Vaf18 chromosome, complete genome
CP017241.1	Alphaproteobacteria	9.03096	2.18359	Rhizobium etli 8C-3 chromosome, complete sequence
CP017315.1	Alphaproteobacteria	6.65303	3.70255	MAG: Candidatus Tokpelaia hoelldoblerii isolate Hsal chromosome, complete genome
CP017578.1	Alphaproteobacteria	14.1685	10.0729	Sphingomonas melonis TY chromosome, complete sequence
CP017622.1	Alphaproteobacteria	11.0984	8.18075	Ketogulonicigenium vulgare strain SPU B805 chromosome, complete genome
CP017637.1	Alphaproteobacteria	8.78992	4.30868	Bradyrhizobium japonicum strain J5 chromosome, complete genome
CP017640.1	Alphaproteobacteria	16.0117	8.63026	Methylobacterium sp. C1 chromosome, complete genome
CP017781.1	Alphaproteobacteria	14.1386	7.77674	Rhodobacter sp. LPB0142, complete genome
CP017940.1	Alphaproteobacteria	7.35385	1.45591	Phyllobacterium zundukense strain Tri-48 chromosome, complete sequence
CP017946.1	Alphaproteobacteria	13.3986	7.02352	Bosea sp. Tri-49 chromosome, complete sequence
CP017999.1	Alphaproteobacteria	5.88576	2.02389	Rhizobium sp. Y9 chromosome 1, complete sequence
CP018000.1	Alphaproteobacteria	10.4014	-0.0800453	Rhizobium sp. Y9 chromosome 2, complete sequence
CP018076.1	Alphaproteobacteria	10.3434	7.50706	Sulfitobacter alexandrii strain AM1-D1 chromosome, complete sequence
CP018095.1	Alphaproteobacteria	14.5735	7.98473	Chelatococcus daeguensis strain TAD1, complete genome
CP018097.1	Alphaproteobacteria	11.2722	6.57221	Aurantiacibacter gangjinensis strain CGMCC 1.15024 chromosome I, complete sequence
CP018154.1	Alphaproteobacteria	2.32695	-0.448373	Sphingorhabdus lutea strain LPB0140 chromosome, complete genome
CP018171.1	Alphaproteobacteria	11.9275	4.96989	Aquibium oceanicum strain B7 chromosome, complete genome
CP018190.1	Alphaproteobacteria	12.4154	3.01478	Granulibacter bethesdensis strain NIH5.1 chromosome, complete genome
CP018191.1	Alphaproteobacteria	12.1929	2.89367	Granulibacter bethesdensis strain NIH9.1 chromosome, complete genome
CP018192.1	Alphaproteobacteria	12.1683	2.85364	Granulibacter bethesdensis strain NIH6.1 chromosome, complete genome
CP018193.1	Alphaproteobacteria	12.268	3.13144	Granulibacter bethesdensis strain NIH7.1 chromosome, complete genome
CP018194.1	Alphaproteobacteria	12.3228	3.26088	Granulibacter bethesdensis strain NIH8.1 chromosome, complete genome
CP018195.1	Alphaproteobacteria	12.1172	3.12154	Granulibacter bethesdensis strain NIH1.4 chromosome, complete genome
CP018221.1	Alphaproteobacteria	12.0285	7.1555	Tardibacter chloracetimidivorans strain JJ-A5 chromosome, complete genome
CP018226.1	Alphaproteobacteria	8.15953	1.17347	Rhizobiales bacterium IMCC20636 chromosome, complete genome
CP018227.1	Alphaproteobacteria	10.7733	7.00422	Kordiimonadales bacterium IMCC3096 chromosome, complete genome
CP018228.1	Alphaproteobacteria	9.48846	2.12682	Rhizobium leguminosarum strain Vaf-108, complete genome
CP018478.1	Alphaproteobacteria	6.5089	4.51496	Brucella melitensis strain BwIM_AFG_63 chromosome 1, complete sequence
CP018479.1	Alphaproteobacteria	16.5265	-6.78713	Brucella melitensis strain BwIM_AFG_63 chromosome 2, complete sequence
CP018480.1	Alphaproteobacteria	6.58244	4.64818	Brucella melitensis strain BwIM_ALB_46 chromosome 1, complete sequence
CP018484.1	Alphaproteobacteria	6.40802	4.79357	Brucella melitensis strain BwIM_IRN_28 chromosome 1, complete sequence
CP018486.1	Alphaproteobacteria	6.3586	4.77629	Brucella melitensis strain BwIM_IRN_37 chromosome 1, complete sequence
CP018487.1	Alphaproteobacteria	16.6149	-6.00097	Brucella melitensis strain BwIM_IRN_37 chromosome 2, complete sequence
CP018488.1	Alphaproteobacteria	6.8085	5.17116	Brucella melitensis BwIM_IRQ_11 chromosome 1, complete sequence
CP018490.1	Alphaproteobacteria	6.49326	4.65192	Brucella melitensis BwIM_IRQ_32 chromosome 1, complete sequence
CP018491.1	Alphaproteobacteria	16.6623	-6.55689	Brucella melitensis BwIM_IRQ_32 chromosome 2, complete sequence
CP018494.1	Alphaproteobacteria	6.37132	5.28614	Brucella melitensis BwIM_ITA_45 chromosome 1, complete sequence
CP018495.1	Alphaproteobacteria	16.705	-6.15818	Brucella melitensis BwIM_ITA_45 chromosome 2, complete sequence
CP018496.1	Alphaproteobacteria	6.09492	5.25751	Brucella melitensis BwIM_ITA_55 chromosome 1, complete sequence
CP018497.1	Alphaproteobacteria	16.732	-6.27225	Brucella melitensis BwIM_ITA_55 chromosome 2, complete sequence
CP018500.1	Alphaproteobacteria	6.32864	4.46629	Brucella melitensis BwIM_KWT_42 chromosome 1, complete sequence
CP018503.1	Alphaproteobacteria	16.4943	-6.49749	Brucella melitensis BwIM_MAR_25 chromosome 2, complete sequence
CP018504.1	Alphaproteobacteria	6.43653	4.53246	Brucella melitensis BwIM_SAU_09 chromosome 1, complete sequence
CP018505.1	Alphaproteobacteria	16.9924	-6.85363	Brucella melitensis BwIM_SAU_09 chromosome 2, complete sequence
CP018509.1	Alphaproteobacteria	16.4389	-6.24503	Brucella melitensis BwIM_SOM_36b chromosome 2, complete sequence
CP018512.1	Alphaproteobacteria	6.27042	4.98387	Brucella melitensis BwIM_SYR_04 chromosome 1, complete sequence
CP018513.1	Alphaproteobacteria	16.521	-6.10643	Brucella melitensis BwIM_SYR_04 chromosome 2, complete sequence
CP018516.1	Alphaproteobacteria	6.44728	5.21784	Brucella melitensis BwIM_SYR_07 chromosome 1, complete sequence
CP018518.1	Alphaproteobacteria	6.6748	4.9933	Brucella melitensis BwIM_SYR_08 chromosome 1, complete sequence
CP018520.1	Alphaproteobacteria	6.23039	4.91343	Brucella melitensis BwIM_SYR_10 chromosome 1, complete sequence
CP018522.1	Alphaproteobacteria	6.12282	4.90946	Brucella melitensis BwIM_SYR_14 chromosome 1, complete sequence
CP018524.1	Alphaproteobacteria	6.48091	5.29261	Brucella melitensis BwIM_SYR_23 chromosome 1, complete sequence
CP018526.1	Alphaproteobacteria	6.62155	4.91638	Brucella melitensis BwIM_SYR_26 chromosome 1, complete sequence
CP018527.1	Alphaproteobacteria	16.458	-5.90457	Brucella melitensis BwIM_SYR_26 chromosome 2, complete sequence
CP018528.1	Alphaproteobacteria	6.5864	5.10976	Brucella melitensis BwIM_SYR_31 chromosome 1, complete sequence
CP018532.1	Alphaproteobacteria	6.11591	4.83706	Brucella melitensis BwIM_SYR_41 chromosome 1, complete sequence
CP018536.1	Alphaproteobacteria	6.778	5.14822	Brucella melitensis BwIM_TKM_56 chromosome 1, complete sequence
CP018537.1	Alphaproteobacteria	16.7972	-6.95286	Brucella melitensis BwIM_TKM_56 chromosome 2, complete sequence
CP018540.1	Alphaproteobacteria	6.41525	4.46764	Brucella melitensis BwIM_TUR_03 chromosome 1, complete sequence
CP018541.1	Alphaproteobacteria	16.6942	-5.8505	Brucella melitensis BwIM_TUR_03 chromosome 2, complete sequence
CP018542.1	Alphaproteobacteria	6.59351	4.66622	Brucella melitensis BwIM_TUR_15 chromosome 1, complete sequence
CP018544.1	Alphaproteobacteria	6.26264	4.91804	Brucella melitensis BwIM_TUR_17 chromosome 1, complete sequence
CP018545.1	Alphaproteobacteria	16.6068	-6.16769	Brucella melitensis BwIM_TUR_17 chromosome 2, complete sequence
CP018546.1	Alphaproteobacteria	6.07464	5.03191	Brucella melitensis BwIM_TUR_19 chromosome 1, complete sequence
CP018547.1	Alphaproteobacteria	16.6322	-5.96383	Brucella melitensis BwIM_TUR_19 chromosome 2, complete sequence
CP018548.1	Alphaproteobacteria	6.45546	4.67238	Brucella melitensis BwIM_TUR_24 chromosome 1, complete sequence
CP018554.1	Alphaproteobacteria	6.49341	4.9556	Brucella melitensis BwIM_TUR_39 chromosome 1, complete sequence
CP018555.1	Alphaproteobacteria	16.6453	-5.88352	Brucella melitensis BwIM_TUR_39 chromosome 2, complete sequence
CP018557.1	Alphaproteobacteria	16.5815	-6.1811	Brucella melitensis BwIM_TUR_40 chromosome 2, complete sequence
CP018558.1	Alphaproteobacteria	6.23462	4.92381	Brucella melitensis BwIM_TUR_51 chromosome 1, complete sequence
CP018560.1	Alphaproteobacteria	6.50904	4.34239	Brucella melitensis BwIM_TUR_59 chromosome 1, complete sequence
CP018561.1	Alphaproteobacteria	16.6765	-5.93875	Brucella melitensis BwIM_TUR_59 chromosome 2, complete sequence
CP018562.1	Alphaproteobacteria	6.38542	4.36391	Brucella melitensis BwIM_TUR_60 chromosome 1, complete sequence
CP018565.1	Alphaproteobacteria	16.5267	-5.84662	Brucella melitensis BwIM_XXX_12 chromosome 2, complete sequence
CP018566.1	Alphaproteobacteria	6.30472	4.7914	Brucella melitensis BwIM_XXX_22 chromosome 1, complete sequence
CP018568.1	Alphaproteobacteria	6.82512	4.79846	Brucella melitensis BwIM_XXX_54 chromosome 1, complete sequence
CP018572.1	Alphaproteobacteria	7.74305	3.53129	Marivivens sp. JLT3646 chromosome, complete genome
CP018779.1	Alphaproteobacteria	9.16034	0.0862776	Brucella pituitosa strain AA2 chromosome 1, complete sequence
CP018780.1	Alphaproteobacteria	6.76617	1.87983	Brucella pituitosa strain AA2 chromosome 3, complete sequence
CP018782.1	Alphaproteobacteria	7.96651	0.672793	Brucella pituitosa strain AA2 chromosome 2, complete sequence
CP018820.1	Alphaproteobacteria	13.0883	9.04587	Sphingomonas koreensis strain ABOJV chromosome, complete sequence
CP018911.1	Alphaproteobacteria	12.8017	7.56742	Glycocaulis alkaliphilus strain 6B-8 chromosome, complete genome
CP018913.1	Alphaproteobacteria	-3.43414	1.46226	Rickettsia rickettsii strain Iowa isolate Large Clone chromosome, complete genome
CP018914.1	Alphaproteobacteria	-3.59318	1.49413	Rickettsia rickettsii strain Iowa isolate Small Clone chromosome, complete genome
CP019044.1	Alphaproteobacteria	5.89882	3.81145	Salaquimonas pukyongi strain RR3-28 chromosome, complete genome
CP019307.1	Alphaproteobacteria	9.28415	6.62367	Phaeobacter inhibens strain DOK1-1 chromosome, complete genome
CP019312.1	Alphaproteobacteria	8.97172	8.17387	Tateyamaria omphalii strain DOK1-4 chromosome, complete genome
CP019322.1	Alphaproteobacteria	15.5203	7.64435	Methylorubrum extorquens strain PSBB040 chromosome, complete genome
CP019346.1	Alphaproteobacteria	8.77696	-3.51467	Brucella sp. 09RB8471 chromosome 1, complete sequence
CP019347.1	Alphaproteobacteria	5.23772	5.19764	Brucella sp. 09RB8471 chromosome 2, complete sequence
CP019390.1	Alphaproteobacteria	4.84078	5.31052	Brucella sp. 09RB8910 chromosome 1, complete sequence
CP019391.1	Alphaproteobacteria	8.76314	-3.22371	Brucella sp. 09RB8910 chromosome 2, complete sequence
CP019437.1	Alphaproteobacteria	10.5048	6.62814	Thioclava nitratireducens strain 25B10_4 chromosome, complete genome
CP019449.1	Alphaproteobacteria	12.8137	9.56447	Sphingopyxis sp. QXT-31 chromosome, complete genome
CP019485.1	Alphaproteobacteria	11.8913	3.95467	Sinorhizobium meliloti strain B401 chromosome, complete genome
CP019488.1	Alphaproteobacteria	11.9912	4.16204	Sinorhizobium meliloti strain B399 chromosome, complete genome
CP019489.1	Alphaproteobacteria	0.223306	1.80625	Bartonella sp. 1-1C chromosome, complete genome
CP019508.1	Alphaproteobacteria	14.5382	8.8779	Brevundimonas sp. LM2 chromosome, complete genome
CP019511.1	Alphaproteobacteria	13.1506	8.6614	Sphingomonas sp. LM7 chromosome, complete genome
CP019584.1	Alphaproteobacteria	12.1231	4.49114	Sinorhizobium meliloti strain CCMM B554 (FSM-MA) chromosome, complete sequence
CP019602.1	Alphaproteobacteria	11.7747	7.37717	Croceicoccus marinus strain E4A9 chromosome, complete genome
CP019630.1	Alphaproteobacteria	7.96203	2.5156	Roseibium aggregatum strain RMAR6-6 chromosome, complete genome
CP019679.1	Alphaproteobacteria	6.07226	4.70105	Brucella melitensis strain C-573 chromosome I, complete sequence
CP019680.1	Alphaproteobacteria	16.519	-6.7436	Brucella melitensis strain C-573 chromosome II, complete sequence
CP019701.2	Alphaproteobacteria	6.24714	1.89281	Rhizobium rhizogenes strain K599 chromosome 1, complete sequence
CP019702.2	Alphaproteobacteria	10.5999	-0.0714592	Rhizobium rhizogenes strain K599 chromosome 2, complete sequence
CP019780.1	Alphaproteobacteria	0.0723913	1.66977	Bartonella sp. A1379B isolate French red fox A1379B chromosome, complete genome
CP019781.1	Alphaproteobacteria	0.919435	1.33105	Bartonella sp. WD16.2 chromosome, complete genome
CP019786.1	Alphaproteobacteria	0.325805	1.79565	Bartonella sp. Raccoon60 chromosome, complete genome
CP019787.1	Alphaproteobacteria	0.225156	1.66654	Bartonella sp. JB15 chromosome, complete genome
CP019788.1	Alphaproteobacteria	0.252203	1.61489	Bartonella sp. JB63 isolate Japanese badger JB63 chromosome, complete genome
CP019875.1	Alphaproteobacteria	13.1677	4.61438	Komagataeibacter nataicola strain RZS01 chromosome, complete sequence
CP019937.1	Alphaproteobacteria	11.0585	8.52067	Ketogulonicigenium robustum strain SPU_B003 chromosome, complete sequence
CP019948.1	Alphaproteobacteria	12.9193	6.145	Methylocystis bryophila strain S285 chromosome, complete genome
CP019958.1	Alphaproteobacteria	-1.3352	0.367632	Candidatus Liberibacter asiaticus strain JXGC chromosome, complete genome
CP019966.1	Alphaproteobacteria	12.3808	5.55034	Rhodopseudomonas palustris strain PS3 chromosome, complete genome
CP019967.1	Alphaproteobacteria	12.3532	5.50742	Rhodopseudomonas palustris strain YSC3 chromosome, complete genome
CP020083.1	Alphaproteobacteria	11.8541	8.79891	Blastomonas fulva strain T2 chromosome, complete genome
CP020330.1	Alphaproteobacteria	11.0413	3.6726	Martelella mediterranea DSM 17316 strain MACL11 chromosome, complete sequence
CP020384.1	Alphaproteobacteria	14.1335	7.45373	Rhodovulum sp. MB263 chromosome, complete genome
CP020442.2	Alphaproteobacteria	13.5919	7.48157	Paracoccus yeei strain FDAARGOS_252 chromosome, complete genome
CP020470.1	Alphaproteobacteria	13.5391	7.76626	Fuscovulum blasticum strain 28/5 chromosome, complete sequence
CP020474.1	Alphaproteobacteria	10.8257	7.45501	Roseovarius mucosus strain SMR3 chromosome, complete sequence
CP020538.1	Alphaproteobacteria	12.2548	7.64718	Sphingobium herbicidovorans strain MH chromosome, complete genome
CP020554.1	Alphaproteobacteria	10.5095	1.01078	Parasaccharibacter apium strain G7_7_3c, complete genome
CP020612.1	Alphaproteobacteria	14.9727	8.93465	Paracoccus contaminans strain RKI 16-01929T=LMG 29738T=CCM 8701T=CIP 111112T chromosome, complete genome
CP020694.1	Alphaproteobacteria	9.97012	7.17408	Sulfitobacter sp. D7 chromosome, complete genome
CP020742.1	Alphaproteobacteria	0.616583	1.03541	Bartonella henselae strain Houston-I chromosome, complete genome
CP020896.1	Alphaproteobacteria	10.7159	2.87669	Rhizobium phaseoli Brasil 5 chromosome, complete sequence
CP020906.1	Alphaproteobacteria	10.3753	2.19938	Rhizobium etli strain NXC12 chromosome, complete genome
CP020925.1	Alphaproteobacteria	11.7944	8.95721	Sphingobium yanoikuyae strain SHJ chromosome, complete genome
CP020947.1	Alphaproteobacteria	10.5623	2.03431	Rhizobium sp. CIAT894 chromosome, complete genome
CP021024.1	Alphaproteobacteria	10.112	1.91436	Rhizobium sp. TAL182 chromosome, complete genome
CP021030.1	Alphaproteobacteria	10.0874	2.31746	Rhizobium sp. NXC14 chromosome, complete genome
CP021040.1	Alphaproteobacteria	8.95458	6.42399	Phaeobacter gallaeciensis strain P129 chromosome, complete genome
CP021047.1	Alphaproteobacteria	9.35156	6.66198	Phaeobacter gallaeciensis strain P128 chromosome, complete genome
CP021053.1	Alphaproteobacteria	2.94719	-0.494088	Zymomonas mobilis subsp. mobilis strain NRRL B-1960 chromosome, complete genome
CP021054.1	Alphaproteobacteria	15.1323	7.72606	Methylorubrum zatmanii strain PSBB041 chromosome, complete genome
CP021070.1	Alphaproteobacteria	10.3657	5.25424	Mesorhizobium sp. WSM1497 chromosome, complete genome
CP021112.1	Alphaproteobacteria	9.3164	4.0287	Pseudorhodoplanes sinuspersici strain RIPI110 chromosome, complete genome
CP021114.1	Alphaproteobacteria	7.85611	3.96165	Aestuarium zhoushanense strain G7 chromosome, complete genome
CP021120.1	Alphaproteobacteria	-2.84057	0.108178	Wolbachia endosymbiont of Chrysomya megacephala isolate wMeg chromosome, complete genome
CP021124.1	Alphaproteobacteria	10.9109	2.5381	Rhizobium sp. Kim5 chromosome, complete genome
CP021181.1	Alphaproteobacteria	13.0908	9.16304	Rhizorhabdus wittichii DC-6 chromosome, complete genome
CP021219.1	Alphaproteobacteria	11.8348	4.1749	Sinorhizobium meliloti RU11/001 chromosome, complete genome
CP021247.1	Alphaproteobacteria	13.052	8.15214	Novosphingobium sp. KA1 chromosome 1, complete sequence
CP021248.1	Alphaproteobacteria	12.9929	8.59408	Novosphingobium sp. KA1 chromosome 2, complete sequence
CP021330.1	Alphaproteobacteria	7.21195	1.53278	Maritalea myrionectae strain HL2708#5 chromosome, complete genome
CP021371.1	Alphaproteobacteria	9.60003	2.78717	Rhizobium sp. ACO-34A chromosome, complete sequence
CP021404.1	Alphaproteobacteria	12.232	7.71958	Pacificitalea manganoxidans strain DY25 chromosome, complete genome
CP021431.1	Alphaproteobacteria	10.2422	8.39127	Yoonia vestfoldensis strain SMR4r chromosome, complete sequence
CP021467.1	Alphaproteobacteria	13.4798	4.27735	Komagataeibacter europaeus strain SRCM101446 chromosome, complete genome
CP021509.1	Alphaproteobacteria	10.8541	0.856923	Acetobacter pasteurianus subsp. pasteurianus strain SRCM101342 chromosome, complete genome
CP021524.1	Alphaproteobacteria	10.6333	0.889111	Acetobacter ascendens strain SRCM101447 chromosome, complete genome
CP021793.1	Alphaproteobacteria	11.8123	4.68464	Sinorhizobium meliloti strain USDA1157 chromosome, complete genome
CP021797.1	Alphaproteobacteria	11.6827	4.26476	Sinorhizobium meliloti strain USDA1106 chromosome, complete genome
CP021800.1	Alphaproteobacteria	12.1049	4.56186	Sinorhizobium meliloti strain USDA1021 chromosome, complete genome
CP021804.1	Alphaproteobacteria	11.9542	4.41807	Sinorhizobium meliloti strain T073 chromosome, complete genome
CP021808.1	Alphaproteobacteria	12.0768	4.36841	Sinorhizobium meliloti strain Rm41 chromosome, complete genome
CP021812.1	Alphaproteobacteria	11.4898	4.36719	Sinorhizobium meliloti strain M270 chromosome, complete genome
CP021818.1	Alphaproteobacteria	11.522	4.568	Sinorhizobium meliloti strain M162 chromosome, complete genome
CP021822.1	Alphaproteobacteria	11.7354	4.29646	Sinorhizobium meliloti strain KH46 chromosome, complete genome
CP021825.1	Alphaproteobacteria	11.9948	4.04553	Sinorhizobium meliloti strain KH35c chromosome, complete genome
CP021829.1	Alphaproteobacteria	12.1502	4.37937	Sinorhizobium meliloti strain HM006 chromosome, complete genome
CP021912.1	Alphaproteobacteria	10.9036	5.84249	Erythrobacter sp. KY5 chromosome, complete genome
CP021913.1	Alphaproteobacteria	11.0751	7.09732	Sagittula sp. P11 chromosome, complete genome
CP021922.1	Alphaproteobacteria	11.198	1.04959	Acetobacter pasteurianus subsp. pasteurianus strain SRCM101468 chromosome, complete genome
CP022048.2	Alphaproteobacteria	14.1468	9.45747	Brevundimonas vesicularis strain FDAARGOS_289 chromosome, complete genome
CP022110.1	Alphaproteobacteria	15.5794	6.52407	Nitrospirillum amazonense CBAmc chromosome 1, complete sequence
CP022111.1	Alphaproteobacteria	17.0092	7.50446	Nitrospirillum amazonense CBAmc chromosome 2, complete sequence
CP022112.1	Alphaproteobacteria	17.0779	8.43346	Nitrospirillum amazonense CBAmc chromosome 3, complete sequence
CP022189.1	Alphaproteobacteria	11.4082	7.3651	Alloyangia pacifica strain YSBP01 chromosome 1, complete sequence
CP022190.1	Alphaproteobacteria	11.5853	7.17238	Alloyangia pacifica strain YSBP01 chromosome 2, complete sequence
CP022196.1	Alphaproteobacteria	8.76948	4.01553	Celeribacter ethanolicus strain TSPH2 chromosome, complete genome
CP022204.1	Alphaproteobacteria	6.59049	4.8611	Brucella melitensis strain QY1 chromosome I, complete sequence
CP022205.1	Alphaproteobacteria	16.3938	-7.0187	Brucella melitensis strain QY1 chromosome II, complete sequence
CP022219.1	Alphaproteobacteria	9.02949	5.35482	Bradyrhizobium guangxiense strain CCBAU 53363 chromosome, complete genome
CP022221.1	Alphaproteobacteria	9.58481	3.79055	Bradyrhizobium zhanjiangense strain CCBAU 51778 chromosome, complete genome
CP022222.1	Alphaproteobacteria	9.67244	4.01526	Bradyrhizobium sp. CCBAU 051011 chromosome, complete genome
CP022271.1	Alphaproteobacteria	8.94148	3.58975	Hyphomonas sp. KY3 chromosome, complete genome
CP022303.1	Alphaproteobacteria	9.95131	6.82867	Thalassococcus sp. S3 chromosome, complete genome
CP022336.1	Alphaproteobacteria	7.43528	2.21831	Sphingorhabdus sp. SMR4y chromosome, complete genome
CP022364.1	Alphaproteobacteria	14.4211	6.73765	Azospirillum sp. TSH58 chromosome, complete genome
CP022372.1	Alphaproteobacteria	13.1252	6.81599	Bosea sp. AS-1 chromosome, complete genome
CP022374.1	Alphaproteobacteria	10.6639	0.832208	Acetobacter oryzifermentans strain dm chromosome, complete genome
CP022415.1	Alphaproteobacteria	8.60718	8.21581	Pseudosulfitobacter pseudonitzschiae strain SMR1 chromosome, complete genome
CP022528.1	Alphaproteobacteria	11.447	6.81457	Qipengyuania flava strain VG1 chromosome, complete genome
CP022529.1	Alphaproteobacteria	8.1991	2.70499	Labrenzia sp. VG12 chromosome, complete genome
CP022540.1	Alphaproteobacteria	9.76282	7.67987	Antarctobacter heliothermus strain SMS3 chromosome, complete genome
CP022548.1	Alphaproteobacteria	7.60985	2.3739	Sphingorhabdus sp. YGSMI21 chromosome, complete genome
CP022564.1	Alphaproteobacteria	9.61417	1.91069	Rhizobium leguminosarum bv. viciae strain BIHB 1148 chromosome, complete genome
CP022600.1	Alphaproteobacteria	12.8937	8.54334	Porphyrobacter sp. HT-58-2 chromosome, complete genome
CP022603.1	Alphaproteobacteria	8.17381	0.292353	[Ochrobactrum] quorumnocens strain A44 chromosome 2, complete sequence
CP022604.1	Alphaproteobacteria	6.79921	2.07019	[Ochrobactrum] quorumnocens strain A44 chromosome 1, complete sequence
CP022665.1	Alphaproteobacteria	9.57558	2.29393	Rhizobium leguminosarum bv. viciae strain BIHB 1217 chromosome, complete genome
CP022699.1	Alphaproteobacteria	10.8525	1.10869	Acetobacter tropicalis strain BDGP1 chromosome, complete genome
CP022707.1	Alphaproteobacteria	12.6158	8.45029	Novosphingobium sp. 9 chromosome 1, complete sequence
CP022708.1	Alphaproteobacteria	13.4415	8.01925	Novosphingobium sp. 9 chromosome 2, complete sequence
CP022745.1	Alphaproteobacteria	12.0059	9.04753	Sphingobium xenophagum strain C1 chromosome I, complete sequence
CP022827.1	Alphaproteobacteria	6.22898	4.97056	Brucella melitensis strain BY38 isolate Qingmin Wu chromosome 1, complete sequence
CP022828.1	Alphaproteobacteria	16.7501	-6.47923	Brucella melitensis strain BY38 isolate Qingmin Wu chromosome 2, complete sequence
CP022875.1	Alphaproteobacteria	6.42597	4.99555	Brucella melitensis strain BL chromosome 1, complete sequence
CP022876.1	Alphaproteobacteria	16.8546	-6.50509	Brucella melitensis strain BL chromosome 2, complete sequence
CP022877.1	Alphaproteobacteria	4.85843	5.12896	Brucella abortus strain BD chromosome 1, complete sequence
CP022878.1	Alphaproteobacteria	9.37375	-2.91049	Brucella abortus strain BD chromosome 2, complete sequence
CP022879.1	Alphaproteobacteria	4.61372	5.18589	Brucella abortus strain MC chromosome 1, complete sequence
CP022880.1	Alphaproteobacteria	9.19356	-2.76856	Brucella abortus strain MC chromosome 2, complete sequence
CP022889.1	Alphaproteobacteria	11.6179	7.3504	Tsuneonella mangrovi strain C9-11 chromosome, complete genome
CP022998.1	Alphaproteobacteria	8.36795	1.91557	Rhizobium sp. 11515TR chromosome, complete genome
CP023036.1	Alphaproteobacteria	12.9775	4.62537	Komagataeibacter saccharivorans strain CV1 chromosome, complete genome
CP023063.1	Alphaproteobacteria	12.1045	4.18703	Sinorhizobium sp. CCBAU 05631 chromosome, complete genome
CP023067.1	Alphaproteobacteria	11.7473	3.93909	Sinorhizobium sojae CCBAU 05684 chromosome, complete genome
CP023070.1	Alphaproteobacteria	11.6761	4.08644	Sinorhizobium fredii CCBAU 83666 chromosome, complete genome
CP023189.1	Alphaproteobacteria	10.8197	0.474911	Acetobacter pomorum strain SH chromosome, complete genome
CP023313.2	Alphaproteobacteria	14.5341	9.72528	Caulobacter vibrioides strain CB2 chromosome, complete genome
CP023314.2	Alphaproteobacteria	14.6546	9.45766	Caulobacter vibrioides strain CB1 chromosome, complete genome
CP023315.3	Alphaproteobacteria	14.7181	9.62022	Caulobacter vibrioides strain CB13b1a chromosome, complete genome
CP023449.1	Alphaproteobacteria	12.5096	8.59438	Rhizorhabdus dicambivorans strain Ndbn-20 chromosome, complete genome
CP023454.1	Alphaproteobacteria	13.1381	7.36808	Rhodobacteraceae bacterium QY30 chromosome, complete genome
CP023548.1	Alphaproteobacteria	14.2772	6.89982	Rhodobacter sp. CZR27 chromosome, complete genome
CP023657.1	Alphaproteobacteria	10.6889	0.686736	Acetobacter pomorum strain BDGP5 chromosome, complete genome
CP023677.1	Alphaproteobacteria	2.67629	-0.785377	Zymomonas mobilis subsp. mobilis strain ZM4 substr. 2032 chromosome, complete genome
CP023682.1	Alphaproteobacteria	2.77078	-0.843645	Zymomonas mobilis subsp. mobilis strain ZM4 substr. 8b chromosome, complete genome
CP023705.1	Alphaproteobacteria	14.1967	9.89732	Sphingomonas melonis strain ZJ26 chromosome, complete genome
CP023715.1	Alphaproteobacteria	2.84611	-0.835371	Zymomonas mobilis subsp. mobilis ZM4 = ATCC 31821 chromosome, complete genome
CP023737.1	Alphaproteobacteria	15.2629	7.39182	Methylosinus trichosporium OB3b chromosome, complete genome
CP023741.1	Alphaproteobacteria	11.541	8.84644	Sphingobium yanoikuyae strain S72 chromosome, complete genome
CP023973.1	Alphaproteobacteria	15.3667	-5.53973	Brucella canis strain FDAARGOS_420 chromosome 2, complete sequence
CP023974.1	Alphaproteobacteria	5.07845	3.88699	Brucella canis strain FDAARGOS_420 chromosome 1, complete sequence
CP024034.1	Alphaproteobacteria	-2.82128	1.4228	Candidatus Fonsibacter ubiquis isolate LSUCC0530 chromosome, complete genome
CP024199.1	Alphaproteobacteria	7.80974	2.09256	Thalassospira marina strain CSC3H3 chromosome, complete genome
CP024201.1	Alphaproteobacteria	14.3259	8.88196	Caulobacter mirabilis strain FWC 38 chromosome, complete genome
CP024307.1	Alphaproteobacteria	11.7678	3.84151	Sinorhizobium fredii strain NXT3 chromosome, complete genome
CP024311.1	Alphaproteobacteria	8.51509	1.96558	Rhizobium sp. NXC24 chromosome, complete genome
CP024420.1	Alphaproteobacteria	5.18158	3.79716	Brucella suis strain QH05 chromosome 1, complete sequence
CP024421.1	Alphaproteobacteria	15.374	-5.35154	Brucella suis strain QH05 chromosome 2, complete sequence
CP024422.1	Alphaproteobacteria	13.4763	7.56726	Paracoccus yeei strain TT13 chromosome, complete genome
CP024588.1	Alphaproteobacteria	15.9991	9.44924	Roseomonas sp. FDAARGOS_362 chromosome, complete genome
CP024644.1	Alphaproteobacteria	13.3527	4.99233	Komagataeibacter xylinus strain CGMCC 2955 chromosome, complete genome
CP024653.1	Alphaproteobacteria	6.74919	4.47388	Brucella melitensis strain QH61 chromosome 1, complete sequence
CP024654.1	Alphaproteobacteria	16.5873	-6.72577	Brucella melitensis strain QH61 chromosome 2, complete sequence
CP024715.1	Alphaproteobacteria	6.47384	4.87331	Brucella melitensis strain Rev.1 (passage 101) chromosome I, complete sequence
CP024716.1	Alphaproteobacteria	16.365	-6.28141	Brucella melitensis strain Rev.1 (passage 101) chromosome II, complete sequence
CP024846.1	Alphaproteobacteria	10.4836	3.49655	Beijerinckiaceae bacterium strain MG08 chromosome, complete genome
CP024899.1	Alphaproteobacteria	11.0698	6.98379	Rhodobaca barguzinensis strain alga05 chromosome, complete genome
CP024920.1	Alphaproteobacteria	10.9565	5.76777	Qipengyuania seohaensis strain SW-135 chromosome, complete genome
CP024923.1	Alphaproteobacteria	13.3586	8.93205	Sphingomonas psychrotolerans strain Cra20 chromosome, complete genome
CP025012.1	Alphaproteobacteria	9.61673	2.21569	Rhizobium leguminosarum strain Norway chromosome, complete genome
CP025060.1	Alphaproteobacteria	15.9187	9.75051	Roseomonas mucosa strain HV3 chromosome, complete genome
CP025061.1	Alphaproteobacteria	15.981	9.70656	Roseomonas mucosa strain PG chromosome, complete genome
CP025086.1	Alphaproteobacteria	11.3457	5.65316	Methylovirgula ligni strain BW863 chromosome, complete genome
CP025113.1	Alphaproteobacteria	9.13293	5.3183	Bradyrhizobium sp. SK17 chromosome, complete genome
CP025189.1	Alphaproteobacteria	16.1409	9.57356	Roseomonas mucosa strain AD2 chromosome, complete genome
CP025196.1	Alphaproteobacteria	16.1051	9.61891	Roseomonas mucosa strain AD1 chromosome, complete genome
CP025408.1	Alphaproteobacteria	10.9145	7.85628	Paracoccus tegillarcae strain BM15 chromosome, complete genome
CP025430.1	Alphaproteobacteria	11.8157	7.60885	Paracoccus zhejiangensis strain J6 chromosome, complete genome
CP025509.1	Alphaproteobacteria	9.42612	2.35083	Rhizobium leguminosarum bv. viciae strain UPM791 chromosome, complete genome
CP025512.1	Alphaproteobacteria	6.51146	2.8676	Neorhizobium sp. SOG26 chromosome, complete genome
CP025583.1	Alphaproteobacteria	12.8114	7.6006	Paracoccus jeotgali strain CBA4604 chromosome, complete genome
CP025611.1	Alphaproteobacteria	12.9819	6.39473	Niveispirillum cyanobacteriorum strain TH16 chromosome eg_1, complete sequence
CP025612.1	Alphaproteobacteria	13.6303	5.44416	Niveispirillum cyanobacteriorum strain TH16 chromosome eg_2, complete sequence
CP025680.1	Alphaproteobacteria	6.31369	4.6969	Brucella melitensis strain CIIMS-BH-2 chromosome I, complete sequence
CP025681.1	Alphaproteobacteria	16.4112	-6.41231	Brucella melitensis strain CIIMS-BH-2 chromosome II, complete sequence
CP025743.1	Alphaproteobacteria	4.57314	5.52956	Brucella abortus strain CIIMS-NV-4 chromosome I, complete sequence
CP025744.1	Alphaproteobacteria	9.0007	-3.54646	Brucella abortus strain CIIMS-NV-4 chromosome II, complete sequence
CP025749.1	Alphaproteobacteria	-2.05503	-0.949251	Ehrlichia canis strain YZ-1 chromosome, complete genome
CP025803.1	Alphaproteobacteria	8.04403	4.97559	Sulfitobacter sp. SK011 chromosome, complete genome
CP025804.1	Alphaproteobacteria	7.90575	3.84132	Sulfitobacter sp. SK012 chromosome, complete genome
CP025808.1	Alphaproteobacteria	7.94206	6.24933	Sulfitobacter sp. SK025 chromosome, complete genome
CP025815.1	Alphaproteobacteria	7.69127	4.51142	Sulfitobacter sp. JL08 chromosome, complete genome
CP025819.1	Alphaproteobacteria	6.50022	4.67148	Brucella melitensis strain CIT21 chromosome 1, complete sequence
CP025820.1	Alphaproteobacteria	16.795	-6.63203	Brucella melitensis strain CIT21 chromosome 2, complete sequence
CP025821.1	Alphaproteobacteria	6.58294	5.05902	Brucella melitensis strain CIT31 chromosome 1, complete sequence
CP025822.1	Alphaproteobacteria	16.6424	-6.53867	Brucella melitensis strain CIT31 chromosome 2, complete sequence
CP026005.1	Alphaproteobacteria	6.24514	4.84632	Brucella melitensis strain CIIMS-PH-3 chromosome 1, complete sequence
CP026006.1	Alphaproteobacteria	16.763	-6.14234	Brucella melitensis strain CIIMS-PH-3 chromosome 2, complete sequence
CP026100.1	Alphaproteobacteria	14.8631	9.30741	Caulobacter flavus strain RHGG3 chromosome, complete genome
CP026265.1	Alphaproteobacteria	10.784	5.17162	Aminobacter sp. MSH1 chromosome, complete genome
CP026337.1	Alphaproteobacteria	5.97595	4.20238	Brucella melitensis strain CIT43 chromosome, complete genome
CP026367.1	Alphaproteobacteria	-2.12399	1.12535	Sulfitobacter donghicola strain SB1155 chromosome, complete genome
CP026381.1	Alphaproteobacteria	13.4695	9.77588	Sphingopyxis sp. MG chromosome, complete genome
CP026525.1	Alphaproteobacteria	11.7311	4.40676	Sinorhizobium meliloti strain AK21 chromosome, complete genome
CP026747.1	Alphaproteobacteria	10.6662	5.44037	Devosia sp. I507 chromosome, complete genome
CP026924.1	Alphaproteobacteria	6.03257	2.19606	Agrobacterium tumefaciens strain 1D1609 chromosome I, complete sequence
CP026925.1	Alphaproteobacteria	10.3957	-0.681059	Agrobacterium tumefaciens strain 1D1609 chromosome II, complete sequence
CP027407.1	Alphaproteobacteria	8.32816	5.50453	Roseobacter denitrificans strain FDAARGOS_309 chromosome, complete genome
CP027526.1	Alphaproteobacteria	12.0573	5.47165	Magnetospirillum gryphiswaldense MSR-1 chromosome, complete genome
CP027527.1	Alphaproteobacteria	11.9567	5.6414	Magnetospirillum gryphiswaldense strain R3/S1 chromosome, complete genome
CP027642.1	Alphaproteobacteria	16.0024	-5.81852	Brucella canis strain GB1 chromosome II, complete sequence
CP027643.1	Alphaproteobacteria	5.08186	3.92381	Brucella canis strain GB1 chromosome I, complete sequence
CP027665.1	Alphaproteobacteria	11.9766	7.71521	Pukyongiella litopenaei strain SH-1 chromosome, complete genome
CP027668.1	Alphaproteobacteria	14.1674	8.58124	Phreatobacter cathodiphilus strain S-12 chromosome, complete genome
CP027845.1	Alphaproteobacteria	-2.78235	0.712932	Candidatus Phycorickettsia trachydisci isolate CCALA 838 chromosome, complete genome
CP027850.1	Alphaproteobacteria	14.6465	9.54932	Caulobacter segnis strain TK0059 chromosome, complete genome
CP028347.1	Alphaproteobacteria	12.2341	7.38512	Novosphingobium sp. THN1 chromosome, complete genome
CP028461.1	Alphaproteobacteria	9.47667	4.85147	Bradyrhizobium sp. WBAH10 chromosome, complete genome
CP028908.1	Alphaproteobacteria	12.814	6.57332	Bradyrhizobium sp. WD16 chromosome, complete genome
CP028918.1	Alphaproteobacteria	13.4946	8.30431	Gemmobacter aquarius strain HYN0069 chromosome, complete genome
CP028960.1	Alphaproteobacteria	10.5179	4.37658	Methyloceanibacter sp. wino2 chromosome, complete genome
CP028968.1	Alphaproteobacteria	10.945	4.86614	Aminobacter sp. MSH1 chromosome, complete genome
CP029045.1	Alphaproteobacteria	10.5745	-0.896038	Agrobacterium tumefaciens strain 183 chromosome 2, complete sequence
CP029173.1	Alphaproteobacteria	15.3527	7.96949	Methylobacterium sp. DM1 chromosome, complete genome
CP029176.1	Alphaproteobacteria	15.3989	8.62184	Acidibrevibacterium fodinaquatile strain G45-3 chromosome, complete genome
CP029208.1	Alphaproteobacteria	11.527	4.78744	Nitratireductor sp. OM-1 chromosome, complete genome
CP029231.1	Alphaproteobacteria	11.936	3.55106	Sinorhizobium fredii CCBAU 45436 chromosome, complete genome
CP029335.1	Alphaproteobacteria	11.6105	9.21693	Sphingobium sp. LF-16 chromosome, complete genome
CP029352.1	Alphaproteobacteria	15.0344	7.07311	Azospirillum thermophilum strain CFH 70021 chromosome 1, complete sequence
CP029353.1	Alphaproteobacteria	14.7577	6.98368	Azospirillum thermophilum strain CFH 70021 chromosome 2, complete sequence
CP029425.1	Alphaproteobacteria	9.12791	4.45244	Bradyrhizobium ottawaense strain OO99 chromosome, complete genome
CP029426.1	Alphaproteobacteria	8.36736	5.69388	Bradyrhizobium amphicarpaeae strain 39S1MB chromosome, complete genome
CP029427.1	Alphaproteobacteria	8.64669	5.27851	Bradyrhizobium symbiodeficiens strain 85S1MB chromosome, complete genome
CP029451.1	Alphaproteobacteria	11.6508	4.14107	Sinorhizobium fredii CCBAU 25509 chromosome, complete genome
CP029479.1	Alphaproteobacteria	15.7349	8.08328	Phenylobacterium parvum strain HYN0004 chromosome, complete genome
CP029481.1	Alphaproteobacteria	11.6105	4.61604	Microvirga sp. 17 mud 1-3 chromosome, complete genome
CP029550.1	Alphaproteobacteria	15.6752	7.87549	Methylobacterium durans strain 17SD2-17 chromosome, complete genome
CP029551.1	Alphaproteobacteria	15.8694	8.69836	Methylobacterium radiodurans strain 17Sr1-43 chromosome, complete genome
CP029552.1	Alphaproteobacteria	15.9034	8.82643	Methylobacterium sp. 17Sr1-1 chromosome, complete genome
CP029553.1	Alphaproteobacteria	16.007	8.71513	Methylobacterium terrae strain 17Sr1-28 chromosome, complete genome
CP029562.1	Alphaproteobacteria	10.7479	5.72771	Mesorhizobium sp. Pch-S chromosome, complete genome
CP029603.2	Alphaproteobacteria	8.89348	4.76673	Bradyrhizobium diazoefficiens strain XF7 chromosome, complete genome
CP029756.1	Alphaproteobacteria	6.69034	4.43485	Brucella melitensis strain CIIMS-NV-1 chromosome I, complete sequence
CP029757.1	Alphaproteobacteria	16.9032	-6.51869	Brucella melitensis strain CIIMS-NV-1 chromosome II, complete sequence
CP029761.1	Alphaproteobacteria	13.037	7.90824	Sphingomonas sp. IC081 chromosome C1, complete sequence
CP029829.1	Alphaproteobacteria	14.1402	6.27021	Azospirillum ramasamyi strain M2T2B2 chromosome, complete genome
CP029985.1	Alphaproteobacteria	14.8554	9.96605	Sphingomonas sp. FARSPH chromosome, complete genome
CP030036.1	Alphaproteobacteria	9.3874	4.04824	Bradyrhizobium sp. CCBAU 21365 chromosome, complete genome
CP030037.1	Alphaproteobacteria	8.92435	5.0064	Bradyrhizobium sp. CCBAU 51753 chromosome, complete genome
CP030038.1	Alphaproteobacteria	9.31607	4.52546	Bradyrhizobium sp. CCBAU 51765 chromosome, complete genome
CP030047.1	Alphaproteobacteria	9.04798	5.05925	Bradyrhizobium sp. CCBAU 53421 chromosome, complete genome
CP030048.1	Alphaproteobacteria	8.6876	5.1398	Bradyrhizobium sp. CCBAU 53338 chromosome, complete genome
CP030050.1	Alphaproteobacteria	8.69167	4.75357	Bradyrhizobium arachidis strain CCBAU 051107 chromosome, complete genome
CP030051.1	Alphaproteobacteria	8.28451	4.91194	Bradyrhizobium guangdongense strain CCBAU 51649 chromosome, complete genome
CP030053.1	Alphaproteobacteria	8.52957	5.1486	Bradyrhizobium guangzhouense strain CCBAU 51670 chromosome, complete genome
CP030055.1	Alphaproteobacteria	8.35791	5.0782	Bradyrhizobium sp. CCBAU 53340 chromosome, complete genome
CP030057.1	Alphaproteobacteria	8.32682	4.76601	Bradyrhizobium guangdongense strain CCBAU 51658 chromosome, complete genome
CP030059.1	Alphaproteobacteria	8.69322	5.35013	Bradyrhizobium sp. CCBAU 53351 chromosome, complete genome
CP030099.1	Alphaproteobacteria	10.6705	7.23098	Roseovarius sp. AK1035 chromosome, complete genome
CP030126.1	Alphaproteobacteria	13.6484	6.17932	Indioceanicola profundi strain SCSIO 08040 chromosome, complete genome
CP030239.1	Alphaproteobacteria	14.3622	7.84625	Paracoccus mutanolyticus strain RSP-02 chromosome, complete genome
CP030262.1	Alphaproteobacteria	10.8293	3.90101	Ensifer adhaerens strain Corn53 chromosome, complete genome
CP030265.1	Alphaproteobacteria	13.5272	6.43598	Skermanella pratensis strain W17 chromosome, complete genome
CP030271.1	Alphaproteobacteria	14.6717	6.83694	Cereibacter sphaeroides 2.4.1 chromosome 1, complete sequence
CP030277.1	Alphaproteobacteria	7.56857	2.74521	Rhodobiaceae bacterium strain SMS8 chromosome, complete genome
CP030352.1	Alphaproteobacteria	12.7899	8.02449	Novosphingobium sp. P6W chromosome 1, complete sequence
CP030353.1	Alphaproteobacteria	12.3979	8.08046	Novosphingobium sp. P6W chromosome 2, complete sequence
CP030751.1	Alphaproteobacteria	5.02948	4.92782	Brucella abortus strain A19 chromosome 1, complete sequence
CP030752.1	Alphaproteobacteria	9.17185	-3.24317	Brucella abortus strain A19 chromosome 2, complete sequence
CP030760.1	Alphaproteobacteria	9.8761	1.92349	Rhizobium leguminosarum strain ATCC 14479 chromosome, complete genome
CP030827.1	Alphaproteobacteria	8.59089	2.56029	Neorhizobium sp. NCHU2750 chromosome, complete genome
CP030871.1	Alphaproteobacteria	10.8998	0.810335	Acetobacter sp. JWB chromosome, complete genome
CP030918.1	Alphaproteobacteria	13.9495	8.99709	Paracoccus suum strain SC2-6 chromosome, complete genome
CP030979.1	Alphaproteobacteria	10.2988	0.764104	Parasaccharibacter sp. TMW 2.1888 chromosome, complete genome
CP031078.1	Alphaproteobacteria	13.5748	7.92314	Paracoccus yeei strain CCUG 32053 chromosome, complete genome
CP031125.1	Alphaproteobacteria	-3.08615	1.4715	Candidatus Pelagibacter sp. FZCC0015 chromosome, complete genome
CP031221.1	Alphaproteobacteria	-3.08108	-0.261819	Wolbachia pipientis wAlbB chromosome, complete genome
CP031357.1	Alphaproteobacteria	11.1544	6.34366	Erythrobacter aureus strain YH-07 chromosome, complete genome
CP031363.1	Alphaproteobacteria	6.20393	2.17817	Rhizobium sp. ZX09 chromosome 1, complete sequence
CP031364.1	Alphaproteobacteria	10.6771	0.263821	Rhizobium sp. ZX09 chromosome 2, complete sequence
CP031555.1	Alphaproteobacteria	7.1903	2.32653	Thalassospira indica strain PB8BT chromosome, complete genome
CP031585.1	Alphaproteobacteria	9.92206	7.74724	Marinibacterium anthonyi strain La 6 chromosome, complete genome
CP031598.1	Alphaproteobacteria	10.3977	6.57453	Roseovarius indicus strain DSM 26383 chromosome, complete genome
CP031750.1	Alphaproteobacteria	14.4086	7.03855	Cereibacter sphaeroides strain EBL0706 chromosome 1, complete sequence
CP031841.1	Alphaproteobacteria	11.6819	6.1624	Breoghania sp. L-A4 chromosome, complete genome
CP031843.2	Alphaproteobacteria	0.359606	1.26675	Bartonella kosoyi strain Tel Aviv chromosome, complete genome
CP031844.2	Alphaproteobacteria	0.786627	1.60542	Bartonella krasnovii strain OE 1-1 chromosome, complete genome
CP031946.1	Alphaproteobacteria	8.04555	3.26153	Ruegeria sp. AD91A chromosome, complete genome
CP031948.1	Alphaproteobacteria	9.45645	6.59674	Phaeobacter inhibens strain BS107 chromosome, complete genome
CP031952.1	Alphaproteobacteria	8.85097	6.34641	Phaeobacter inhibens strain 2.10 chromosome, complete genome
CP031956.1	Alphaproteobacteria	9.70031	6.71201	Phaeobacter sp. LSS9 chromosome, complete genome
CP032049.1	Alphaproteobacteria	-3.36015	1.73398	Rickettsia japonica strain LA4/2015 chromosome, complete genome
CP032125.1	Alphaproteobacteria	7.45012	3.26772	Profundibacter amoris strain BAR1 chromosome, complete genome
CP032228.1	Alphaproteobacteria	11.4103	7.06432	Qipengyuania flava strain 21-3 chromosome, complete genome
CP032312.1	Alphaproteobacteria	11.7336	6.30574	Pannonibacter phragmitetus BB chromosome, complete genome
CP032321.1	Alphaproteobacteria	14.4296	6.46458	Azospirillum argentinense strain MTCC4035 chromosome, complete genome
CP032339.1	Alphaproteobacteria	14.3003	6.31559	Azospirillum brasilense strain MTCC4038 chromosome, complete genome
CP032345.1	Alphaproteobacteria	14.2857	6.63141	Azospirillum brasilense strain MTCC4039 chromosome, complete genome
CP032405.1	Alphaproteobacteria	9.63704	2.90939	Rhizobium rosettiformans strain MAE2-X chromosome, complete genome
CP032485.1	Alphaproteobacteria	9.1391	0.287097	Neokomagataea tanensis strain AH13 = NBRC 106556 chromosome, complete genome
CP032509.1	Alphaproteobacteria	11.3404	5.05524	Georhizobium profundi strain WS11 chromosome, complete genome
CP032617.1	Alphaproteobacteria	8.49431	5.22678	Bradyrhizobium diazoefficiens strain 110spc4 chromosome, complete genome
CP032674.1	Alphaproteobacteria	14.1941	8.39751	Xanthobacter sp. YC-JY1 chromosome, complete genome
CP032684.1	Alphaproteobacteria	9.05492	1.75509	Rhizobium sp. CCGE531 chromosome, complete genome
CP032689.1	Alphaproteobacteria	8.92723	2.20193	Rhizobium sp. CCGE532 chromosome, complete genome
CP032694.1	Alphaproteobacteria	8.99127	1.86549	Rhizobium jaguaris strain CCGE525 chromosome, complete genome
CP032707.1	Alphaproteobacteria	14.7296	8.92948	Brevundimonas naejangsanensis strain BRV3 chromosome, complete genome
CP032829.1	Alphaproteobacteria	9.67783	5.47789	Sphingomonas paeninsulae strain YZ-8 chromosome, complete genome
CP032917.1	Alphaproteobacteria	6.72937	0.734179	Agrobacterium tumefaciens strain 15955 chromosome circular, complete sequence
CP032918.1	Alphaproteobacteria	9.4407	-0.272477	Agrobacterium tumefaciens strain 15955 chromosome linear, complete sequence
CP032921.1	Alphaproteobacteria	6.96533	1.02104	Agrobacterium tumefaciens strain 1D1108 chromosome circular, complete sequence
CP032922.1	Alphaproteobacteria	9.01941	0.435886	Agrobacterium tumefaciens strain 1D1108 chromosome linear, complete sequence
CP032926.1	Alphaproteobacteria	5.78455	1.50804	Agrobacterium tumefaciens strain 1D1460 chromosome circular, complete sequence
CP032927.1	Alphaproteobacteria	10.3063	-0.540438	Agrobacterium tumefaciens strain 1D1460 chromosome linear, complete sequence
CP033022.1	Alphaproteobacteria	6.36226	1.05375	Agrobacterium fabrum strain 1D132 chromosome circular, complete sequence
CP033023.1	Alphaproteobacteria	9.80492	-0.345224	Agrobacterium fabrum strain 1D132 chromosome linear, complete sequence
CP033027.1	Alphaproteobacteria	6.7447	0.693779	Agrobacterium tumefaciens strain A6 chromosome circular, complete sequence
CP033028.1	Alphaproteobacteria	9.03435	-0.245599	Agrobacterium tumefaciens strain A6 chromosome linear, complete sequence
CP033031.1	Alphaproteobacteria	6.2711	1.28308	Agrobacterium tumefaciens strain 12D1 chromosome circular, complete sequence
CP033032.1	Alphaproteobacteria	10.6235	-0.773373	Agrobacterium tumefaciens strain 12D1 chromosome linear, complete sequence
CP033034.1	Alphaproteobacteria	6.07003	0.950676	Agrobacterium fabrum strain 12D13 chromosome circular, complete sequence
CP033035.1	Alphaproteobacteria	10.2792	-0.634765	Agrobacterium fabrum strain 12D13 chromosome linear, complete sequence
CP033079.1	Alphaproteobacteria	4.89768	4.91311	Brucella abortus strain BJ1 chromosome 1, complete sequence
CP033080.1	Alphaproteobacteria	9.47072	-2.81419	Brucella abortus strain BJ1 chromosome 2, complete sequence
CP033087.1	Alphaproteobacteria	-0.0741748	1.57829	Commensalibacter melissae strain AMU001 chromosome, complete genome
CP033204.1	Alphaproteobacteria	13.3947	9.702	Sphingopyxis sp. YF1 chromosome, complete genome
CP033219.1	Alphaproteobacteria	8.27875	2.57521	Parasedimentitalea marina strain W43 chromosome, complete genome
CP033230.1	Alphaproteobacteria	11.7254	9.05116	Sphingobium yanoikuyae strain SJTF8 chromosome, complete genome
CP033312.1	Alphaproteobacteria	14.4254	6.39855	Azospirillum brasilense strain Sp 7 chromosome 1, complete sequence
CP033313.1	Alphaproteobacteria	14.6419	7.02549	Azospirillum brasilense strain Sp 7 chromosome 2, complete sequence
CP033318.1	Alphaproteobacteria	14.4546	6.5147	Azospirillum brasilense strain Cd chromosome 1, complete sequence
CP033319.1	Alphaproteobacteria	14.5262	6.85868	Azospirillum brasilense strain Cd chromosome 2, complete sequence
CP033334.1	Alphaproteobacteria	10.4056	5.57308	Mesorhizobium loti strain NZP2042 chromosome, complete genome
CP033361.1	Alphaproteobacteria	10.141	5.60461	Mesorhizobium erdmanii strain NZP2014 chromosome, complete genome
CP033362.1	Alphaproteobacteria	10.0164	5.39874	Mesorhizobium sp. NZP2077 chromosome, complete genome
CP033364.1	Alphaproteobacteria	10.5958	5.61858	Mesorhizobium sp. NZP2234 chromosome, complete genome
CP033365.1	Alphaproteobacteria	10.3672	5.27422	Mesorhizobium sp. NZP2298 chromosome, complete genome
CP033366.1	Alphaproteobacteria	10.4275	5.85356	Mesorhizobium japonicum R7A chromosome, complete genome
CP033367.1	Alphaproteobacteria	9.86573	5.73522	Mesorhizobium loti R88b chromosome, complete genome
CP033368.1	Alphaproteobacteria	10.5047	5.45215	Mesorhizobium loti strain SU343 chromosome, complete genome
CP033507.1	Alphaproteobacteria	10.6143	5.82707	Mesorhizobium jarvisii strain ATCC 33669 chromosome, complete genome
CP033611.1	Alphaproteobacteria	-3.79858	1.09656	Rickettsiales endosymbiont of Stachyamoeba lipophora strain RICK01 chromosome, complete genome
CP033875.1	Alphaproteobacteria	14.5624	9.5062	Caulobacter sp. FWC26 chromosome, complete genome
CP034086.1	Alphaproteobacteria	12.7583	6.69852	Methylocystis rosea strain GW6 chromosome, complete genome
CP034103.1	Alphaproteobacteria	6.52725	4.58503	Brucella melitensis strain BmWS93 chromosome 1, complete sequence
CP034104.1	Alphaproteobacteria	16.8722	-6.16622	Brucella melitensis strain BmWS93 chromosome 2, complete sequence
CP034122.1	Alphaproteobacteria	14.8506	9.66908	Caulobacter vibrioides strain CB2A chromosome, complete genome
CP034179.1	Alphaproteobacteria	11.7393	8.28602	Caenibius tardaugens NBRC 16725 chromosome, complete genome
CP034328.1	Alphaproteobacteria	12.919	7.54984	Tabrizicola piscis strain K13M18 chromosome, complete genome
CP034333.1	Alphaproteobacteria	-2.91088	-0.173565	Wolbachia endosymbiont of Brugia malayi isolate TRS chromosome, complete genome
CP034334.1	Alphaproteobacteria	-2.6286	-0.337383	Wolbachia endosymbiont of Drosophila mauritiana strain wMau chromosome, complete genome
CP034335.1	Alphaproteobacteria	-2.92642	-0.179522	Wolbachia endosymbiont of Drosophila mauritiana strain wMau chromosome, complete genome
CP034348.1	Alphaproteobacteria	10.0297	6.77904	Roseovarius faecimaris strain MME-070 chromosome, complete genome
CP034432.1	Alphaproteobacteria	9.11784	4.26328	Bradyrhizobium sp. LCT2 chromosome, complete genome
CP034443.1	Alphaproteobacteria	10.9029	4.97831	Mesorhizobium sp. M9A.F.Ca.ET.002.03.1.2 chromosome, complete genome
CP034444.1	Alphaproteobacteria	11.637	5.25078	Mesorhizobium sp. M1D.F.Ca.ET.043.01.1.1 chromosome, complete genome
CP034445.1	Alphaproteobacteria	11.0978	5.43262	Mesorhizobium sp. M2A.F.Ca.ET.043.02.1.1 chromosome, complete genome
CP034446.1	Alphaproteobacteria	11.3377	5.34068	Mesorhizobium sp. M2A.F.Ca.ET.043.05.1.1 chromosome, complete genome
CP034447.1	Alphaproteobacteria	10.8387	5.12701	Mesorhizobium sp. M1E.F.Ca.ET.045.02.1.1 chromosome, complete genome
CP034448.1	Alphaproteobacteria	11.1408	5.58561	Mesorhizobium sp. M1B.F.Ca.ET.045.04.1.1 chromosome, complete genome
CP034449.1	Alphaproteobacteria	11.0931	5.35574	Mesorhizobium sp. M2A.F.Ca.ET.046.03.2.1 chromosome, complete genome
CP034451.1	Alphaproteobacteria	11.5854	5.13492	Mesorhizobium sp. M3A.F.Ca.ET.080.04.2.1 chromosome, complete genome
CP034588.1	Alphaproteobacteria	11.6905	6.63545	Silicimonas algicola strain KC90 chromosome, complete genome
CP034695.1	Alphaproteobacteria	4.87829	5.56734	Brucella abortus strain IVRI/95 chromosome I, complete sequence
CP034696.1	Alphaproteobacteria	9.27703	-3.51905	Brucella abortus strain IVRI/95 chromosome II, complete sequence
CP034767.1	Alphaproteobacteria	11.3426	5.60622	Devosia sp. 1566 chromosome, complete genome
CP034810.1	Alphaproteobacteria	12.9533	8.71574	Paracoccus sp. Arc7-R13 chromosome, complete genome
CP034902.1	Alphaproteobacteria	16.1463	9.70763	Roseomonas mucosa strain AD3 chromosome, complete genome
CP034909.1	Alphaproteobacteria	11.9538	3.96663	Sinorhizobium alkalisoli strain YIC4027 chromosome 1, complete sequence
CP034910.1	Alphaproteobacteria	11.627	4.07957	Sinorhizobium alkalisoli strain YIC4027 chromosome 2, complete sequence
CP034924.1	Alphaproteobacteria	15.9924	9.58423	Roseomonas mucosa strain HV1 chromosome, complete genome
CP034998.1	Alphaproteobacteria	10.4256	2.66141	Rhizobium acidisoli strain FH23 chromosome, complete genome
CP035040.1	Alphaproteobacteria	11.7145	3.99216	Sinorhizobium fredii strain SMH12 chromosome, complete genome
CP035090.1	Alphaproteobacteria	13.2283	7.16336	Paracoccus denitrificans strain ATCC 19367 chromosome 1, complete sequence
CP035091.1	Alphaproteobacteria	13.6353	7.34744	Paracoccus denitrificans strain ATCC 19367 chromosome 2, complete sequence
CP035093.1	Alphaproteobacteria	14.1765	8.82561	Brevundimonas diminuta strain ATCC(B) 19146 chromosome, complete genome
CP035284.1	Alphaproteobacteria	13.6201	7.75721	Paracoccus versutus strain UW1 chromosome, complete genome
CP035303.1	Alphaproteobacteria	0.678549	2.25293	Anaplasma phagocytophilum strain KZ-A1 chromosome, complete genome
CP035417.1	Alphaproteobacteria	9.82748	7.28953	Leisingera sp. NJS204 chromosome, complete genome
CP035501.1	Alphaproteobacteria	13.3701	9.28666	Sphingosinicella sp. BN140058 chromosome, complete genome
CP035510.1	Alphaproteobacteria	13.0384	6.77305	Haematobacter massiliensis strain OT1 chromosome, complete genome
CP035711.1	Alphaproteobacteria	2.8028	-0.576681	Zymomonas mobilis subsp. mobilis ZM4 = ATCC 31821 strain ZM4 chromosome, complete genome
CP035712.1	Alphaproteobacteria	2.5977	-0.762309	Zymomonas mobilis strain ZM4* chromosome, complete genome
CP035713.1	Alphaproteobacteria	2.53525	-0.806417	Zymomonas mobilis strain ER79ag chromosome, complete genome
CP035765.1	Alphaproteobacteria	13.4797	9.62111	Sphingomonas paucimobilis strain AIMST S2 chromosome, complete genome
CP035793.1	Alphaproteobacteria	6.59548	4.93715	Brucella melitensis strain B29 chromosome 1, complete sequence
CP035794.1	Alphaproteobacteria	16.5118	-6.41966	Brucella melitensis strain B29 chromosome 2, complete sequence
CP035795.1	Alphaproteobacteria	6.53524	5.12568	Brucella melitensis strain B15 chromosome 1, complete sequence
CP035796.1	Alphaproteobacteria	16.9689	-7.02057	Brucella melitensis strain B15 chromosome 2, complete sequence
CP035797.1	Alphaproteobacteria	6.38848	4.58142	Brucella melitensis strain B9 chromosome 1, complete sequence
CP035798.1	Alphaproteobacteria	16.7351	-6.57799	Brucella melitensis strain B9 chromosome 2, complete sequence
CP036358.1	Alphaproteobacteria	5.66336	2.19914	Agrobacterium sp. 33MFTa1.1 chromosome circular, complete sequence
CP036359.1	Alphaproteobacteria	10.5045	-0.111987	Agrobacterium sp. 33MFTa1.1 chromosome linear, complete sequence
CP036404.1	Alphaproteobacteria	13.2267	4.6477	Komagataeibacter saccharivorans strain JH1 chromosome, complete genome
CP036419.1	Alphaproteobacteria	14.7039	7.12848	Cereibacter sphaeroides strain HJ chromosome 1, complete sequence
CP036420.1	Alphaproteobacteria	14.709	7.56683	Cereibacter sphaeroides strain HJ chromosome 2, complete sequence
CP036498.1	Alphaproteobacteria	9.10268	5.3482	Rhodopseudomonas sp. SK50-23 chromosome, complete genome
CP036515.1	Alphaproteobacteria	12.7931	5.43607	Lichenihabitans psoromatis strain PAMC 29148 chromosome, complete genome
CP036532.1	Alphaproteobacteria	12.2493	7.45248	Roseitalea porphyridii strain MA7-20 chromosome, complete genome
CP036537.1	Alphaproteobacteria	8.69034	5.49033	Rhodopseudomonas boonkerdii strain NS23 chromosome, complete genome
CP037426.1	Alphaproteobacteria	-3.26884	-0.491663	Wolbachia pipientis strain wIrr chromosome, complete genome
CP037913.1	Alphaproteobacteria	13.8854	9.74524	Sphingomonas sp. AAP5 chromosome, complete genome
CP037948.1	Alphaproteobacteria	14.7532	8.53462	Qipengyuania sediminis strain CGMCC 1.12928 chromosome, complete genome
CP038027.1	Alphaproteobacteria	14.3952	8.91983	Brevundimonas naejangsanensis strain FS1091 chromosome, complete genome
CP038141.1	Alphaproteobacteria	2.01557	-0.228939	Swingsia samuiensis strain AH83 chromosome, complete genome
CP038143.1	Alphaproteobacteria	11.3529	-4.56305	Oecophyllibacter saccharovorans strain Ha5 chromosome, complete genome
CP038197.1	Alphaproteobacteria	13.8822	7.94517	Paracoccus versutus strain DSM 17099 chromosome, complete genome
CP038198.1	Alphaproteobacteria	13.7164	7.49982	Paracoccus ferrooxidans strain NCCB 100066 chromosome, complete genome
CP038203.1	Alphaproteobacteria	14.1462	7.38344	Paracoccus pantotrophus strain DSM 11072 chromosome, complete genome
CP038231.1	Alphaproteobacteria	15.5609	2.31849	Formicincola oecophyllae strain F3b2 chromosome, complete genome
CP038234.1	Alphaproteobacteria	10.1108	7.74281	Leisingera sp. NJS201 chromosome, complete genome
CP038255.1	Alphaproteobacteria	2.42832	1.27734	Terasakiella sp. SH-1 chromosome, complete genome
CP038439.1	Alphaproteobacteria	13.1963	8.12118	Paracoccus liaowanqingii strain 2251 chromosome, complete genome
CP038440.1	Alphaproteobacteria	14.5992	8.62622	Brevundimonas sp. MF30-B chromosome, complete genome
CP038492.1	Alphaproteobacteria	10.1323	7.27528	Rhodophyticola sp. CCM32 chromosome, complete genome
CP038852.1	Alphaproteobacteria	-2.82253	1.18072	Candidatus Pelagibacter giovannonii strain NP1 chromosome, complete genome
CP039248.1	Alphaproteobacteria	11.6876	9.32212	Sphingobium sp. PAMC28499 chromosome, complete genome
CP039249.1	Alphaproteobacteria	13.4803	9.48823	Sphingomonas sp. PAMC26645 chromosome, complete genome
CP039250.1	Alphaproteobacteria	12.5478	9.15451	Sphingopyxis sp. PAMC25046 chromosome, complete genome
CP039382.1	Alphaproteobacteria	13.7696	9.24375	Brevundimonas sp. 'scallop' chromosome, complete genome
CP039435.1	Alphaproteobacteria	14.0798	9.39663	Brevundimonas sp. SGAir0440 chromosome, complete genome
CP039459.1	Alphaproteobacteria	1.15995	0.846542	Acetobacteraceae bacterium strain 880 chromosome, complete genome
CP039460.1	Alphaproteobacteria	1.20216	0.836222	Acetobacteraceae bacterium strain 868 chromosome, complete genome
CP039546.1	Alphaproteobacteria	15.5524	8.20001	Methylorubrum populi strain YC-XJ1 chromosome, complete genome
CP039634.1	Alphaproteobacteria	14.1558	6.71259	Azospirillum sp. TSH100 chromosome 1, complete sequence
CP039635.1	Alphaproteobacteria	14.4366	6.99811	Azospirillum sp. TSH100 chromosome 2, complete sequence
CP039650.1	Alphaproteobacteria	14.0385	6.41945	Azospirillum sp. TSA2s chromosome 1, complete sequence
CP039690.1	Alphaproteobacteria	13.5954	8.60196	Phreatobacter stygius strain KCTC 52518 chromosome, complete genome
CP039691.1	Alphaproteobacteria	7.00323	1.55695	Agrobacterium larrymoorei strain CFBP5473 chromosome circular, complete sequence
CP039692.1	Alphaproteobacteria	8.18023	0.826833	Agrobacterium larrymoorei strain CFBP5473 chromosome linear, complete sequence
CP039695.1	Alphaproteobacteria	13.5117	8.95596	Novosphingobium sp. EMRT-2 chromosome, complete genome
CP039704.1	Alphaproteobacteria	18.4955	6.98222	Hankyongella ginsenosidimutans strain W1-2-3 chromosome, complete genome
CP039740.1	Alphaproteobacteria	9.34048	5.70604	Pseudolabrys sp. FHR47 chromosome, complete genome
CP039846.2	Alphaproteobacteria	10.8177	0.807528	Acetobacter pasteurianus strain CICC 22518 chromosome, complete genome
CP039888.1	Alphaproteobacteria	6.14521	1.3922	Agrobacterium tumefaciens strain CFBP5499 chromosome circular, complete sequence
CP039889.1	Alphaproteobacteria	10.4234	-0.993381	Agrobacterium tumefaciens strain CFBP5499 chromosome linear, complete sequence
CP039894.1	Alphaproteobacteria	5.98167	1.93176	Agrobacterium pusense strain CFBP5875 chromosome circular, complete sequence
CP039895.1	Alphaproteobacteria	10.4529	-0.0108331	Agrobacterium pusense strain CFBP5875 chromosome linear, complete sequence
CP039897.1	Alphaproteobacteria	6.05888	1.1673	Agrobacterium tumefaciens strain CFBP5877 chromosome circular, complete sequence
CP039898.1	Alphaproteobacteria	10.6508	-1.11115	Agrobacterium tumefaciens strain CFBP5877 chromosome linear, complete sequence
CP039903.1	Alphaproteobacteria	6.32709	1.91476	Agrobacterium tumefaciens strain CFBP6623 chromosome circular, complete sequence
CP039904.1	Alphaproteobacteria	10.5264	-0.410493	Agrobacterium tumefaciens strain CFBP6623 chromosome linear, complete sequence
CP039907.1	Alphaproteobacteria	6.15613	1.31719	Agrobacterium tumefaciens strain CFBP6624 chromosome circular, complete sequence
CP039908.1	Alphaproteobacteria	10.2193	-0.366748	Agrobacterium tumefaciens strain CFBP6624 chromosome linear, complete sequence
CP039910.1	Alphaproteobacteria	6.40127	1.6135	Agrobacterium tumefaciens strain CFBP6625 chromosome circular, complete sequence
CP039911.1	Alphaproteobacteria	9.87949	-0.505001	Agrobacterium tumefaciens strain CFBP6625 chromosome linear, complete sequence
CP039916.1	Alphaproteobacteria	6.12214	1.79871	Agrobacterium tumefaciens strain CFBP6626 chromosome circular, complete sequence
CP039917.1	Alphaproteobacteria	9.96547	-0.211805	Agrobacterium tumefaciens strain CFBP6626 chromosome linear, complete sequence
CP039922.1	Alphaproteobacteria	5.93701	2.15009	Agrobacterium tumefaciens strain CFBP7129 chromosome circular, complete sequence
CP039923.1	Alphaproteobacteria	10.3499	0.124359	Agrobacterium tumefaciens strain CFBP7129 chromosome linear, complete sequence
CP039964.1	Alphaproteobacteria	9.08902	6.10001	Pseudorhodobacter turbinis strain S12M18 chromosome, complete genome
CP040111.1	Alphaproteobacteria	-1.98498	-0.631883	Ehrlichia ruminantium strain Springbokfontein7 chromosome, complete genome
CP040113.1	Alphaproteobacteria	-1.86036	-0.797114	Ehrlichia ruminantium strain Springbokfontein5 chromosome, complete genome
CP040114.1	Alphaproteobacteria	-2.07176	-1.06865	Ehrlichia ruminantium strain Springbokfontein4 chromosome, complete genome
CP040116.1	Alphaproteobacteria	-2.13658	-1.04436	Ehrlichia ruminantium strain Springbokfontein1 chromosome, complete genome
CP040117.1	Alphaproteobacteria	-2.03673	-0.817526	Ehrlichia ruminantium strain Nonile chromosome, complete genome
CP040120.1	Alphaproteobacteria	-1.91487	-1.06144	Ehrlichia ruminantium strain Grootvallei chromosome, complete genome
CP040325.1	Alphaproteobacteria	-3.48301	1.00365	Rickettsia parkeri strain Atlantic Rainforest chromosome, complete genome
CP040517.1	Alphaproteobacteria	4.10353	-0.487122	Luteithermobacter gelatinilyticus strain MEBiC09520 chromosome, complete genome
CP040636.1	Alphaproteobacteria	-1.38263	0.48459	Candidatus Liberibacter asiaticus isolate JRPAMB1 chromosome, complete genome
CP040640.1	Alphaproteobacteria	5.84696	1.84149	Agrobacterium sp. T29 chromosome circular, complete sequence
CP040641.1	Alphaproteobacteria	11.1455	-0.796687	Agrobacterium sp. T29 chromosome linear, complete sequence
CP040753.1	Alphaproteobacteria	7.80194	5.46986	Sulfitobacter sp. BSw21498 chromosome, complete genome
CP040818.1	Alphaproteobacteria	14.7094	7.81591	Paroceanicella profunda strain D4M1 chromosome, complete genome
CP040914.1	Alphaproteobacteria	11.2759	5.62863	Mesorhizobium sp. 8 chromosome, complete genome
CP040932.1	Alphaproteobacteria	11.0763	7.69593	Oceanicola sp. D3 chromosome, complete genome
CP041016.1	Alphaproteobacteria	12.2666	8.02634	Sphingobium fuliginis ATCC 27551 chromosome cSF1, complete sequence
CP041017.1	Alphaproteobacteria	12.3166	8.86957	Sphingobium fuliginis ATCC 27551 chromosome cSF2, complete sequence
CP041025.1	Alphaproteobacteria	2.62241	0.76593	Paremcibacter congregatus strain ZYLT chromosome, complete genome
CP041041.1	Alphaproteobacteria	12.5912	7.93476	Paracoccus sp. AK26 chromosome, complete genome
CP041090.1	Alphaproteobacteria	8.65662	5.46344	Bradyrhizobium symbiodeficiens strain 65S1MB chromosome, complete genome
CP041159.1	Alphaproteobacteria	10.3956	7.76042	Leisingera aquaemixtae strain R2C4 chromosome, complete genome
CP041191.1	Alphaproteobacteria	7.61223	1.7237	Labrenzia sp. PHM005 chromosome, complete genome
CP041204.1	Alphaproteobacteria	6.75024	0.818627	Rhizobium sp. NIBRBAC000502774 chromosome, complete genome
CP041215.1	Alphaproteobacteria	-2.50653	-0.383905	Wolbachia endosymbiont of Carposina sasakii isolate wCauA chromosome, complete genome
CP041222.1	Alphaproteobacteria	13.1878	8.57132	Porphyrobacter sp. YT40 chromosome, complete genome
CP041238.1	Alphaproteobacteria	11.4191	3.83826	Sinorhizobium mexicanum strain ITTG R7 chromosome, complete genome
CP041243.1	Alphaproteobacteria	13.8532	8.36885	Brevundimonas sp. M20 chromosome, complete genome
CP041348.1	Alphaproteobacteria	13.3366	4.53397	Komagataeibacter xylinus strain CGMCC 17276 chromosome, complete genome
CP041385.1	Alphaproteobacteria	-1.22426	0.326937	Candidatus Liberibacter asiaticus isolate TaiYZ2 chromosome, complete genome
CP041387.1	Alphaproteobacteria	12.4782	5.85557	Rhodopseudomonas palustris strain GJ-22 chromosome, complete genome
CP041636.1	Alphaproteobacteria	12.5857	4.95552	Ferrovibrio terrae strain K5 chromosome, complete genome
CP041656.1	Alphaproteobacteria	8.3751	5.44331	Bradyrhizobium cosmicum strain 58S1 chromosome, complete genome
CP041659.1	Alphaproteobacteria	12.5309	7.70785	Sphingomonas xanthus strain AE3 chromosome, complete genome
CP041670.1	Alphaproteobacteria	0.775961	1.40383	Bartonella quintana strain KorN chromosome, complete genome
CP041690.1	Alphaproteobacteria	10.803	5.43847	Youhaiella tibetensis strain fig4 chromosome, complete genome
CP041716.1	Alphaproteobacteria	14.9993	8.76094	Acidiphilium multivorum strain JZ-6 chromosome, complete genome
CP041923.1	Alphaproteobacteria	-3.15135	0.206409	Wolbachia pipientis strain wAlbB-FL2016 chromosome, complete genome
CP041924.1	Alphaproteobacteria	-2.74438	-0.116115	Wolbachia pipientis strain wAlbB-HN2016 chromosome, complete genome
CP042175.1	Alphaproteobacteria	8.41682	4.86482	Bradyrhizobium sp. KBS0725 chromosome, complete genome
CP042176.1	Alphaproteobacteria	8.46857	4.73774	Bradyrhizobium sp. KBS0727 chromosome, complete genome
CP042239.1	Alphaproteobacteria	13.2382	9.11331	Sphingomonas suaedae strain XS-10 chromosome, complete genome
CP042261.1	Alphaproteobacteria	8.44533	3.38492	Qingshengfaniella alkalisoli strain LN3S51 chromosome, complete genome
CP042274.1	Alphaproteobacteria	5.86711	1.55744	Agrobacterium tumefaciens strain 186 chromosome Circular, complete sequence
CP042275.2	Alphaproteobacteria	10.861	-0.737883	Agrobacterium tumefaciens strain 186 chromosome Linear, complete sequence
CP042301.2	Alphaproteobacteria	12.2069	6.41609	Nitratireductor mangrovi strain SY7 chromosome, complete genome
CP042304.1	Alphaproteobacteria	10.9559	5.89672	Devosia ginsengisoli strain Gsoil 520 chromosome, complete genome
CP042306.1	Alphaproteobacteria	12.912	9.72317	Sphingomonas panacisoli strain HKS19 chromosome, complete genome
CP042331.1	Alphaproteobacteria	13.1376	6.5732	Bosea sp. F3-2 chromosome, complete genome
CP042345.1	Alphaproteobacteria	12.9842	7.94823	Novosphingobium ginsenosidimutans strain FW-6 chromosome, complete genome
CP042444.1	Alphaproteobacteria	-3.07182	-0.253063	Wolbachia pipientis strain wMel_I23 chromosome, complete genome
CP042445.1	Alphaproteobacteria	-2.50415	-0.0861508	Wolbachia pipientis strain wMel_ZH26 chromosome, complete genome
CP042446.1	Alphaproteobacteria	-2.80973	0.0496621	Wolbachia pipientis strain wMel_N25 chromosome, complete genome
CP042582.1	Alphaproteobacteria	12.9622	6.945	Hypericibacter adhaerens strain R5959 chromosome, complete genome
CP042808.1	Alphaproteobacteria	10.8896	0.7098	Acetobacter oryzoeni strain B6 chromosome, complete genome
CP042823.1	Alphaproteobacteria	15.4782	8.24482	Methylobacterium sp. WL1 chromosome, complete genome
CP042826.1	Alphaproteobacteria	9.90548	2.73309	Rhizobium sp. WL3 chromosome, complete genome
CP042904.1	Alphaproteobacteria	-3.13729	-0.428913	Wolbachia endosymbiont of Drosophila ananassae strain W2.1 chromosome, complete genome
CP042906.1	Alphaproteobacteria	12.4436	6.25302	Hypericibacter terrae strain R5913 chromosome, complete genome
CP042968.1	Alphaproteobacteria	9.8497	4.17287	Bradyrhizobium paxllaeri strain LMTR 21 chromosome, complete genome
CP043043.1	Alphaproteobacteria	9.98238	0.834943	Gluconobacter thailandicus strain HD924 chromosome, complete genome
CP043481.1	Alphaproteobacteria	13.2235	4.7236	Komagataeibacter oboediens strain BPZTR01 chromosome, complete genome
CP043488.1	Alphaproteobacteria	10.1238	5.2062	Labrys sp. KNU-23 chromosome 2, complete sequence
CP043489.1	Alphaproteobacteria	12.6154	6.19171	Labrys sp. KNU-23 chromosome 1, complete sequence
CP043498.1	Alphaproteobacteria	8.94389	2.22031	Rhizobium grahamii strain BG7 chromosome, complete genome
CP043506.1	Alphaproteobacteria	13.4887	3.31021	Acetobacter vaccinii strain KACC 21233 chromosome, complete genome
CP043538.1	Alphaproteobacteria	15.8194	8.63749	Methylobacterium mesophilicum SR1.6/6 chromosome, complete genome
CP043627.1	Alphaproteobacteria	15.7995	8.6315	Methylobacterium aquaticum strain BG2 chromosome, complete genome
CP043639.1	Alphaproteobacteria	14.5514	9.96609	Sphingomonas sp. NBWT7 chromosome, complete genome
CP043962.1	Alphaproteobacteria	6.18397	0.899384	Agrobacterium fabrum strain BG5 chromosome ATPC1, complete sequence
CP043963.1	Alphaproteobacteria	9.89327	-0.116566	Agrobacterium fabrum strain BG5 chromosome ATPC2, complete sequence
CP044009.1	Alphaproteobacteria	8.74938	2.17858	Rhizobium sp. BG6 chromosome, complete genome
CP044011.1	Alphaproteobacteria	9.96215	2.7388	Sinorhizobium sp. BG8 chromosome, complete genome
CP044031.1	Alphaproteobacteria	-3.05597	1.56868	Orientia tsutsugamushi strain Wuj/2014 chromosome, complete genome
CP044081.1	Alphaproteobacteria	13.3156	7.69467	Paracoccus yeei strain FDAARGOS_643 chromosome, complete genome
CP044117.1	Alphaproteobacteria	16.0841	9.5272	Roseomonas mucosa strain FDAARGOS_658 chromosome 4, complete sequence
CP044122.1	Alphaproteobacteria	8.38682	2.14733	Rhizobium rhizogenes strain LBA9402 chromosome 1, complete sequence
CP044123.1	Alphaproteobacteria	10.111	-0.186109	Rhizobium rhizogenes strain LBA9402 chromosome 2, complete sequence
CP044125.1	Alphaproteobacteria	8.09944	2.14771	Rhizobium sp. BG4 chromosome, complete genome
CP044218.1	Alphaproteobacteria	10.9743	5.70626	Mesorhizobium terrae strain NIBRBAC000500504 chromosome, complete genome
CP044328.1	Alphaproteobacteria	12.6277	6.85875	Methylocystis rosea strain BRCS1 chromosome, complete genome
CP044331.1	Alphaproteobacteria	12.6259	6.90853	Methylocystis parvus strain BRCS2 chromosome, complete genome
CP044338.1	Alphaproteobacteria	4.69304	5.43333	Brucella abortus strain clpP chromosome 1, complete sequence
CP044339.1	Alphaproteobacteria	9.3121	-2.42807	Brucella abortus strain clpP chromosome 2, complete sequence
CP044340.1	Alphaproteobacteria	6.58738	4.5024	Brucella melitensis strain M1981 chromosome 1, complete sequence
CP044341.1	Alphaproteobacteria	16.6612	-6.87084	Brucella melitensis strain M1981 chromosome 2, complete sequence
CP044342.1	Alphaproteobacteria	6.24342	4.79793	Brucella melitensis strain RM57 chromosome 1, complete sequence
CP044343.1	Alphaproteobacteria	16.7785	-6.80386	Brucella melitensis strain RM57 chromosome 2, complete sequence
CP044423.1	Alphaproteobacteria	13.994	7.4145	Paracoccus pantotrophus strain DSM 2944 chromosome 2, complete sequence
CP044426.1	Alphaproteobacteria	14.1092	7.5769	Paracoccus pantotrophus strain DSM 2944 chromosome 1, complete sequence
CP044543.1	Alphaproteobacteria	8.56668	5.47438	Bradyrhizobium betae strain PL7HG1 chromosome, complete genome
CP044970.1	Alphaproteobacteria	6.59184	2.20718	Brucella anthropi strain T16R-87 chromosome 1, complete sequence
CP044971.1	Alphaproteobacteria	8.66294	0.128437	Brucella anthropi strain T16R-87 chromosome 2, complete sequence
CP044983.1	Alphaproteobacteria	5.58778	5.24226	Brucella melitensis isolate VB700 chromosome I, complete sequence
CP044984.1	Alphaproteobacteria	16.6161	-6.3659	Brucella melitensis isolate VB700 chromosome II, complete sequence
CP044985.1	Alphaproteobacteria	5.67932	5.1072	Brucella melitensis strain VB12455 chromosome I, complete sequence
CP044986.1	Alphaproteobacteria	16.5669	-6.68948	Brucella melitensis strain VB12455 chromosome II, complete sequence
CP045072.1	Alphaproteobacteria	12.6047	7.36508	Paracoccus kondratievae strain BJQ0001 chromosome 1, complete sequence
CP045073.1	Alphaproteobacteria	12.6027	7.03805	Paracoccus kondratievae strain BJQ0001 chromosome 2, complete sequence
CP045138.1	Alphaproteobacteria	16.0965	-5.659	Brucella suis bv. 1 strain 60 chromosome II, complete sequence
CP045139.1	Alphaproteobacteria	7.47907	3.70678	Brucella suis bv. 1 strain 60 chromosome I, complete sequence
CP045144.1	Alphaproteobacteria	14.5435	7.79567	Ancylobacter sp. TS-1 chromosome, complete genome
CP045200.1	Alphaproteobacteria	12.0243	7.12267	Erythrobacter sp. 3-20A1M chromosome, complete genome
CP045201.1	Alphaproteobacteria	10.4505	6.56945	Pseudopuniceibacterium antarcticum strain HQ09 chromosome, complete genome
CP045318.1	Alphaproteobacteria	11.2086	7.4214	Roseivivax sp. THAF197b chromosome, complete genome
CP045328.1	Alphaproteobacteria	8.22155	2.32906	Labrenzia sp. THAF191b chromosome, complete genome
CP045333.1	Alphaproteobacteria	8.04775	2.35517	Labrenzia sp. THAF191a chromosome, complete genome
CP045344.1	Alphaproteobacteria	8.31828	2.49815	Labrenzia sp. THAF187b chromosome, complete genome
CP045354.1	Alphaproteobacteria	7.50423	1.79653	Labrenzia sp. THAF82 chromosome, complete genome
CP045360.1	Alphaproteobacteria	10.9254	7.45256	Roseivivax sp. THAF40 chromosome, complete genome
CP045372.1	Alphaproteobacteria	10.0923	7.63505	Sulfitobacter sp. THAF37 chromosome, complete genome
CP045380.1	Alphaproteobacteria	7.84795	2.58911	Labrenzia sp. THAF35 chromosome, complete genome
CP045384.1	Alphaproteobacteria	8.04089	3.71622	Ruegeria sp. THAF33 chromosome, complete genome
CP045389.1	Alphaproteobacteria	11.2064	6.81359	Roseivivax sp. THAF30 chromosome, complete genome
CP045392.1	Alphaproteobacteria	10.9509	5.3562	Erythrobacter sp. THAF29 chromosome, complete genome
CP045393.1	Alphaproteobacteria	10.2617	7.19547	Roseovarius sp. THAF27 chromosome, complete genome
CP045404.1	Alphaproteobacteria	9.95598	6.78915	Roseovarius sp. THAF9 chromosome, complete genome
CP045410.1	Alphaproteobacteria	10.0502	7.16744	Roseovarius sp. THAF8 chromosome, complete genome
CP045420.1	Alphaproteobacteria	9.88643	7.97175	Maribius sp. THAF1 chromosome, complete genome
CP045422.1	Alphaproteobacteria	11.3268	6.38806	Devosia beringensis strain S02 chromosome, complete genome
CP045423.1	Alphaproteobacteria	13.5043	6.36491	Microvirga thermotolerans strain HR1 chromosome, complete genome
CP045434.1	Alphaproteobacteria	14.5256	7.9168	Sphingomonas ginsengisoli An et al. 2013 strain KACC 16858 chromosome, complete genome
CP045456.1	Alphaproteobacteria	14.6231	8.95882	Brevundimonas sp. Bb-A chromosome, complete genome
CP045492.1	Alphaproteobacteria	10.4498	3.78905	Mesorhizobium sp. NBSH29 chromosome, complete genome
CP045496.1	Alphaproteobacteria	10.4053	5.40541	Mesorhizobium sp. INR15 chromosome, complete genome
CP045565.1	Alphaproteobacteria	-1.13429	0.185629	Candidatus Liberibacter asiaticus strain GDHZ11D chromosome, complete genome
CP045617.1	Alphaproteobacteria	7.82101	2.55382	Roseibium aggregatum strain RF14 chromosome, complete genome
CP045622.1	Alphaproteobacteria	8.26157	2.56271	Roseibium aggregatum strain SDL044 chromosome, complete genome
CP045627.1	Alphaproteobacteria	8.00361	2.5344	Roseibium aggregatum strain ZYF703 chromosome, complete genome
CP045631.1	Alphaproteobacteria	7.82429	2.63797	Roseibium aggregatum strain ZYF612 chromosome, complete genome
CP045671.1	Alphaproteobacteria	0.764448	1.18407	Bartonella bacilliformis strain KC584 chromosome, complete genome
CP045697.1	Alphaproteobacteria	5.33547	5.38114	Brucella sp. 2280 chromosome 1, complete sequence
CP045698.1	Alphaproteobacteria	8.71143	-2.68081	Brucella sp. 2280 chromosome 2, complete sequence
CP045854.1	Alphaproteobacteria	10.2006	2.93789	Agrobacterium sp. MA01 chromosome, complete genome
CP045919.1	Alphaproteobacteria	10.8244	5.62826	Devosia sp. D6-9 chromosome, complete genome
CP046052.1	Alphaproteobacteria	12.6354	6.38659	Methylocystis heyeri strain H2 chromosome, complete genome
CP046120.1	Alphaproteobacteria	13.3438	8.83399	Novosphingobium sp. Gsoil 351 chromosome, complete genome
CP046252.1	Alphaproteobacteria	11.902	9.36431	Sphingobium sp. CAP-1 chromosome MIN1, complete sequence
CP046253.1	Alphaproteobacteria	11.8641	9.61063	Sphingobium sp. CAP-1 chromosome MIN2, complete sequence
CP046393.1	Alphaproteobacteria	-0.167405	1.75991	Commensalibacter melissae strain ESL0284 chromosome, complete genome
CP046394.1	Alphaproteobacteria	10.4597	0.764952	Bombella sp. ESL0368 chromosome, complete genome
CP046535.1	Alphaproteobacteria	14.8554	9.38181	Sphingomonas profundi strain LMO-1 chromosome, complete genome
CP046577.1	Alphaproteobacteria	-2.86559	0.199269	Wolbachia endosymbiont of Litomosoides sigmodontis strain wLsig chromosome, complete genome
CP046620.1	Alphaproteobacteria	10.8853	6.10393	Algicella marina strain 9Alg 56 chromosome, complete genome
CP046639.1	Alphaproteobacteria	1.56493	2.05333	Anaplasma phagocytophilum, str. Norway variant1 chromosome, complete genome
CP046720.1	Alphaproteobacteria	4.98879	5.18305	Brucella abortus RB51-AHVLA strain RB51 chromosome I, complete sequence
CP046721.1	Alphaproteobacteria	8.76969	-3.5045	Brucella abortus RB51-AHVLA strain RB51 chromosome II, complete sequence
CP046908.1	Alphaproteobacteria	13.3284	7.18755	Stappia indica strain PHM037 chromosome, complete genome
CP046921.1	Alphaproteobacteria	-2.86704	0.000874634	Wolbachia endosymbiont of Drosophila melanogaster isolate wMelpop chromosome, complete genome
CP046922.1	Alphaproteobacteria	-2.8572	-0.257692	Wolbachia endosymbiont of Drosophila melanogaster isolate wMelPop2 chromosome, complete genome
CP046923.1	Alphaproteobacteria	-2.60654	0.0759959	Wolbachia endosymbiont of Drosophila melanogaster isolate wMelOctoless chromosome, complete genome
CP046924.1	Alphaproteobacteria	-2.72779	0.0910973	Wolbachia endosymbiont of Drosophila melanogaster isolate wMelCS_b chromosome, complete genome
CP046925.1	Alphaproteobacteria	-2.90857	0.0661133	Wolbachia endosymbiont of Drosophila melanogaster isolate wMel chromosome, complete genome
CP047031.1	Alphaproteobacteria	15.3815	8.67922	Cereibacter sphaeroides strain DSM 158 chromosome 1, complete sequence
CP047037.1	Alphaproteobacteria	14.7334	7.29233	Cereibacter sphaeroides strain 2.4.1 substr. H2 chromosome 1, complete sequence
CP047045.1	Alphaproteobacteria	13.1919	8.3709	Terricaulis silvestris strain 0127_4 chromosome, complete genome
CP047166.1	Alphaproteobacteria	11.8661	7.09662	Ponticoccus alexandrii strain C31 chromosome, complete genome
CP047218.1	Alphaproteobacteria	11.6097	9.07645	Sphingobium yanoikuyae strain YC-JY1 chromosome, complete genome
CP047232.1	Alphaproteobacteria	5.39615	5.2393	Brucella sp. BO3 chromosome 1, complete sequence
CP047233.1	Alphaproteobacteria	9.01521	-3.18609	Brucella sp. BO3 chromosome 2, complete sequence
CP047289.1	Alphaproteobacteria	12.8288	7.45138	Falsirhodobacter algicola strain PG104 chromosome, complete genome
CP047359.1	Alphaproteobacteria	-3.05933	1.60294	Rickettsia japonica strain LA16/2015 chromosome, complete genome
CP047387.1	Alphaproteobacteria	6.83121	1.28397	Agrobacterium sp. CGMCC 11546 chromosome 1, complete sequence
CP047388.1	Alphaproteobacteria	9.85859	-0.325644	Agrobacterium sp. CGMCC 11546 chromosome 2, complete sequence
CP047598.1	Alphaproteobacteria	6.88583	2.02232	Ochrobactrum sp. EEELCW01 chromosome 1, complete sequence
CP047599.1	Alphaproteobacteria	8.28478	0.341952	Ochrobactrum sp. EEELCW01 chromosome 2, complete sequence
CP047607.1	Alphaproteobacteria	15.5656	7.8056	Methylobacterium sp. NI91 chromosome, complete genome
CP047608.1	Alphaproteobacteria	15.3027	7.70224	Methylobacterium sp. CLZ chromosome, complete genome
CP047652.1	Alphaproteobacteria	1.38932	-0.396562	Aristophania vespae strain KACC 21507 chromosome, complete genome
CP047895.1	Alphaproteobacteria	15.2107	9.27261	Sphingomonas changnyeongensis strain C33 chromosome, complete genome
CP048228.1	Alphaproteobacteria	-2.27095	-0.0954197	Anaplasmataceae bacterium AB001_6 chromosome, complete genome
CP048280.1	Alphaproteobacteria	9.47491	2.22073	Rhizobium leguminosarum bv. viciae 248 chromosome, complete genome
CP048406.1	Alphaproteobacteria	10.8675	4.59114	Mesorhizobium sp. AA22 chromosome, complete genome
CP048422.1	Alphaproteobacteria	14.3935	10.2206	Sphingomonas insulae strain KCTC 12872 chromosome, complete genome
CP048427.1	Alphaproteobacteria	8.79731	2.41291	Rhizobium daejeonense strain KACC 13094 chromosome, complete genome
CP048464.1	Alphaproteobacteria	6.76495	0.667772	Agrobacterium tumefaciens strain Yub002 chromosome circular, complete sequence
CP048465.1	Alphaproteobacteria	9.37677	0.0648211	Agrobacterium tumefaciens strain Yub002 chromosome linear, complete sequence
CP048469.1	Alphaproteobacteria	7.12568	1.43037	Agrobacterium tumefaciens strain Yub001 chromosome circular, complete sequence
CP048470.1	Alphaproteobacteria	8.89851	0.414762	Agrobacterium tumefaciens strain Yub001 chromosome linear, complete sequence
CP048473.1	Alphaproteobacteria	5.78603	1.7147	Agrobacterium tumefaciens strain Yol002 chromosome circular, complete sequence
CP048474.1	Alphaproteobacteria	10.6199	-0.930784	Agrobacterium tumefaciens strain Yol002 chromosome linear, complete sequence
CP048477.1	Alphaproteobacteria	5.70187	1.77819	Agrobacterium tumefaciens strain Yol001 chromosome circular, complete sequence
CP048478.1	Alphaproteobacteria	10.5252	-0.817222	Agrobacterium tumefaciens strain Yol001 chromosome linear, complete sequence
CP048481.1	Alphaproteobacteria	5.93042	1.96573	Agrobacterium tumefaciens strain Tul004 chromosome circular, complete sequence
CP048482.1	Alphaproteobacteria	10.7168	-1.05795	Agrobacterium tumefaciens strain Tul004 chromosome linear, complete sequence
CP048485.1	Alphaproteobacteria	5.90392	1.3579	Agrobacterium tumefaciens strain Tul003 chromosome circular, complete sequence
CP048486.1	Alphaproteobacteria	10.4954	-0.915284	Agrobacterium tumefaciens strain Tul003 chromosome linear, complete sequence
CP048489.1	Alphaproteobacteria	5.76731	1.74469	Agrobacterium tumefaciens strain Tul002 chromosome circular, complete sequence
CP048490.1	Alphaproteobacteria	10.7054	-0.631767	Agrobacterium tumefaciens strain Tul002 chromosome linear, complete sequence
CP048492.1	Alphaproteobacteria	10.2282	-0.679042	Agrobacterium tumefaciens strain Tul001 chromosome linear, complete sequence
CP048493.1	Alphaproteobacteria	6.10377	1.79448	Agrobacterium tumefaciens strain Tul001 chromosome circular, complete sequence
CP048497.1	Alphaproteobacteria	5.823	1.52335	Agrobacterium tumefaciens strain Teh002 chromosome circular, complete sequence
CP048498.1	Alphaproteobacteria	10.7458	-0.942812	Agrobacterium tumefaciens strain Teh002 chromosome linear, complete sequence
CP048502.1	Alphaproteobacteria	5.89865	1.45936	Agrobacterium tumefaciens strain Teh001 chromosome circular, complete sequence
CP048503.1	Alphaproteobacteria	10.5928	-0.927793	Agrobacterium tumefaciens strain Teh001 chromosome linear, complete sequence
CP048508.1	Alphaproteobacteria	5.98934	1.97172	Agrobacterium tumefaciens strain Sut002 chromosome circular, complete sequence
CP048509.1	Alphaproteobacteria	10.7973	-1.01151	Agrobacterium tumefaciens strain Sut002 chromosome linear, complete sequence
CP048513.1	Alphaproteobacteria	6.00789	1.83195	Agrobacterium tumefaciens strain Sut001 chromosome circular, complete sequence
CP048514.1	Alphaproteobacteria	10.988	-0.642921	Agrobacterium tumefaciens strain Sut001 chromosome linear, complete sequence
CP048518.1	Alphaproteobacteria	5.86339	1.70958	Agrobacterium tumefaciens strain Sta005 chromosome circular, complete sequence
CP048519.1	Alphaproteobacteria	10.2782	-0.488849	Agrobacterium tumefaciens strain Sta005 chromosome linear, complete sequence
CP048522.1	Alphaproteobacteria	6.63112	1.13794	Agrobacterium tumefaciens strain Sta004 chromosome circular, complete sequence
CP048523.1	Alphaproteobacteria	9.0175	0.560581	Agrobacterium tumefaciens strain Sta004 chromosome linear, complete sequence
CP048528.1	Alphaproteobacteria	5.87852	1.42076	Agrobacterium tumefaciens strain Sta003 chromosome circular, complete sequence
CP048529.1	Alphaproteobacteria	10.7312	-0.801489	Agrobacterium tumefaciens strain Sta003 chromosome linear, complete sequence
CP048532.1	Alphaproteobacteria	5.7713	1.94558	Agrobacterium tumefaciens strain Sta002 chromosome circular, complete sequence
CP048533.1	Alphaproteobacteria	10.9171	-0.729536	Agrobacterium tumefaciens strain Sta002 chromosome linear, complete sequence
CP048536.1	Alphaproteobacteria	10.7572	-0.39636	Agrobacterium tumefaciens strain SJ003 chromosome linear, complete sequence
CP048537.1	Alphaproteobacteria	5.90156	1.89609	Agrobacterium tumefaciens strain SJ003 chromosome circular, complete sequence
CP048539.1	Alphaproteobacteria	10.8084	-0.990205	Agrobacterium tumefaciens strain SJ002 chromosome linear, complete sequence
CP048540.1	Alphaproteobacteria	5.98047	1.60077	Agrobacterium tumefaciens strain SJ002 chromosome circular, complete sequence
CP048543.1	Alphaproteobacteria	6.10208	1.48691	Agrobacterium tumefaciens strain SJ001 chromosome circular, complete sequence
CP048544.1	Alphaproteobacteria	10.6834	-1.16392	Agrobacterium tumefaciens strain SJ001 chromosome linear, complete sequence
CP048547.1	Alphaproteobacteria	5.74364	2.07628	Agrobacterium tumefaciens strain Kin003 chromosome circular, complete sequence
CP048548.1	Alphaproteobacteria	10.9452	-0.385379	Agrobacterium tumefaciens strain Kin003 chromosome linear, complete sequence
CP048551.1	Alphaproteobacteria	6.48524	1.76373	Agrobacterium tumefaciens strain Kin002 chromosome circular, complete sequence
CP048552.1	Alphaproteobacteria	10.5637	-0.0159828	Agrobacterium tumefaciens strain Kin002 chromosome linear, complete sequence
CP048558.1	Alphaproteobacteria	6.58571	1.3224	Agrobacterium fabrum strain Kin001 chromosome circular, complete sequence
CP048559.1	Alphaproteobacteria	9.87191	-0.63901	Agrobacterium fabrum strain Kin001 chromosome linear, complete sequence
CP048564.1	Alphaproteobacteria	5.85496	1.44913	Agrobacterium tumefaciens strain Gle002 chromosome circular, complete sequence
CP048565.1	Alphaproteobacteria	10.636	-0.923823	Agrobacterium tumefaciens strain Gle002 chromosome linear, complete sequence
CP048569.1	Alphaproteobacteria	5.95978	1.73517	Agrobacterium tumefaciens strain Gle001 chromosome circular, complete sequence
CP048570.1	Alphaproteobacteria	10.861	-0.869453	Agrobacterium tumefaciens strain Gle001 chromosome linear, complete sequence
CP048573.1	Alphaproteobacteria	6.97671	0.857088	Agrobacterium tumefaciens strain cl001 chromosome circular, complete sequence
CP048574.1	Alphaproteobacteria	8.92658	0.295809	Agrobacterium tumefaciens strain cl001 chromosome linear, complete sequence
CP048584.1	Alphaproteobacteria	5.88547	2.06521	Agrobacterium pusense strain CC001 chromosome circular, complete sequence
CP048585.1	Alphaproteobacteria	10.8844	-0.0925869	Agrobacterium pusense strain CC001 chromosome linear, complete sequence
CP048589.1	Alphaproteobacteria	5.83743	2.14247	Agrobacterium tumefaciens strain But002 chromosome circular, complete sequence
CP048590.1	Alphaproteobacteria	10.5745	-1.00083	Agrobacterium tumefaciens strain But002 chromosome linear, complete sequence
CP048593.1	Alphaproteobacteria	7.01207	0.959624	Agrobacterium tumefaciens strain But001 chromosome circular, complete sequence
CP048594.1	Alphaproteobacteria	9.43778	0.307936	Agrobacterium tumefaciens strain But001 chromosome linear, complete sequence
CP048630.1	Alphaproteobacteria	13.4264	7.05003	Ancylobacter pratisalsi strain DSM 102029 chromosome, complete genome
CP048632.1	Alphaproteobacteria	6.38369	1.60117	Rhizobium oryzihabitans strain M15 chromosome M15-11, complete sequence
CP048635.1	Alphaproteobacteria	10.2626	-0.484586	Rhizobium oryzihabitans strain M15 chromosome M15-12, complete sequence
CP048751.1	Alphaproteobacteria	14.4063	8.90292	Brevundimonas mediterranea strain D151-2-6 chromosome, complete genome
CP048788.1	Alphaproteobacteria	10.0925	7.05622	Roseobacter ponti strain DSM 106830 chromosome, complete genome
CP048815.1	Alphaproteobacteria	14.5408	9.0903	Caulobacter rhizosphaerae strain KCTC 52515 chromosome, complete genome
CP048817.1	Alphaproteobacteria	12.5054	9.21049	Sphingomonas sp. So64.6b chromosome, complete genome
CP048818.1	Alphaproteobacteria	-2.65423	-0.228842	Wolbachia endosymbiont of Diaphorina citri isolate KPSwDi1234 chromosome, complete genome
CP048819.1	Alphaproteobacteria	-3.20466	-0.169293	Wolbachia endosymbiont of Diaphorina citri isolate KPSwDi2567 chromosome, complete genome
CP048820.1	Alphaproteobacteria	-2.91958	-0.395442	Wolbachia endosymbiont of Diaphorina citri isolate KPSwDi3891 chromosome, complete genome
CP048834.1	Alphaproteobacteria	13.3677	7.06295	Starkeya sp. ORNL1 chromosome, complete genome
CP049028.1	Alphaproteobacteria	9.65506	7.70455	Rhodobacteraceae bacterium SC52 chromosome, complete genome
CP049037.1	Alphaproteobacteria	8.98147	7.14582	Pseudohalocynthiibacter aestuariivivens strain RR4-35 chromosome, complete genome
CP049056.1	Alphaproteobacteria	13.6623	8.34362	Pikeienuella piscinae strain RR4-56 chromosome, complete genome
CP049107.1	Alphaproteobacteria	12.5552	8.61724	Rhizorhabdus phycosphaerae strain MK52 chromosome, complete genome
CP049109.1	Alphaproteobacteria	12.0437	7.5425	Sphingosinithalassobacter tenebrarum strain zrk23 chromosome, complete genome
CP049206.1	Alphaproteobacteria	7.28646	1.40422	Agrobacterium rubi strain W2/73 chromosome 1, complete sequence
CP049207.1	Alphaproteobacteria	8.4728	0.493106	Agrobacterium rubi strain W2/73 chromosome 2, complete sequence
CP049213.1	Alphaproteobacteria	8.08443	1.99159	Rhizobium rhizogenes strain CA75/95 chromosome 1, complete sequence
CP049214.1	Alphaproteobacteria	9.87206	-0.438022	Rhizobium rhizogenes strain CA75/95 chromosome 2, complete sequence
CP049216.1	Alphaproteobacteria	6.51029	1.22116	Agrobacterium tumefaciens strain Q15/94 chromosome 1, complete sequence
CP049217.1	Alphaproteobacteria	8.8613	0.361514	Agrobacterium tumefaciens strain Q15/94 chromosome 2, complete sequence
CP049241.1	Alphaproteobacteria	10.3455	3.09668	Allorhizobium pseudoryzae strain DSM 19479 chromosome, complete genome
CP049250.1	Alphaproteobacteria	7.70273	1.65729	Rhizobium rhizoryzae strain DSM 29514 chromosome, complete genome
CP049258.1	Alphaproteobacteria	10.8035	4.24252	Nordella sp. HKS 07 chromosome, complete genome
CP049259.1	Alphaproteobacteria	11.1159	6.51055	Altererythrobacter sp. BO-6 chromosome, complete genome
CP049289.1	Alphaproteobacteria	9.08579	4.1723	Bradyrhizobium sp. 6(2017) strain 1S3 chromosome, complete genome
CP049344.1	Alphaproteobacteria	8.08006	6.33061	Sulfitobacter pontiacus strain S1704 chromosome, complete genome
CP049730.1	Alphaproteobacteria	9.52694	2.16911	Rhizobium leguminosarum strain A1 chromosome, complete genome
CP049796.1	Alphaproteobacteria	6.74165	2.31127	Ochrobactrum sp. WY7 chromosome 1, complete sequence
CP049797.1	Alphaproteobacteria	8.26582	0.0853062	Ochrobactrum sp. WY7 chromosome 2, complete sequence
CP049811.1	Alphaproteobacteria	10.0896	7.25064	Pontibrevibacter nitratireducens strain ALG8 chromosome, complete genome
CP049869.1	Alphaproteobacteria	12.029	6.62761	Sphingomonas piscis strain HDW15B chromosome, complete genome
CP049870.1	Alphaproteobacteria	11.8522	6.78154	Sphingomonas sp. HDW15A chromosome, complete genome
CP049871.1	Alphaproteobacteria	12.5895	7.58783	Sphingomonas sinipercae strain HDW15C chromosome, complete genome
CP050022.1	Alphaproteobacteria	8.49624	5.27993	Bradyrhizobium sp. 1(2017) strain 63S1MB chromosome, complete genome
CP050064.1	Alphaproteobacteria	8.9184	4.15615	Bradyrhizobium diazoefficiens strain 172S4 chromosome, complete genome
CP050065.1	Alphaproteobacteria	8.32409	5.36463	Bradyrhizobium symbiodeficiens strain 141S2 chromosome, complete genome
CP050066.1	Alphaproteobacteria	8.49088	5.23842	Bradyrhizobium symbiodeficiens strain 101S1MB chromosome, complete genome
CP050080.1	Alphaproteobacteria	9.35664	1.84213	Rhizobium leguminosarum bv. trifolii strain 31B chromosome, complete genome
CP050085.1	Alphaproteobacteria	9.18969	2.16286	Rhizobium leguminosarum bv. trifolii strain 23B chromosome, complete genome
CP050091.1	Alphaproteobacteria	9.95065	2.28487	Rhizobium leguminosarum bv. trifolii strain 22B chromosome, complete genome
CP050097.1	Alphaproteobacteria	9.29799	1.95032	Rhizobium leguminosarum bv. trifolii strain 9B chromosome, complete genome
CP050103.1	Alphaproteobacteria	9.41232	1.78978	Rhizobium leguminosarum bv. trifolii strain 4B chromosome, complete genome
CP050108.1	Alphaproteobacteria	9.46884	2.15589	Rhizobium leguminosarum bv. trifolii strain 3B chromosome, complete genome
CP050137.1	Alphaproteobacteria	13.6625	9.44152	Sphingomonas sp. CL5.1 chromosome, complete genome
CP050139.1	Alphaproteobacteria	13.2829	4.90978	Komagataeibacter rhaeticus strain ENS 9a1a chromosome, complete genome
CP050249.1	Alphaproteobacteria	12.7062	9.77835	Sphingopyxis terrae subsp. terrae strain YC-JH3 chromosome, complete genome
CP050265.1	Alphaproteobacteria	12.4152	7.27421	MAG: Erythrobacter sp. isolate NP_1 chromosome, complete genome
CP050292.1	Alphaproteobacteria	9.16412	5.1532	Tardiphaga robiniae strain 581 chromosome, complete genome
CP050293.1	Alphaproteobacteria	9.91643	5.8417	Mesorhizobium loti strain 582 chromosome, complete genome
CP050296.1	Alphaproteobacteria	10.3098	5.67173	Mesorhizobium huakuii strain 583 chromosome, complete genome
CP050301.1	Alphaproteobacteria	7.64841	1.28814	Phyllobacterium sp. 628 chromosome, complete genome
CP050308.1	Alphaproteobacteria	8.25864	2.00361	Rhizobium lusitanum strain 629 chromosome, complete genome
CP050511.1	Alphaproteobacteria	11.9477	4.01611	Sinorhizobium meliloti strain RCAM1750 chromosome, complete genome
CP050514.1	Alphaproteobacteria	9.38621	2.31981	Rhizobium leguminosarum bv. trifolii strain RCAM1365 chromosome, complete genome
CP050521.1	Alphaproteobacteria	-2.77949	0.108827	Wolbachia endosymbiont of Brugia pahangi isolate FR3 chromosome, complete genome
CP050549.1	Alphaproteobacteria	9.5859	2.86632	Rhizobium leguminosarum bv. viciae strain RCAM0610 chromosome, complete genome
CP050555.1	Alphaproteobacteria	10.2457	2.98702	Rhizobium leguminosarum bv. viciae strain RCAM0626 chromosome, complete genome
CP050558.1	Alphaproteobacteria	11.6288	4.40732	Sinorhizobium meliloti strain RCAM1115 chromosome, complete genome
CP050562.1	Alphaproteobacteria	9.86229	2.43575	Rhizobium leguminosarum bv. viciae strain RCAM2802 chromosome, complete genome
CP051130.1	Alphaproteobacteria	11.025	5.848	Parasphingopyxis sp. CP4 chromosome, complete genome
CP051131.1	Alphaproteobacteria	11.4054	6.42312	Parasphingopyxis algicola strain JCM 31719 chromosome, complete genome
CP051156.1	Alphaproteobacteria	-2.88284	-0.40888	Wolbachia endosymbiont of Ctenocephalides felis wCfeT chromosome, complete genome
CP051157.1	Alphaproteobacteria	-2.48148	0.197187	Wolbachia endosymbiont of Ctenocephalides felis wCfeJ chromosome, complete genome
CP051181.1	Alphaproteobacteria	7.86381	4.70972	Thalassovita gelatinovora strain NEB572 chromosome, complete genome
CP051217.1	Alphaproteobacteria	7.08486	2.03727	Parasphingorhabdus halotolerans strain JK6 chromosome, complete genome
CP051293.1	Alphaproteobacteria	9.98342	5.48994	Mesorhizobium sp. NZP2077 chromosome, complete genome
CP051468.1	Alphaproteobacteria	14.9057	7.19086	Cereibacter sphaeroides strain CH10 chromosome 1, complete sequence
CP051542.1	Alphaproteobacteria	15.2657	9.01869	Paracoccus sanguinis strain OM2164 chromosome, complete genome
CP051608.1	Alphaproteobacteria	-3.15512	-0.0498509	Wolbachia endosymbiont of Diaphorina citri isolate dawsonii chromosome, complete genome
CP051630.1	Alphaproteobacteria	10.6737	7.42858	Pyruvatibacter mobilis strain CGMCC 1.15125 chromosome, complete genome
CP051772.1	Alphaproteobacteria	10.6953	5.56126	Mesorhizobium japonicum R7A chromosome, complete genome
CP051773.1	Alphaproteobacteria	10.2672	5.39876	Mesorhizobium japonicum strain R7Astar chromosome, complete genome
CP051775.1	Alphaproteobacteria	14.2887	6.33376	Rhodospirillaceae bacterium B3 chromosome, complete genome
CP052769.1	Alphaproteobacteria	10.3202	5.47244	Mesorhizobium japonicum strain R7AstarV2 chromosome, complete genome
CP052770.1	Alphaproteobacteria	10.5982	5.80689	Mesorhizobium japonicum strain R7ANSstar chromosome, complete genome
CP053015.1	Alphaproteobacteria	12.5058	8.91572	Sphingomonas lacunae strain CSW-10 chromosome, complete genome
CP053021.1	Alphaproteobacteria	11.5738	9.13601	Sphingobium yanoikuyae strain YC-XJ2 chromosome, complete genome
CP053086.1	Alphaproteobacteria	10.8028	4.71658	Pelagibacterium halotolerans strain ANSP101 chromosome, complete genome
CP053205.2	Alphaproteobacteria	9.66328	2.39813	Rhizobium leguminosarum bv. trifolii TA1 chromosome, complete genome
CP053222.1	Alphaproteobacteria	12.7047	8.07681	Sphingobium sp. RSMS chromosome 1, complete sequence
CP053223.1	Alphaproteobacteria	12.3839	9.05343	Sphingobium sp. RSMS chromosome 2, complete sequence
CP053346.1	Alphaproteobacteria	12.8219	9.44862	Sphingomonas sp. AP4-R1 chromosome, complete genome
CP053439.1	Alphaproteobacteria	9.53993	2.25831	Rhizobium brockwellii strain CC275e chromosome, complete genome
CP053562.1	Alphaproteobacteria	10.3078	6.26777	Thioclava electrotropha strain Elox9 chromosome, complete genome
CP053708.1	Alphaproteobacteria	13.3229	4.85567	Lichenicola cladoniae strain PAMC 26569 chromosome, complete genome
CP053856.1	Alphaproteobacteria	5.9275	1.98803	Agrobacterium pusense strain 76 chromosome R76C1, complete sequence
CP053857.1	Alphaproteobacteria	10.6297	-0.236527	Agrobacterium pusense strain 76 chromosome R76C2, complete sequence
CP053921.1	Alphaproteobacteria	11.3495	6.91429	Erythrobacter mangrovi strain EB310 chromosome, complete genome
CP053923.1	Alphaproteobacteria	14.5016	5.34872	Defluviicoccus vanus strain Ben 114 chromosome, complete genome
CP054021.1	Alphaproteobacteria	9.18743	2.4777	Rhizobium indicum strain JKLM 12A2 chromosome, complete genome
CP054027.1	Alphaproteobacteria	10.3718	2.41602	Rhizobium hidalgonense strain JKLM 19E chromosome, complete genome
CP054031.1	Alphaproteobacteria	9.63776	2.43538	Rhizobium indicum strain JKLM 13E chromosome, complete genome
CP054146.1	Alphaproteobacteria	7.28162	1.31801	Agrobacterium vaccinii strain B19.1.4 chromosome circular, complete sequence
CP054147.1	Alphaproteobacteria	8.76043	0.204437	Agrobacterium vaccinii strain B19.1.4 chromosome linear, complete sequence
CP054150.1	Alphaproteobacteria	7.28311	1.3319	Agrobacterium vaccinii strain B7.6 chromosome circular, complete sequence
CP054151.1	Alphaproteobacteria	8.67366	0.752383	Agrobacterium vaccinii strain B7.6 chromosome linear, complete sequence
CP054476.1	Alphaproteobacteria	10.3835	5.04674	Methyloligella sp. GL2 chromosome, complete genome
CP054557.1	Alphaproteobacteria	-2.59088	-0.290915	Wolbachia endosymbiont of Wiebesia pumilae isolate MIAOwWpum chromosome, complete genome
CP054558.1	Alphaproteobacteria	-1.15258	0.246042	Candidatus Liberibacter asiaticus isolate CoFLP chromosome, complete genome
CP054599.1	Alphaproteobacteria	8.80223	8.31568	Pseudosulfitobacter pseudonitzschiae strain H46 chromosome, complete genome
CP054619.1	Alphaproteobacteria	13.8282	6.52348	Azospirillum oryzae strain KACC 14407 chromosome, complete genome
CP054719.1	Alphaproteobacteria	0.214179	1.11722	Candidatus Paracaedibacteraceae bacterium 'Lake Konstanz' chromosome, complete genome
CP054836.1	Alphaproteobacteria	11.7004	4.91111	Oricola thermophila strain MEBiC13590 chromosome, complete genome
CP054856.1	Alphaproteobacteria	12.1853	7.28823	Novosphingobium decolorationis strain 502str22 chromosome, complete genome
CP054858.1	Alphaproteobacteria	11.1275	4.00441	Martelella sp. NC18 chromosome, complete genome
CP054861.1	Alphaproteobacteria	11.1363	4.10488	Martelella sp. NC20 chromosome, complete genome
CP054945.1	Alphaproteobacteria	6.62686	3.6968	Brucella suis bv. 2 strain CVI_213 chromosome I, complete sequence
CP054946.1	Alphaproteobacteria	12.5501	-1.21497	Brucella suis bv. 2 strain CVI_213 chromosome II, complete sequence
CP054947.1	Alphaproteobacteria	6.2757	3.59466	Brucella suis bv. 2 strain CVI_196 chromosome I, complete sequence
CP054948.1	Alphaproteobacteria	12.521	-1.2116	Brucella suis bv. 2 strain CVI_196 chromosome II, complete sequence
CP054949.1	Alphaproteobacteria	6.26249	3.99132	Brucella suis bv. 2 strain CVI_105 chromosome I, complete sequence
CP054950.1	Alphaproteobacteria	12.5696	-1.01775	Brucella suis bv. 2 strain CVI_105 chromosome II, complete sequence
CP054951.1	Alphaproteobacteria	6.37839	3.74486	Brucella suis bv. 2 strain CVI_76 chromosome I, complete sequence
CP054952.1	Alphaproteobacteria	12.5196	-1.20397	Brucella suis bv. 2 strain CVI_76 chromosome II, complete sequence
CP054953.1	Alphaproteobacteria	5.21556	4.83534	Brucella suis bv. 5 strain CVI_73 chromosome I, complete sequence
CP054954.1	Alphaproteobacteria	16.1704	-6.10091	Brucella suis bv. 5 strain CVI_73 chromosome II, complete sequence
CP054955.1	Alphaproteobacteria	6.49004	3.57554	Brucella suis bv. 4 strain CVI_72 chromosome I, complete sequence
CP054956.1	Alphaproteobacteria	12.4471	-1.19009	Brucella suis bv. 4 strain CVI_72 chromosome II, complete sequence
CP054957.1	Alphaproteobacteria	5.16122	4.30316	Brucella suis bv. 3 strain CVI_71 chromosome I, complete sequence
CP054958.1	Alphaproteobacteria	15.4752	-5.34375	Brucella suis bv. 3 strain CVI_71 chromosome II, complete sequence
CP054959.1	Alphaproteobacteria	5.20544	3.73948	Brucella suis bv. 1 strain CVI_59 chromosome I, complete sequence
CP054960.1	Alphaproteobacteria	15.7474	-5.75965	Brucella suis bv. 1 strain CVI_59 chromosome II, complete sequence
CP054961.1	Alphaproteobacteria	5.15436	4.20836	Brucella suis bv. 1 strain CVI_58 chromosome I, complete sequence
CP054962.1	Alphaproteobacteria	15.6741	-5.55506	Brucella suis bv. 1 strain CVI_58 chromosome II, complete sequence
CP054963.1	Alphaproteobacteria	6.35522	3.71609	Brucella suis bv. 2 strain CVI_50 chromosome I, complete sequence
CP054964.1	Alphaproteobacteria	12.4779	-1.04899	Brucella suis bv. 2 strain CVI_50 chromosome II, complete sequence
CP055233.1	Alphaproteobacteria	8.6532	4.56223	Bradyrhizobium diazoefficiens strain 113-2 chromosome, complete genome
CP055265.1	Alphaproteobacteria	8.49992	1.41705	Agrobacterium vitis strain CG412 chromosome 1, complete sequence
CP055266.1	Alphaproteobacteria	9.64982	-0.413487	Agrobacterium vitis strain CG412 chromosome 2, complete sequence
CP055268.1	Alphaproteobacteria	8.74317	1.48183	Agrobacterium vitis strain F2/5 chromosome 1, complete sequence
CP055269.1	Alphaproteobacteria	9.90046	-0.478825	Agrobacterium vitis strain F2/5 chromosome 2, complete sequence
CP056042.1	Alphaproteobacteria	8.75092	1.42218	Agrobacterium vitis strain CG678 chromosome 1, complete sequence
CP056043.1	Alphaproteobacteria	9.71528	-0.791748	Agrobacterium vitis strain CG678 chromosome 2, complete sequence
CP056047.1	Alphaproteobacteria	8.7288	1.30777	Agrobacterium vitis strain CG78 chromosome 1, complete sequence
CP056048.1	Alphaproteobacteria	9.9276	-0.802817	Agrobacterium vitis strain CG78 chromosome 2, complete sequence
CP058214.1	Alphaproteobacteria	12.7256	7.09911	Kaustia mangrovi strain R1DC25 chromosome, complete genome
CP058235.1	Alphaproteobacteria	0.590044	1.70984	Bartonella alsatica strain CIP 105477 chromosome, complete genome
CP058350.1	Alphaproteobacteria	9.02546	2.32093	Peteryoungia desertarenae strain ADMK78 chromosome, complete genome
CP058354.1	Alphaproteobacteria	8.6465	4.47137	Bradyrhizobium japonicum strain 5038 chromosome, complete genome
CP058525.1	Alphaproteobacteria	5.67048	1.70579	Agrobacterium tumefaciens strain EML4 chromosome circular, complete sequence
CP058526.1	Alphaproteobacteria	10.4841	-0.629364	Agrobacterium tumefaciens strain EML4 chromosome linear, complete sequence
CP058669.1	Alphaproteobacteria	11.0915	6.38462	Hyphobacterium sp. CCMP332 chromosome, complete genome
CP058689.1	Alphaproteobacteria	13.6797	7.52662	Paracoccus pantotrophus strain ACCC10489 chromosome 1, complete sequence
CP058690.1	Alphaproteobacteria	13.75	7.68948	Paracoccus pantotrophus strain ACCC10489 chromosome 2, complete sequence
CP058705.1	Alphaproteobacteria	13.4803	5.43241	MAG: Defluviicoccus sp. isolate SSA4 chromosome, complete genome
CP058907.1	Alphaproteobacteria	12.4038	5.86336	Rhodopseudomonas palustris strain CGMCC 1.2180 chromosome, complete genome
CP059255.1	Alphaproteobacteria	23.6853	5.94159	MAG: Rhodoblastus sp. isolate SSC7 chromosome, complete genome
CP059260.1	Alphaproteobacteria	13.6554	7.75361	MAG: Brevundimonas sp. isolate SSC2 chromosome, complete genome
CP059263.1	Alphaproteobacteria	0.361636	1.02509	MAG: Paracoccaceae bacterium isolate SSD4 chromosome, complete genome
CP059297.1	Alphaproteobacteria	14.0818	8.74923	Brevundimonas sp. AJA228-03 chromosome, complete genome
CP059319.1	Alphaproteobacteria	13.2402	9.19324	Rhizorhabdus wittichii strain MPO218 chromosome, complete genome
CP059398.1	Alphaproteobacteria	9.28864	4.98952	Bradyrhizobium sp. I71 chromosome, complete genome
CP059449.1	Alphaproteobacteria	14.2436	6.29811	Azospirillum brasilense strain 2020WEIHUA_K chromosome, complete genome
CP059692.1	Alphaproteobacteria	13.293	7.07068	Aureimonas mangrovi strain LMG 31693 chromosome, complete genome
CP059725.1	Alphaproteobacteria	1.39684	0.334179	Bartonella sp. HY038 chromosome, complete genome
CP059851.1	Alphaproteobacteria	15.3868	9.15894	Sandaracinobacteroides saxicola strain M6 chromosome, complete genome
CP059896.1	Alphaproteobacteria	11.6905	4.03605	Ciceribacter thiooxidans strain F43B chromosome, complete genome
CP059902.1	Alphaproteobacteria	10.4717	-0.231112	Devosia sp. MC521 chromosome, complete genome
CP060010.1	Alphaproteobacteria	7.47511	2.86235	Cognatishimia activa strain ECT2AJA-044 chromosome, complete genome
CP060035.1	Alphaproteobacteria	12.4098	8.14639	Sphingobium fuliginis strain KK22 chromosome 1, complete sequence
CP060036.1	Alphaproteobacteria	12.5455	9.02471	Sphingobium fuliginis strain KK22 chromosome 2, complete sequence
CP060052.1	Alphaproteobacteria	11.8703	7.47673	Croceicoccus marinus strain OT19 chromosome, complete genome
CP060122.1	Alphaproteobacteria	11.872	8.66956	Sphingobium yanoikuyae strain A3 chromosome, complete genome
CP060138.2	Alphaproteobacteria	-3.10817	1.66584	Rickettsia tillamookensis strain Tillamook 23 chromosome, complete genome
CP060197.1	Alphaproteobacteria	10.7952	5.20718	Aminobacter sp. MDW-2 chromosome, complete genome
CP060236.1	Alphaproteobacteria	1.25069	1.11155	MAG: Alphaproteobacteria bacterium isolate HK-STAS-PROT-8 chromosome, complete genome
CP060244.1	Alphaproteobacteria	1.08022	-0.297541	Entomobacter blattae strain G55GP chromosome, complete genome
CP060260.1	Alphaproteobacteria	8.58406	6.67823	MAG: Rhodospirillales bacterium isolate HK-STAS-PROT-25 chromosome, complete genome
CP060388.1	Alphaproteobacteria	11.7747	9.23414	Sphingobium sp. KCTC 72723 chromosome, complete genome
CP060436.1	Alphaproteobacteria	10.6469	7.39472	Pseudooceanicola algae strain Lw-13e chromosome, complete genome
CP060494.1	Alphaproteobacteria	14.5874	8.2197	Sphingosinithalassobacter sp. CS137 chromosome, complete genome
CP060495.1	Alphaproteobacteria	11.1751	6.81533	Novosphingopyxis iocasae strain PB63 chromosome, complete genome
CP060689.1	Alphaproteobacteria	-1.04108	0.240818	Candidatus Liberibacter asiaticus strain Myan16 chromosome, complete genome
CP060697.1	Alphaproteobacteria	12.2735	8.37552	Sphingomonas sabuli strain sand1-3 chromosome, complete genome
CP060717.1	Alphaproteobacteria	12.4052	8.08321	Sphingomonas rhizophila strain KACC 19189 chromosome, complete genome
CP060718.1	Alphaproteobacteria	12.9659	7.89803	Sphingomonas lutea strain KCTC 23642 chromosome, complete genome
CP060725.1	Alphaproteobacteria	12.6715	9.61286	Sphingopyxis sp. OPL5 chromosome, complete genome
CP060780.1	Alphaproteobacteria	10.315	4.0595	Sphingomonas daechungensis strain KACC 18115 chromosome, complete genome
CP060782.1	Alphaproteobacteria	11.0971	4.66377	Sphingomonas sediminicola strain KACC 15039 chromosome, complete genome
CP061003.1	Alphaproteobacteria	6.08303	1.41322	Agrobacterium tumefaciens strain BIM B-1315G chromosome circular, complete sequence
CP061004.1	Alphaproteobacteria	10.6861	-1.03207	Agrobacterium tumefaciens strain BIM B-1315G chromosome linear, complete sequence
CP061035.1	Alphaproteobacteria	12.7714	9.60743	Sphingomonas aliaeris strain DH-S5 chromosome, complete genome
CP061038.1	Alphaproteobacteria	12.7992	9.38532	Sphingomonas alpina strain DSM 22537 chromosome, complete genome
CP061039.1	Alphaproteobacteria	6.06013	3.77729	Brucella intermedia strain ZJ499 chromosome 1, complete sequence
CP061040.1	Alphaproteobacteria	8.68689	0.342879	Brucella intermedia strain ZJ499 chromosome 2, complete sequence
CP061080.1	Alphaproteobacteria	13.2201	7.82297	Aquibium microcysteis strain NIBR3 chromosome, complete genome
CP061088.1	Alphaproteobacteria	5.35117	5.21306	Brucella sp. 6810 chromosome 1, complete sequence
CP061089.1	Alphaproteobacteria	15.641	-5.67874	Brucella sp. 6810 chromosome 2, complete sequence
CP061091.1	Alphaproteobacteria	16.0204	9.66602	Roseomonas marmotae strain 1318 chromosome, complete genome
CP061177.1	Alphaproteobacteria	16.2114	9.11526	Roseomonas haemaphysalidis strain 546 chromosome, complete genome
CP061202.1	Alphaproteobacteria	13.7766	7.80503	Rhodobacter capsulatus strain A12 chromosome, complete genome
CP061205.1	Alphaproteobacteria	3.37319	0.890221	Kordiimonas pumila strain N18 chromosome, complete genome
CP061369.1	Alphaproteobacteria	13.3886	4.74852	Komagataeibacter rhaeticus strain ENS9b chromosome, complete genome
CP061378.1	Alphaproteobacteria	8.86447	5.11219	Bradyrhizobium genosp. L strain BDV5419 chromosome, complete genome
CP061379.1	Alphaproteobacteria	8.35892	5.46047	Bradyrhizobium commune strain BDV5040 chromosome, complete genome
CP061498.1	Alphaproteobacteria	12.5384	8.58728	Roseicitreum antarcticum strain ZS2-28 chromosome, complete genome
CP061510.1	Alphaproteobacteria	11.6525	7.42782	Tsuneonella flava strain SS-21NJ chromosome, complete genome
CP061535.1	Alphaproteobacteria	-1.18191	-0.039222	Candidatus Liberibacter asiaticus strain ReuSP1 chromosome, complete genome
CP061718.1	Alphaproteobacteria	15.977	9.26034	Roseococcus microcysteis strain NIBR12 chromosome, complete genome
CP061772.1	Alphaproteobacteria	6.5388	2.93257	Ochrobactrum sp. MT180101 chromosome 1, complete sequence
CP061773.1	Alphaproteobacteria	8.59385	0.102185	Ochrobactrum sp. MT180101 chromosome 2, complete sequence
CP061815.1	Alphaproteobacteria	16.1125	-6.06747	Brucella pinnipedialis strain 23a-1 chromosome 2, complete sequence
CP061816.1	Alphaproteobacteria	5.06299	4.92471	Brucella pinnipedialis strain 23a-1 chromosome 1, complete sequence
CP062006.1	Alphaproteobacteria	14.093	8.63814	Brevundimonas pondensis strain LVF1 chromosome, complete genome
CP062112.1	Alphaproteobacteria	10.6331	5.21012	Aminobacter sp. SR38 chromosome, complete genome
CP062147.1	Alphaproteobacteria	12.8707	4.18698	Novacetimonas hansenii strain C110 chromosome, complete genome
CP062167.1	Alphaproteobacteria	12.9479	7.41319	Aureimonas sp. OT7 chromosome, complete genome
CP062222.1	Alphaproteobacteria	13.7954	8.95652	Brevundimonas goettingensis strain LVF2 chromosome, complete genome
CP062229.1	Alphaproteobacteria	10.5837	4.76181	Mesorhizobium onobrychidis strain OM4 chromosome, complete genome
CP062231.1	Alphaproteobacteria	6.99313	1.95778	Rhizobium sp. TH2 chromosome, complete genome
CP062788.1	Alphaproteobacteria	7.34457	2.14432	Aestuariispira ectoiniformans strain SWCN16 chromosome, complete genome
CP063045.1	Alphaproteobacteria	-2.0601	-0.921689	Ehrlichia ruminantium isolate Attenuated Welgevonden chromosome, complete genome
CP063202.1	Alphaproteobacteria	10.1844	4.91285	Erythrobacter sp. SCSIO 43205 chromosome, complete genome
CP063362.1	Alphaproteobacteria	14.6195	8.14585	Xanthobacter dioxanivorans strain YN2 chromosome, complete genome
CP063397.1	Alphaproteobacteria	9.36488	2.27677	Rhizobium sp. SL42 chromosome, complete genome
CP063401.1	Alphaproteobacteria	11.0615	5.19108	Devosia sp. SL43 chromosome, complete genome
CP063445.1	Alphaproteobacteria	12.4405	7.41222	Novosphingobium sp. ES2-1 chromosome, complete genome
CP063839.1	Alphaproteobacteria	13.3058	9.74211	Sphingopyxis granuli strain RW412 chromosome, complete genome
CP064062.1	Alphaproteobacteria	8.4276	0.190816	Brucella anthropi strain PBO chromosome 1, complete sequence
CP064063.1	Alphaproteobacteria	6.56553	2.52016	Brucella anthropi strain PBO chromosome 2, complete sequence
CP064187.1	Alphaproteobacteria	9.47071	1.90698	Rhizobium sp. 007 chromosome, complete genome
CP064684.1	Alphaproteobacteria	9.37619	4.05608	Bradyrhizobium sp. CW1 chromosome, complete genome
CP064686.1	Alphaproteobacteria	8.46834	4.57047	Bradyrhizobium sp. 4 chromosome, complete genome
CP064688.1	Alphaproteobacteria	8.42029	5.48805	Bradyrhizobium sp. 40 chromosome, complete genome
CP064689.1	Alphaproteobacteria	9.41133	3.88757	Bradyrhizobium sp. 200 chromosome, complete genome
CP064690.1	Alphaproteobacteria	9.6177	4.6656	Bradyrhizobium sp. 192 chromosome, complete genome
CP064692.1	Alphaproteobacteria	9.6628	4.58573	Bradyrhizobium sp. 191 chromosome, complete genome
CP064693.1	Alphaproteobacteria	8.73953	4.69605	Bradyrhizobium sp. 187 chromosome, complete genome
CP064695.1	Alphaproteobacteria	9.79314	4.38047	Bradyrhizobium sp. 184 chromosome, complete genome
CP064698.1	Alphaproteobacteria	9.4298	4.09819	Bradyrhizobium sp. 183 chromosome, complete genome
CP064701.1	Alphaproteobacteria	9.3439	4.26385	Bradyrhizobium sp. 172 chromosome, complete genome
CP064703.1	Alphaproteobacteria	9.18459	3.87471	Bradyrhizobium sp. 170 chromosome, complete genome
CP064704.1	Alphaproteobacteria	9.1824	4.68036	Bradyrhizobium sp. 155 chromosome, complete genome
CP064707.1	Alphaproteobacteria	9.53765	4.44797	Bradyrhizobium sp. 131 chromosome, complete genome
CP064931.1	Alphaproteobacteria	11.0138	2.56167	Rhizobium phaseoli strain S3 chromosome, complete genome
CP064942.1	Alphaproteobacteria	12.0961	7.02931	Pontivivens ytuae strain MT2928 chromosome, complete genome
CP064970.1	Alphaproteobacteria	10.895	1.27718	MAG: Alphaproteobacteria bacterium isolate Ejby_18-Q3-R6-50_MAXAC.200_cln chromosome, complete genome
CP064988.1	Alphaproteobacteria	15.4755	9.22818	MAG: Rhodospirillales bacterium isolate Fred_18-Q3-R57-64_MAXAC.396_cln chromosome, complete genome
CP065008.1	Alphaproteobacteria	2.82323	1.01948	MAG: Alphaproteobacteria bacterium isolate Lyne_18-Q3-R50-59_MAXAC.325_cln chromosome, complete genome
CP065020.1	Alphaproteobacteria	12.0586	4.52104	Sinorhizobium meliloti strain S35m chromosome, complete genome
CP065161.1	Alphaproteobacteria	10.0239	6.62588	Rhodobacterales bacterium HKCCA1288 chromosome, complete genome
CP065229.1	Alphaproteobacteria	11.1312	5.95135	Erythrobacter sp. A30-3 chromosome, complete genome
CP065232.1	Alphaproteobacteria	7.06036	2.17213	Thalassospira sp. B30-1 chromosome, complete genome
CP065359.1	Alphaproteobacteria	8.15395	3.38809	Ruegeria sp. SCSIO 43209 chromosome, complete genome
CP065399.1	Alphaproteobacteria	5.89017	3.79564	Brucella sp. BO2 chromosome 1, complete sequence
CP065400.1	Alphaproteobacteria	11.6577	-1.64617	Brucella sp. BO2 chromosome 2, complete sequence
CP065428.1	Alphaproteobacteria	7.11727	2.14344	Thalassospira sp. A40-3 chromosome, complete genome
CP065429.1	Alphaproteobacteria	7.958	6.27457	Sulfitobacter sp. B30-2 chromosome, complete genome
CP065670.1	Alphaproteobacteria	13.4465	9.42488	Sphingomonas paucimobilis strain FDAARGOS_908 chromosome, complete genome
CP065713.1	Alphaproteobacteria	13.5973	9.78757	Sphingomonas paucimobilis strain FDAARGOS_881 chromosome, complete genome
CP065892.1	Alphaproteobacteria	13.1952	8.61854	Paracoccus marcusii strain CP157 chromosome, complete genome
CP065915.1	Alphaproteobacteria	10.8923	6.86417	Pelagovum pacificum strain SM1903 chromosome, complete genome
CP066026.1	Alphaproteobacteria	14.4677	8.70888	Brevundimonas diminuta strain FDAARGOS_1026 chromosome, complete genome
CP066050.1	Alphaproteobacteria	6.7039	2.57585	Brucella anthropi strain FDAARGOS_1039 chromosome 1, complete sequence
CP066053.1	Alphaproteobacteria	8.85796	0.164529	Brucella anthropi strain FDAARGOS_1039 chromosome 2, complete sequence
CP066175.1	Alphaproteobacteria	5.46977	5.1202	Brucella abortus strain 68 chromosome 1, complete sequence
CP066176.1	Alphaproteobacteria	9.4201	-2.8883	Brucella abortus strain 68 chromosome 2, complete sequence
CP066274.1	Alphaproteobacteria	6.63273	0.905369	Agrobacterium tumefaciens strain FDAARGOS_1048 chromosome 1, complete sequence
CP066351.1	Alphaproteobacteria	9.5603	4.24864	Bradyrhizobium japonicum strain S06B-BJ chromosome, complete genome
CP066355.1	Alphaproteobacteria	8.84779	4.68736	Bradyrhizobium diazoefficiens strain USDA 122-Bd chromosome, complete genome
CP066356.1	Alphaproteobacteria	9.64206	4.24347	Bradyrhizobium elkanii USDA 76 chromosome, complete genome
CP066359.1	Alphaproteobacteria	12.072	4.41534	Sinorhizobium meliloti strain AK76 chromosome, complete genome
CP066699.1	Alphaproteobacteria	12.1674	5.63644	Rhodopseudomonas palustris strain RCB100 chromosome, complete genome
CP066786.1	Alphaproteobacteria	11.436	4.25901	Martelella lutilitoris strain ZRK001 chromosome, complete genome
CP067027.1	Alphaproteobacteria	6.00049	0.998746	Agrobacterium fabrum strain GV2260 chromosome circular, complete sequence
CP067028.1	Alphaproteobacteria	10.0672	-0.462858	Agrobacterium fabrum strain GV2260 chromosome linear, complete sequence
CP067032.1	Alphaproteobacteria	5.9892	0.619243	Agrobacterium fabrum strain EHA105 chromosome circular, complete sequence
CP067033.1	Alphaproteobacteria	9.64512	-0.544609	Agrobacterium fabrum strain EHA105 chromosome linear, complete sequence
CP067037.1	Alphaproteobacteria	5.93437	0.897463	Agrobacterium fabrum strain GV3101::pMP90 chromosome circular, complete sequence
CP067038.1	Alphaproteobacteria	9.96017	-0.377398	Agrobacterium fabrum strain GV3101::pMP90 chromosome linear, complete sequence
CP067041.1	Alphaproteobacteria	9.1745	4.14369	Bradyrhizobium diazoefficiens strain 65_7 chromosome, complete genome
CP067071.1	Alphaproteobacteria	8.94442	1.94022	Rhizobium sp. AB2/73 chromosome, complete genome
CP067087.1	Alphaproteobacteria	12.1627	7.8229	Croceicoccus sp. YJ47 chromosome, complete genome
CP067100.1	Alphaproteobacteria	9.49188	4.51441	Bradyrhizobium diazoefficiens strain 38_8 chromosome, complete genome
CP067101.1	Alphaproteobacteria	9.77901	4.55089	Bradyrhizobium diazoefficiens strain 41_2 chromosome, complete genome
CP067102.1	Alphaproteobacteria	8.98493	4.65681	Bradyrhizobium diazoefficiens strain 36_1 chromosome, complete genome
CP067124.1	Alphaproteobacteria	11.9751	7.74604	Paracoccus alcaliphilus strain TK 1015 = DSM 8512 chromosome, complete genome
CP067129.1	Alphaproteobacteria	10.6608	6.92227	Paracoccus seriniphilus strain DSM 14827 chromosome, complete genome
CP067134.1	Alphaproteobacteria	12.7541	8.07237	Paracoccus stylophorae strain LMG25392 chromosome, complete genome
CP067136.1	Alphaproteobacteria	10.9621	7.43435	Paracoccus fistulariae strain KCTC 22803 chromosome, complete genome
CP067140.1	Alphaproteobacteria	10.4641	6.65989	Paracoccus saliphilus strain DSM 18447 chromosome, complete genome
CP067169.1	Alphaproteobacteria	13.5401	8.0155	Paracoccus aestuarii strain DSM 19484 chromosome, complete genome
CP067225.1	Alphaproteobacteria	14.0748	7.63759	Paracoccus sp. MC1862 chromosome, complete genome
CP067420.1	Alphaproteobacteria	13.8115	6.64205	Skermanella sp. TT6 chromosome, complete genome
CP067976.1	Alphaproteobacteria	-3.00726	0.211885	Wolbachia endosymbiont of Spodoptera picta strain Spic_B chromosome, complete genome
CP067977.1	Alphaproteobacteria	14.1788	8.62042	Brevundimonas vitisensis strain GR-TSA-9 chromosome, complete genome
CP068419.1	Alphaproteobacteria	10.1964	1.31629	Gluconobacter sphaericus strain SJF2-1 chromosome, complete genome
CP068570.1	Alphaproteobacteria	14.1579	8.33898	Phenylobacterium glaciei strain 20VBR1 chromosome, complete genome
CP068983.1	Alphaproteobacteria	10.8842	5.47403	Paradevosia shaoguanensis strain J5-3 chromosome, complete genome
CP068998.1	Alphaproteobacteria	8.2338	6.03829	Sulfitobacter mediterraneus strain SC7-37 chromosome, complete genome
CP069004.1	Alphaproteobacteria	8.33655	5.9202	Sulfitobacter mediterraneus strain SC1-11 chromosome, complete genome
CP069009.1	Alphaproteobacteria	8.52116	8.0499	Pseudosulfitobacter pseudonitzschiae strain MC52-69 chromosome, complete genome
CP069017.1	Alphaproteobacteria	8.70429	7.74626	Pseudosulfitobacter pseudonitzschiae strain SM26-46 chromosome, complete genome
CP069300.1	Alphaproteobacteria	8.84639	5.34731	Bradyrhizobium sp. PSBB068 chromosome, complete genome
CP069303.1	Alphaproteobacteria	11.9972	5.37308	Shinella sp. PSBB067 chromosome, complete genome
CP069354.1	Alphaproteobacteria	10.8049	2.89475	Microvirga sp. VF16 chromosome, complete genome
CP069370.1	Alphaproteobacteria	13.516	7.82241	Neotabrizicola shimadae strain N10 chromosome, complete genome
CP069388.1	Alphaproteobacteria	-3.08373	1.28879	Rickettsia parkeri strain Black Gap chromosome, complete genome
CP070353.1	Alphaproteobacteria	11.1101	4.05578	Ensifer sp. PDNC004 chromosome, complete genome
CP070367.1	Alphaproteobacteria	13.0673	9.4203	Sphingomonas paucimobilis strain ZJSH1 chromosome, complete genome
CP070368.1	Alphaproteobacteria	12.6057	7.27421	Paracoccus methylovorus strain H4-D09 chromosome 1, complete sequence
CP070371.1	Alphaproteobacteria	12.1375	7.49475	Paracoccus methylovorus strain H4-D09 chromosome 2, complete sequence
CP070876.1	Alphaproteobacteria	8.66413	7.92337	Pseudosulfitobacter pseudonitzschiae strain SC33-90 chromosome, complete genome
CP070883.2	Alphaproteobacteria	8.25817	7.70618	Pseudosulfitobacter pseudonitzschiae strain SC33-45 chromosome, complete genome
CP070968.1	Alphaproteobacteria	14.1381	9.02722	Brevundimonas fontaquae strain CS1 chromosome, complete genome
CP071057.1	Alphaproteobacteria	13.5806	7.40718	Marinicauda algicola strain RMAR8-3 chromosome, complete genome
CP071311.1	Alphaproteobacteria	6.56674	1.71247	Rhizobium sp. X9 chromosome 1, complete sequence
CP071312.1	Alphaproteobacteria	10.3067	0.532253	Rhizobium sp. X9 chromosome 2, complete sequence
CP071399.1	Alphaproteobacteria	9.45699	2.16503	Rhizobium leguminosarum strain OyaliB chromosome, complete genome
CP071454.1	Alphaproteobacteria	10.5256	2.29259	Rhizobium lentis strain BLR27 chromosome, complete genome
CP071604.1	Alphaproteobacteria	10.7159	2.67299	Rhizobium binae strain BLR195 chromosome, complete genome
CP071612.1	Alphaproteobacteria	10.3523	2.6079	Rhizobium bangladeshense strain BLR175 chromosome, complete genome
CP071618.1	Alphaproteobacteria	10.4536	2.35135	Rhizobium bangladeshense strain PLR8-1a chromosome, complete genome
CP071626.1	Alphaproteobacteria	9.77342	2.27802	Rhizobium leguminosarum strain GLR17 chromosome, complete genome
CP071632.1	Alphaproteobacteria	9.80984	2.09541	Rhizobium sp. NZLR1 chromosome, complete genome
CP071678.1	Alphaproteobacteria	10.0407	2.03296	Rhizobium ruizarguesonis strain NZLR24 chromosome, complete genome
CP071794.1	Alphaproteobacteria	7.34074	1.81021	Parasphingorhabdus cellanae strain JHSY0214 chromosome, complete genome
CP072012.1	Alphaproteobacteria	-2.82547	-0.3871	Wolbachia pipientis strain wCin2USA1 chromosome, complete genome
CP072136.1	Alphaproteobacteria	6.44123	1.44392	Agrobacterium sp. S7/73 chromosome 1, complete sequence
CP072137.1	Alphaproteobacteria	9.14202	0.159685	Agrobacterium sp. S7/73 chromosome 2, complete sequence
CP072141.1	Alphaproteobacteria	8.49274	2.94043	Rhizobium sp. L51/94 chromosome 1, complete sequence
CP072142.1	Alphaproteobacteria	9.62365	0.0811452	Rhizobium sp. L51/94 chromosome 2, complete sequence
CP072146.1	Alphaproteobacteria	8.72544	2.67641	Rhizobium sp. K1/93 chromosome 1, complete sequence
CP072147.1	Alphaproteobacteria	9.73946	0.0637819	Rhizobium sp. K1/93 chromosome 2, complete sequence
CP072151.1	Alphaproteobacteria	8.51804	2.64916	Rhizobium sp. K15/93 chromosome 1, complete sequence
CP072152.1	Alphaproteobacteria	9.47796	-0.055565	Rhizobium sp. K15/93 chromosome 2, complete sequence
CP072156.1	Alphaproteobacteria	8.48505	2.82851	Rhizobium sp. B230/85 chromosome 1, complete sequence
CP072157.1	Alphaproteobacteria	9.611	-0.15141	Rhizobium sp. B230/85 chromosome 2, complete sequence
CP072162.1	Alphaproteobacteria	8.75513	2.65355	Rhizobium sp. B21/90 chromosome 1, complete sequence
CP072163.1	Alphaproteobacteria	9.65641	0.0776515	Rhizobium sp. B21/90 chromosome 2, complete sequence
CP072167.1	Alphaproteobacteria	6.9617	1.4116	Agrobacterium larrymoorei strain AF3.44 chromosome 1, complete sequence
CP072168.1	Alphaproteobacteria	7.98008	0.73306	Agrobacterium larrymoorei strain AF3.44 chromosome 2, complete sequence
CP072172.1	Alphaproteobacteria	8.93937	1.79257	Rhizobium sp. AB2/73 chromosome, complete genome
CP072308.1	Alphaproteobacteria	5.90635	1.50667	Agrobacterium tumefaciens strain 6N2 chromosome 6N2CC, complete sequence
CP072309.1	Alphaproteobacteria	9.4821	0.259926	Agrobacterium tumefaciens strain 6N2 chromosome 6N2CL, complete sequence
CP072546.1	Alphaproteobacteria	5.8082	4.37024	Brucella sp. 458 chromosome 1, complete sequence
CP072547.1	Alphaproteobacteria	8.45552	-3.14299	Brucella sp. 458 chromosome 2, complete sequence
CP072611.1	Alphaproteobacteria	14.2806	6.68624	Aureimonas populi strain KCTC 42087 chromosome, complete genome
CP072613.1	Alphaproteobacteria	7.83954	6.1164	Sulfitobacter sp. CB2047 chromosome, complete genome
CP072666.1	Alphaproteobacteria	-2.91414	-0.31931	Wolbachia endosymbiont of Aedes aegypti isolate GV_2018_7 chromosome, complete genome
CP072667.1	Alphaproteobacteria	-2.48325	-0.621064	Wolbachia endosymbiont of Aedes aegypti isolate GV_2018_6 chromosome, complete genome
CP072668.1	Alphaproteobacteria	-2.79177	-0.409358	Wolbachia endosymbiont of Aedes aegypti isolate GV_2018_5 chromosome, complete genome
CP072669.1	Alphaproteobacteria	-2.64111	0.036428	Wolbachia endosymbiont of Aedes aegypti isolate GV_2018_4 chromosome, complete genome
CP072670.1	Alphaproteobacteria	-2.66667	-0.484711	Wolbachia endosymbiont of Aedes aegypti isolate GV_2018_3 chromosome, complete genome
CP072671.1	Alphaproteobacteria	-2.83143	-0.44583	Wolbachia endosymbiont of Aedes aegypti isolate GV_2018_2 chromosome, complete genome
CP072672.1	Alphaproteobacteria	-2.77299	-0.325297	Wolbachia endosymbiont of Aedes aegypti isolate GV_2018_1 chromosome, complete genome
CP072745.1	Alphaproteobacteria	6.844	0.818278	Agrobacterium tumefaciens strain BIM B-441 chromosome circular, complete sequence
CP072746.1	Alphaproteobacteria	9.06326	0.298283	Agrobacterium tumefaciens strain BIM B-441 chromosome linear, complete sequence
CP072865.1	Alphaproteobacteria	10.5305	2.35783	Rhizobium sp. NLR16a chromosome, complete genome
CP072897.1	Alphaproteobacteria	0.573893	1.34773	Bartonella henselae strain FR96/BK3 chromosome, complete genome
CP072898.1	Alphaproteobacteria	0.614943	1.34489	Bartonella henselae strain FR96/BK38 chromosome, complete genome
CP072899.1	Alphaproteobacteria	0.498206	1.202	Bartonella henselae strain 88-64 Oklahoma chromosome, complete genome
CP072900.1	Alphaproteobacteria	0.808842	1.43643	Bartonella henselae strain G-5436 chromosome, complete genome
CP072901.1	Alphaproteobacteria	0.619999	1.32802	Bartonella henselae strain Berlin-I chromosome, complete genome
CP072902.1	Alphaproteobacteria	0.773891	1.57973	Bartonella henselae strain ATCC49882T var-2/ Houston-I chromosome, complete genome
CP072903.1	Alphaproteobacteria	0.586271	1.08841	Bartonella henselae strain ATCC49882T var-1/ Houston-I chromosome, complete genome
CP072904.1	Alphaproteobacteria	0.660622	1.40928	Bartonella henselae strain Marseille/ URLLY-8 chromosome, complete genome
CP072991.1	Alphaproteobacteria	9.01722	8.23793	Loktanella salsilacus strain 1A07893 chromosome, complete genome
CP072994.1	Alphaproteobacteria	9.07882	8.23502	Loktanella salsilacus strain 1A07899 chromosome, complete genome
CP073063.1	Alphaproteobacteria	14.487	9.0769	Brevundimonas diminuta strain KX-1 chromosome, complete genome
CP073078.1	Alphaproteobacteria	14.5679	8.75888	Caulobacter sp. S6 chromosome, complete genome
CP073110.1	Alphaproteobacteria	8.38272	1.91712	Rhizobium rhizogenes strain A4 chromosome 1, complete sequence
CP073111.1	Alphaproteobacteria	10.0868	-0.585145	Rhizobium rhizogenes strain A4 chromosome 2, complete sequence
CP073261.1	Alphaproteobacteria	11.6876	7.63476	MAG: Erythrobacter sp. isolate LANL01A chromosome, complete genome
CP073577.1	Alphaproteobacteria	11.3433	6.60876	Erythrobacter sp. JK5 chromosome, complete genome
CP073581.1	Alphaproteobacteria	9.68047	8.06869	Sulfitobacter albidus strain JK7-1 chromosome 1, complete sequence
CP073633.1	Alphaproteobacteria	15.2644	7.81415	Methylorubrum extorquens strain ATCC 55366 chromosome, complete genome
CP073681.1	Alphaproteobacteria	11.6665	4.22614	Sinorhizobium meliloti strain ABS7 chromosome, complete genome
CP073747.1	Alphaproteobacteria	2.49069	0.987799	Kordiimonas sp. SCSIO 12610 chromosome, complete genome
CP073748.1	Alphaproteobacteria	3.02372	0.877429	Kordiimonas sp. SCSIO 12603 chromosome, complete genome
CP073764.1	Alphaproteobacteria	10.7097	5.0255	Methylovirgula sp. HY1 chromosome, complete genome
CP073910.1	Alphaproteobacteria	11.5792	8.10444	Sphingobium phenoxybenzoativorans strain Tas13 chromosome, complete genome
CP074392.1	Alphaproteobacteria	9.8418	0.422054	Agrobacterium salinitolerans strain DG3-1 chromosome 1, complete sequence
CP074393.1	Alphaproteobacteria	5.75973	2.15071	Agrobacterium salinitolerans strain DG3-1 chromosome 2, complete sequence
CP075349.1	Alphaproteobacteria	7.94908	0.961365	Pseudochrobactrum algeriensis strain C150915_17 chromosome, complete genome
CP075355.1	Alphaproteobacteria	7.93546	0.965755	Pseudochrobactrum algeriensis strain C150915_16 chromosome, complete genome
CP075361.1	Alphaproteobacteria	7.90094	1.00337	Pseudochrobactrum algeriensis isolate C130915_07 chromosome, complete genome
CP076134.1	Alphaproteobacteria	9.67143	4.88112	Bradyrhizobium sediminis strain S2-20-1 chromosome, complete genome
CP076135.1	Alphaproteobacteria	9.13812	4.86633	Bradyrhizobium sediminis strain S2-11-2 chromosome, complete genome
CP076136.1	Alphaproteobacteria	9.33169	4.99786	Bradyrhizobium sediminis strain S2-11-4 chromosome, complete genome
CP076228.1	Alphaproteobacteria	-2.80947	-0.520755	Wolbachia endosymbiont of Drosophila innubila isolate 11 chromosome, complete genome
CP076354.1	Alphaproteobacteria	6.86428	1.84598	Ochrobactrum sp. BTU1 chromosome 1, complete sequence
CP076355.1	Alphaproteobacteria	8.11673	0.518335	Ochrobactrum sp. BTU1 chromosome 2, complete sequence
CP076356.1	Alphaproteobacteria	8.17457	0.074891	Ochrobactrum sp. BTU1 chromosome 3, complete sequence
CP076361.1	Alphaproteobacteria	13.2327	7.92059	Gemmobacter fulvus strain con5 chromosome, complete genome
CP076448.1	Alphaproteobacteria	16.1431	8.98421	Elioraea tepida strain MS-P2 chromosome, complete genome
CP076556.1	Alphaproteobacteria	11.9793	9.13443	Sphingobium xenophagum strain PH3-15 chromosome I, complete sequence
CP076676.1	Alphaproteobacteria	12.446	5.78566	Rhodopseudomonas palustris strain TLS06 chromosome, complete genome
CP076677.1	Alphaproteobacteria	12.3703	5.8565	Rhodopseudomonas palustris strain PP803 chromosome, complete genome
CP076678.1	Alphaproteobacteria	12.1101	5.66561	Rhodopseudomonas palustris strain KTSSR54 chromosome, complete genome
CP076679.1	Alphaproteobacteria	12.3842	5.73363	Rhodopseudomonas palustris strain VNW64 chromosome, complete genome
CP076685.1	Alphaproteobacteria	11.3729	7.42131	Ruegeria pomeroyi strain DSS-3-B chromosome, complete genome
CP076846.1	Alphaproteobacteria	6.16216	2.32111	Agrobacterium pusense strain SX41 chromosome 1, complete sequence
CP076847.1	Alphaproteobacteria	10.2774	0.640077	Agrobacterium pusense strain SX41 chromosome 2, complete sequence
CP076853.1	Alphaproteobacteria	8.83703	2.08018	Rhizobium sp. WYJ-E13 chromosome, complete genome
CP077638.1	Alphaproteobacteria	15.3488	8.1187	Methylorubrum extorquens strain PA1 chromosome, complete genome
CP077764.1	Alphaproteobacteria	9.12672	-3.00686	Brucella abortus strain 19BA chromosome 2, complete sequence
CP077765.1	Alphaproteobacteria	5.14615	5.30759	Brucella abortus strain 19BA chromosome 1, complete sequence
CP077803.1	Alphaproteobacteria	14.0302	7.25149	Rhodospirillum rubrum strain DSM 467 chromosome, complete genome
CP077970.1	Alphaproteobacteria	8.60719	4.28028	Bradyrhizobium arachidis strain SM32 chromosome, complete genome
CP078066.1	Alphaproteobacteria	8.53154	4.84414	Bradyrhizobium arachidis strain Hy4 chromosome, complete genome
CP078091.1	Alphaproteobacteria	12.873	8.74149	Porphyrobacter sp. ULC335 chromosome, complete genome
CP078143.1	Alphaproteobacteria	11.3962	4.43807	Nitratireductor kimnyeongensis strain KACC 11904 chromosome, complete genome
CP079108.1	Alphaproteobacteria	14.7263	9.42343	Sphingosinicellaceae bacterium strain PAMC 29368 chromosome, complete genome
CP079194.1	Alphaproteobacteria	10.3739	7.21549	Gymnodinialimonas ceratoperidinii strain J12C1-MA-4 chromosome, complete genome
CP079203.1	Alphaproteobacteria	13.2663	9.25303	Sphingomonas sanguinis strain NP2-R2 chromosome, complete genome
CP079220.1	Alphaproteobacteria	2.56594	-0.644988	Zymomonas mobilis strain ZM401 chromosome, complete genome
CP079800.1	Alphaproteobacteria	1.43711	1.66208	Pseudemcibacter aquimaris strain Y4 chromosome, complete genome
CP079855.1	Alphaproteobacteria	5.81871	0.836475	Agrobacterium fabrum strain LBA645 chromosome circular, complete sequence
CP079856.1	Alphaproteobacteria	9.90174	-0.672421	Agrobacterium fabrum strain LBA645 chromosome linear, complete sequence
CP079926.1	Alphaproteobacteria	14.7409	9.48236	Caulobacter vibrioides strain CB S2B lysogen chromosome, complete genome
CP080034.1	Alphaproteobacteria	13.8124	8.61168	Brevundimonas nasdae strain Au29 chromosome, complete genome
CP080036.1	Alphaproteobacteria	13.8691	8.62477	Brevundimonas nasdae strain A30 chromosome, complete genome
CP080243.1	Alphaproteobacteria	15.9886	9.93198	Polymorphobacter sp. PAMC 29334 chromosome, complete genome
CP080275.1	Alphaproteobacteria	9.88805	6.81756	Phaeobacter piscinae strain S26 chromosome, complete genome
CP080327.1	Alphaproteobacteria	10.6252	5.82131	Aquisediminimonas profunda strain DS48-3 chromosome, complete genome
CP080376.1	Alphaproteobacteria	14.634	8.52759	Brevundimonas sp. PAMC22021 chromosome, complete genome
CP080387.1	Alphaproteobacteria	6.08327	1.26711	Agrobacterium cucumeris strain O132 chromosome 1, complete sequence
CP080388.1	Alphaproteobacteria	10.5899	-0.763944	Agrobacterium cucumeris strain O132 chromosome 2, complete sequence
CP080408.1	Alphaproteobacteria	10.2928	5.1023	Thalassovita mediterranea strain DP8N14-7 chromosome, complete genome
CP080410.1	Alphaproteobacteria	11.3016	6.81038	Qipengyuania flava strain DP1N28-4 chromosome, complete genome
CP080430.1	Alphaproteobacteria	12.8934	9.33064	Sphingomonas sp. DS-9 chromosome, complete genome
CP080493.1	Alphaproteobacteria	7.85915	1.00799	Pseudochrobactrum sp. Wa41.01b-1 chromosome, complete genome
CP080524.1	Alphaproteobacteria	10.4117	5.44241	Mesorhizobium sp. AR10 chromosome, complete genome
CP080525.1	Alphaproteobacteria	10.1902	5.79015	Mesorhizobium sp. AR07 chromosome, complete genome
CP080531.1	Alphaproteobacteria	10.5508	5.50156	Mesorhizobium sp. AR02 chromosome, complete genome
CP080546.1	Alphaproteobacteria	-3.11501	-0.166502	Wolbachia pipientis strain wAlbB-Q chromosome, complete genome
CP080590.1	Alphaproteobacteria	10.7825	6.02008	Devosia salina strain SCS-3 chromosome, complete genome
CP080623.1	Alphaproteobacteria	11.6295	6.95022	Roseovarius sp. SCSIO 43702 chromosome, complete genome
CP080772.1	Alphaproteobacteria	8.27531	3.95977	Aliiroseovarius crassostreae strain S044 chromosome, complete genome
CP080774.1	Alphaproteobacteria	8.03996	4.21765	Aliiroseovarius crassostreae strain S051 chromosome, complete genome
CP080776.1	Alphaproteobacteria	8.48498	4.02809	Aliiroseovarius crassostreae strain S056 chromosome, complete genome
CP080778.1	Alphaproteobacteria	8.42674	3.77049	Aliiroseovarius crassostreae strain S128 chromosome, complete genome
CP080780.1	Alphaproteobacteria	8.4175	3.79731	Aliiroseovarius crassostreae strain S137 chromosome, complete genome
CP080782.1	Alphaproteobacteria	8.13243	4.21405	Aliiroseovarius crassostreae strain S202 chromosome, complete genome
CP080784.1	Alphaproteobacteria	8.4572	3.93476	Aliiroseovarius crassostreae strain S204 chromosome, complete genome
CP080786.1	Alphaproteobacteria	8.41011	4.03005	Aliiroseovarius crassostreae strain S212 chromosome, complete genome
CP081001.1	Alphaproteobacteria	12.2316	8.61311	Sphingobium sp. V4 chromosome, complete genome
CP081031.1	Alphaproteobacteria	10.4906	7.92383	Leisingera aquaemixtae strain M583 chromosome, complete genome
CP081036.1	Alphaproteobacteria	10.1745	7.54754	Leisingera sp. M523 chromosome, complete genome
CP081037.1	Alphaproteobacteria	9.92571	7.4593	Leisingera sp. M527 chromosome, complete genome
CP081044.1	Alphaproteobacteria	10.5224	7.71417	Leisingera aquaemixtae strain M597 chromosome, complete genome
CP081051.1	Alphaproteobacteria	10.6024	8.02034	Leisingera aquaemixtae strain S166 chromosome, complete genome
CP081058.1	Alphaproteobacteria	10.2804	8.28855	Leisingera aquaemixtae strain M602 chromosome, complete genome
CP081064.1	Alphaproteobacteria	10.3039	8.1389	Leisingera caerulea strain M561 chromosome, complete genome
CP081070.1	Alphaproteobacteria	10.1775	7.99228	Leisingera caerulea strain S122 chromosome, complete genome
CP081078.1	Alphaproteobacteria	10.3587	7.97874	Leisingera caerulea strain S141 chromosome, complete genome
CP081084.1	Alphaproteobacteria	10.209	7.99166	Leisingera caerulea strain S185 chromosome, complete genome
CP081090.1	Alphaproteobacteria	10.0057	7.93436	Leisingera caerulea strain S216 chromosome, complete genome
CP081098.1	Alphaproteobacteria	7.97719	4.43388	Rhodobacteraceae bacterium M382 chromosome, complete genome
CP081102.1	Alphaproteobacteria	9.79054	7.55568	Rhodobacteraceae bacterium M385 chromosome, complete genome
CP081103.1	Alphaproteobacteria	7.86054	2.83196	Ruegeria conchae strain M340 chromosome, complete genome
CP081106.1	Alphaproteobacteria	8.63975	4.9153	Ruegeria sp. B32 chromosome, complete genome
CP081109.1	Alphaproteobacteria	8.28525	5.83054	Sulfitobacter mediterraneus strain M342 chromosome, complete genome
CP081113.1	Alphaproteobacteria	8.46442	6.07411	Sulfitobacter sp. M368 chromosome, complete genome
CP081116.1	Alphaproteobacteria	8.02098	6.50381	Sulfitobacter pontiacus strain W028 chromosome, complete genome
CP081120.1	Alphaproteobacteria	9.10236	8.02465	Sulfitobacter sp. S190 chromosome, complete genome
CP081126.1	Alphaproteobacteria	10.1366	6.85498	Sulfitobacter sp. W002 chromosome, complete genome
CP081130.1	Alphaproteobacteria	9.8637	6.92295	Sulfitobacter sp. W074 chromosome, complete genome
CP081153.1	Alphaproteobacteria	7.76628	4.13101	Aliiroseovarius sp. M344 chromosome, complete genome
CP081155.1	Alphaproteobacteria	12.3943	8.15224	Jannaschia sp. M317 chromosome, complete genome
CP081161.1	Alphaproteobacteria	7.9321	5.95499	Rhodobacteraceae bacterium S2214 chromosome, complete genome
CP081166.1	Alphaproteobacteria	9.00452	6.65173	Phaeobacter inhibens strain M619 chromosome, complete genome
CP081170.1	Alphaproteobacteria	8.83272	6.31026	Phaeobacter inhibens strain M623 chromosome, complete genome
CP081205.1	Alphaproteobacteria	5.97271	1.54186	Agrobacterium tumefaciens strain 1D1104 chromosome 1, complete sequence
CP081206.1	Alphaproteobacteria	10.7919	-0.62598	Agrobacterium tumefaciens strain 1D1104 chromosome 2, complete sequence
CP081212.1	Alphaproteobacteria	8.97525	6.77054	Phaeobacter inhibens strain M624 chromosome, complete genome
CP081216.1	Alphaproteobacteria	9.35293	6.78694	Phaeobacter inhibens strain M625 chromosome, complete genome
CP081221.1	Alphaproteobacteria	9.35468	6.28742	Phaeobacter inhibens strain M626 chromosome, complete genome
CP081225.1	Alphaproteobacteria	9.31867	6.63365	Phaeobacter inhibens strain M627 chromosome, complete genome
CP081230.1	Alphaproteobacteria	9.57418	6.41199	Phaeobacter inhibens strain M628 chromosome, complete genome
CP081235.1	Alphaproteobacteria	9.33259	6.44151	Phaeobacter inhibens strain M631 chromosome, complete genome
CP081240.1	Alphaproteobacteria	9.43854	6.26428	Phaeobacter inhibens strain M632 chromosome, complete genome
CP081243.1	Alphaproteobacteria	8.92689	6.52252	Phaeobacter inhibens strain M633 chromosome, complete genome
CP081248.1	Alphaproteobacteria	9.1946	6.59969	Phaeobacter inhibens strain M634 chromosome, complete genome
CP081252.1	Alphaproteobacteria	9.23798	6.6654	Phaeobacter inhibens strain M635 chromosome, complete genome
CP081257.1	Alphaproteobacteria	8.97151	6.80167	Phaeobacter inhibens strain M636 chromosome, complete genome
CP081262.1	Alphaproteobacteria	9.18315	6.24796	Phaeobacter inhibens strain M643 chromosome, complete genome
CP081266.1	Alphaproteobacteria	9.08284	6.44472	Phaeobacter inhibens strain M644 chromosome, complete genome
CP081271.1	Alphaproteobacteria	9.47133	6.3492	Phaeobacter inhibens strain M646 chromosome, complete genome
CP081275.1	Alphaproteobacteria	9.45413	6.43354	Phaeobacter inhibens strain M647 chromosome, complete genome
CP081280.1	Alphaproteobacteria	9.04505	6.5294	Phaeobacter inhibens strain M650 chromosome, complete genome
CP081350.1	Alphaproteobacteria	8.852	4.65735	Bradyrhizobium japonicum strain S10J-BJ chromosome, complete genome
CP081357.1	Alphaproteobacteria	4.53948	5.64948	Brucella abortus strain LBAB001 chromosome 1, complete sequence
CP081358.1	Alphaproteobacteria	8.78394	-3.4573	Brucella abortus strain LBAB001 chromosome 2, complete sequence
CP081361.1	Alphaproteobacteria	5.26788	5.70132	Brucella abortus strain LBAB003 chromosome 1, complete sequence
CP081362.1	Alphaproteobacteria	9.90776	-2.35975	Brucella abortus strain LBAB003 chromosome 2, complete sequence
CP081363.1	Alphaproteobacteria	5.31767	5.81089	Brucella abortus strain LBAB004 chromosome 1, complete sequence
CP081364.1	Alphaproteobacteria	9.50393	-2.56434	Brucella abortus strain LBAB004 chromosome 2, complete sequence
CP081365.1	Alphaproteobacteria	4.35586	5.26542	Brucella abortus strain LBAB005 chromosome 1, complete sequence
CP081366.1	Alphaproteobacteria	8.70074	-3.07227	Brucella abortus strain LBAB005 chromosome 2, complete sequence
CP081367.1	Alphaproteobacteria	5.38182	5.3846	Brucella abortus strain LBAB007 chromosome 1, complete sequence
CP081368.1	Alphaproteobacteria	9.70046	-2.39584	Brucella abortus strain LBAB007 chromosome 2, complete sequence
CP081369.1	Alphaproteobacteria	5.45543	5.28889	Brucella abortus strain LBAB008 chromosome 1, complete sequence
CP081370.1	Alphaproteobacteria	9.8006	-2.37478	Brucella abortus strain LBAB008 chromosome 2, complete sequence
CP081371.1	Alphaproteobacteria	4.63477	5.66843	Brucella abortus strain LBAB010 chromosome 1, complete sequence
CP081372.1	Alphaproteobacteria	8.50231	-3.45495	Brucella abortus strain LBAB010 chromosome 2, complete sequence
CP081373.1	Alphaproteobacteria	5.46544	5.35088	Brucella abortus strain LBAB016 chromosome 1, complete sequence
CP081374.1	Alphaproteobacteria	8.68807	-3.06114	Brucella abortus strain LBAB016 chromosome 2, complete sequence
CP081375.1	Alphaproteobacteria	4.88509	5.47239	Brucella abortus strain LBAB017 chromosome 1, complete sequence
CP081376.1	Alphaproteobacteria	8.95238	-3.32918	Brucella abortus strain LBAB017 chromosome 2, complete sequence
CP081377.1	Alphaproteobacteria	5.07313	5.89902	Brucella abortus strain LBAB018 chromosome 1, complete sequence
CP081378.1	Alphaproteobacteria	8.55069	-3.38838	Brucella abortus strain LBAB018 chromosome 2, complete sequence
CP081379.1	Alphaproteobacteria	4.4694	5.37768	Brucella abortus strain LBAB020 chromosome 1, complete sequence
CP081380.1	Alphaproteobacteria	9.24751	-3.34726	Brucella abortus strain LBAB020 chromosome 2, complete sequence
CP081381.1	Alphaproteobacteria	5.21424	5.74643	Brucella abortus strain LBAB021 chromosome 1, complete sequence
CP081382.1	Alphaproteobacteria	8.85126	-2.97572	Brucella abortus strain LBAB021 chromosome 2, complete sequence
CP081383.1	Alphaproteobacteria	4.6628	5.46446	Brucella abortus strain LBAB022 chromosome 1, complete sequence
CP081384.1	Alphaproteobacteria	9.0455	-3.07889	Brucella abortus strain LBAB022 chromosome 2, complete sequence
CP081385.1	Alphaproteobacteria	5.07079	5.62979	Brucella abortus strain LBAB023 chromosome 1, complete sequence
CP081386.1	Alphaproteobacteria	9.55861	-2.40121	Brucella abortus strain LBAB023 chromosome 2, complete sequence
CP081387.1	Alphaproteobacteria	4.61531	5.26408	Brucella abortus strain LBAB025 chromosome 1, complete sequence
CP081388.1	Alphaproteobacteria	9.01444	-3.32233	Brucella abortus strain LBAB025 chromosome 2, complete sequence
CP081389.1	Alphaproteobacteria	4.92437	5.59795	Brucella abortus strain LBAB026 chromosome 1, complete sequence
CP081390.1	Alphaproteobacteria	8.62522	-3.18974	Brucella abortus strain LBAB026 chromosome 2, complete sequence
CP081391.1	Alphaproteobacteria	4.33623	5.49774	Brucella abortus strain LBAB027 chromosome 1, complete sequence
CP081392.1	Alphaproteobacteria	9.06586	-3.35358	Brucella abortus strain LBAB027 chromosome 2, complete sequence
CP081393.1	Alphaproteobacteria	5.0301	5.1722	Brucella abortus strain LBAB029 chromosome 1, complete sequence
CP081394.1	Alphaproteobacteria	9.54075	-2.58358	Brucella abortus strain LBAB029 chromosome 2, complete sequence
CP081395.1	Alphaproteobacteria	4.68903	5.64682	Brucella abortus strain LBAB030 chromosome 1, complete sequence
CP081396.1	Alphaproteobacteria	9.27684	-3.19021	Brucella abortus strain LBAB030 chromosome 2, complete sequence
CP081397.1	Alphaproteobacteria	4.87917	5.05134	Brucella abortus strain LBAB031 chromosome 1, complete sequence
CP081398.1	Alphaproteobacteria	8.88208	-3.3299	Brucella abortus strain LBAB031 chromosome 2, complete sequence
CP081399.1	Alphaproteobacteria	4.63023	5.29224	Brucella abortus strain LBAB032 chromosome 1, complete sequence
CP081400.1	Alphaproteobacteria	8.77467	-3.48642	Brucella abortus strain LBAB032 chromosome 2, complete sequence
CP081401.1	Alphaproteobacteria	4.79437	5.43928	Brucella abortus strain LBAB033 chromosome 1, complete sequence
CP081402.1	Alphaproteobacteria	9.10953	-3.28192	Brucella abortus strain LBAB033 chromosome 2, complete sequence
CP081403.1	Alphaproteobacteria	4.79036	5.59906	Brucella abortus strain LBAB034 chromosome 1, complete sequence
CP081404.1	Alphaproteobacteria	8.97973	-3.25682	Brucella abortus strain LBAB034 chromosome 2, complete sequence
CP081405.1	Alphaproteobacteria	5.12238	5.09082	Brucella abortus strain LBAB035 chromosome 1, complete sequence
CP081406.1	Alphaproteobacteria	9.27288	-3.55716	Brucella abortus strain LBAB035 chromosome 2, complete sequence
CP081407.1	Alphaproteobacteria	4.76438	5.3723	Brucella abortus strain LBAB036 chromosome 1, complete sequence
CP081408.1	Alphaproteobacteria	9.04951	-3.39816	Brucella abortus strain LBAB036 chromosome 2, complete sequence
CP081409.1	Alphaproteobacteria	4.99166	5.64046	Brucella abortus strain LBAB037 chromosome 1, complete sequence
CP081410.1	Alphaproteobacteria	8.74055	-3.34818	Brucella abortus strain LBAB037 chromosome 2, complete sequence
CP081411.1	Alphaproteobacteria	4.90403	5.51249	Brucella abortus strain LBAB038 chromosome 1, complete sequence
CP081412.1	Alphaproteobacteria	9.21682	-3.28102	Brucella abortus strain LBAB038 chromosome 2, complete sequence
CP081413.1	Alphaproteobacteria	4.59413	5.9379	Brucella abortus strain LBAB039 chromosome 1, complete sequence
CP081414.1	Alphaproteobacteria	8.87072	-2.96918	Brucella abortus strain LBAB039 chromosome 2, complete sequence
CP081415.1	Alphaproteobacteria	4.58107	5.54567	Brucella abortus strain LBAB040 chromosome 1, complete sequence
CP081416.1	Alphaproteobacteria	8.70575	-3.4784	Brucella abortus strain LBAB040 chromosome 2, complete sequence
CP081417.1	Alphaproteobacteria	4.91277	5.81475	Brucella abortus strain LBAB041 chromosome 1, complete sequence
CP081418.1	Alphaproteobacteria	8.75375	-3.16172	Brucella abortus strain LBAB041 chromosome 2, complete sequence
CP081419.1	Alphaproteobacteria	4.88328	5.55605	Brucella abortus strain LBAB043 chromosome 1, complete sequence
CP081420.1	Alphaproteobacteria	9.08224	-3.07025	Brucella abortus strain LBAB043 chromosome 2, complete sequence
CP081421.1	Alphaproteobacteria	4.62257	5.18465	Brucella abortus strain LBAB044 chromosome 1, complete sequence
CP081422.1	Alphaproteobacteria	8.99804	-3.17516	Brucella abortus strain LBAB044 chromosome 2, complete sequence
CP081423.1	Alphaproteobacteria	4.83537	5.29327	Brucella abortus strain LBAB045 chromosome 1, complete sequence
CP081424.1	Alphaproteobacteria	8.81517	-3.58461	Brucella abortus strain LBAB045 chromosome 2, complete sequence
CP081425.1	Alphaproteobacteria	4.94223	5.48769	Brucella abortus strain LBAB046 chromosome 1, complete sequence
CP081426.1	Alphaproteobacteria	8.77926	-3.4582	Brucella abortus strain LBAB046 chromosome 2, complete sequence
CP081427.1	Alphaproteobacteria	5.10433	5.28692	Brucella abortus strain LBAB047 chromosome 1, complete sequence
CP081428.1	Alphaproteobacteria	9.21307	-3.32549	Brucella abortus strain LBAB047 chromosome 2, complete sequence
CP081429.1	Alphaproteobacteria	5.06206	5.37347	Brucella abortus strain LBAB048 chromosome 1, complete sequence
CP081430.1	Alphaproteobacteria	8.54612	-3.27696	Brucella abortus strain LBAB048 chromosome 2, complete sequence
CP081431.1	Alphaproteobacteria	4.74711	5.1259	Brucella abortus strain LBAB049 chromosome 1, complete sequence
CP081432.1	Alphaproteobacteria	8.78422	-3.39277	Brucella abortus strain LBAB049 chromosome 2, complete sequence
CP081433.1	Alphaproteobacteria	4.54622	5.58822	Brucella abortus strain LBAB050 chromosome 1, complete sequence
CP081434.1	Alphaproteobacteria	8.86708	-3.20475	Brucella abortus strain LBAB050 chromosome 2, complete sequence
CP081435.1	Alphaproteobacteria	4.68559	5.71508	Brucella abortus strain LBAB051 chromosome 1, complete sequence
CP081436.1	Alphaproteobacteria	8.88124	-2.85595	Brucella abortus strain LBAB051 chromosome 2, complete sequence
CP081437.1	Alphaproteobacteria	5.13412	4.87685	Brucella abortus strain LBAB052 chromosome 1, complete sequence
CP081438.1	Alphaproteobacteria	9.1539	-3.7187	Brucella abortus strain LBAB052 chromosome 2, complete sequence
CP081439.1	Alphaproteobacteria	4.69637	5.64462	Brucella abortus strain LBAB053 chromosome 1, complete sequence
CP081440.1	Alphaproteobacteria	9.05295	-3.40864	Brucella abortus strain LBAB053 chromosome 2, complete sequence
CP081441.1	Alphaproteobacteria	4.58686	5.33879	Brucella abortus strain LBAB054 chromosome 1, complete sequence
CP081442.1	Alphaproteobacteria	8.59731	-3.39018	Brucella abortus strain LBAB054 chromosome 2, complete sequence
CP081443.1	Alphaproteobacteria	5.33273	5.02376	Brucella abortus strain LBAB009 chromosome 1, complete sequence
CP081444.1	Alphaproteobacteria	8.59187	-3.34596	Brucella abortus strain LBAB009 chromosome 2, complete sequence
CP081445.1	Alphaproteobacteria	5.39724	5.55862	Brucella abortus strain LBAB011 chromosome 1, complete sequence
CP081446.1	Alphaproteobacteria	9.57724	-2.44302	Brucella abortus strain LBAB011 chromosome 2, complete sequence
CP081447.1	Alphaproteobacteria	5.46387	5.4878	Brucella abortus strain LBAB012 chromosome 1, complete sequence
CP081448.1	Alphaproteobacteria	9.60861	-2.52874	Brucella abortus strain LBAB012 chromosome 2, complete sequence
CP081449.1	Alphaproteobacteria	5.31121	5.01981	Brucella abortus strain LBAB013 chromosome 1, complete sequence
CP081450.1	Alphaproteobacteria	8.5527	-3.30252	Brucella abortus strain LBAB013 chromosome 2, complete sequence
CP081451.1	Alphaproteobacteria	5.16515	5.64393	Brucella abortus strain LBAB015 chromosome 1, complete sequence
CP081452.1	Alphaproteobacteria	8.85419	-3.01346	Brucella abortus strain LBAB015 chromosome 2, complete sequence
CP081453.1	Alphaproteobacteria	4.75331	5.56479	Brucella abortus strain LBAB019 chromosome 1, complete sequence
CP081454.1	Alphaproteobacteria	9.07727	-3.28087	Brucella abortus strain LBAB019 chromosome 2, complete sequence
CP081455.1	Alphaproteobacteria	4.81838	5.77644	Brucella abortus strain LBAB042 chromosome 1, complete sequence
CP081456.1	Alphaproteobacteria	9.26139	-3.62805	Brucella abortus strain LBAB042 chromosome 2, complete sequence
CP081481.1	Alphaproteobacteria	4.55105	5.27887	Brucella abortus strain LBAB024 chromosome 1, complete sequence
CP081482.1	Alphaproteobacteria	8.68874	-2.89198	Brucella abortus strain LBAB024 chromosome 2, complete sequence
CP081483.1	Alphaproteobacteria	5.10044	5.65803	Brucella abortus strain LBAB028 chromosome 1, complete sequence
CP081484.1	Alphaproteobacteria	9.70776	-2.33831	Brucella abortus strain LBAB028 chromosome 2, complete sequence
CP081837.1	Alphaproteobacteria	8.84481	1.27542	Agrobacterium vitis strain F2/5 chromosome 1, complete sequence
CP081838.1	Alphaproteobacteria	10.0121	-0.35556	Agrobacterium vitis strain F2/5 chromosome 2, complete sequence
CP081844.1	Alphaproteobacteria	12.0456	8.35656	Caenibius sp. WL chromosome, complete genome
CP081848.1	Alphaproteobacteria	15.9134	9.98614	Polymorphobacter megasporae strain PAMC 29362 chromosome, complete genome
CP081869.1	Alphaproteobacteria	14.731	8.26259	Chenggangzhangella methanolivorans strain CHL1 chromosome, complete genome
CP081941.1	Alphaproteobacteria	11.4449	2.0957	Asaia bogorensis strain CSR-2 chromosome, complete genome
CP081951.1	Alphaproteobacteria	4.98033	5.68993	Brucella abortus strain LBAB014 chromosome 1, complete sequence
CP081952.1	Alphaproteobacteria	8.62077	-3.04293	Brucella abortus strain LBAB014 chromosome 2, complete sequence
CP081987.1	Alphaproteobacteria	11.3316	4.33844	Shinella oryzae strain Z-25 chromosome, complete genome
CP082161.1	Alphaproteobacteria	8.86834	4.87666	Bradyrhizobium sp. 195 chromosome, complete genome
CP082164.1	Alphaproteobacteria	9.74361	4.08432	Bradyrhizobium sp. 186 chromosome, complete genome
CP082839.1	Alphaproteobacteria	13.9513	10.0024	Sphingomonas nostoxanthinifaciens strain AK-PDB1-5 chromosome, complete genome
CP082885.1	Alphaproteobacteria	0.547888	1.29114	Bartonella henselae strain FDAARGOS_1462 chromosome, complete genome
CP082923.1	Alphaproteobacteria	14.3617	9.55052	Caulobacter segnis strain CBR1 chromosome, complete genome
CP083239.1	Alphaproteobacteria	14.2158	8.19154	Ancylobacter polymorphus strain ZM13 chromosome, complete genome
CP083343.1	Alphaproteobacteria	11.1818	3.52634	Ensifer adhaerens strain W2-A chromosome 1, complete sequence
CP083344.1	Alphaproteobacteria	10.6991	0.709634	Ensifer adhaerens strain W2-A chromosome 2, complete sequence
CP083346.1	Alphaproteobacteria	10.9836	3.6775	Ensifer adhaerens strain W2-B chromosome 1, complete sequence
CP083347.1	Alphaproteobacteria	10.7764	0.408805	Ensifer adhaerens strain W2-B chromosome 2, complete sequence
CP083349.1	Alphaproteobacteria	10.9959	3.64167	Ensifer adhaerens strain W2-B9 chromosome 1, complete sequence
CP083350.1	Alphaproteobacteria	10.6898	0.520181	Ensifer adhaerens strain W2-B9 chromosome 2, complete sequence
CP083370.1	Alphaproteobacteria	10.6053	3.44961	Ensifer canadensis strain T173 chromosome, complete genome
CP083444.1	Alphaproteobacteria	0.904538	0.753275	Bartonella taylorii strain IBS296 chromosome, complete genome
CP083539.1	Alphaproteobacteria	15.6061	8.89038	Jannaschia sp. W003 chromosome, complete genome
CP083546.1	Alphaproteobacteria	9.94303	7.49321	Leisingera sp. M658 chromosome, complete genome
CP083553.1	Alphaproteobacteria	10.1813	7.69738	Leisingera sp. S132 chromosome, complete genome
CP083560.1	Alphaproteobacteria	7.98459	4.82389	Sulfitobacter sp. S223 chromosome, complete genome
CP083564.1	Alphaproteobacteria	9.80251	6.79737	Sulfitobacter sp. W027 chromosome, complete genome
CP083693.1	Alphaproteobacteria	0.592552	1.12753	Bartonella taylorii strain M1 chromosome, complete genome
CP083721.1	Alphaproteobacteria	9.16646	4.52187	Bradyrhizobium sp. 41S5 chromosome, complete genome
CP083898.1	Alphaproteobacteria	2.79384	-0.897704	Zymomonas mobilis strain ZM481 chromosome, complete genome
CP083950.1	Alphaproteobacteria	10.4365	5.11901	Mesorhizobium sp. B4-1-4 chromosome, complete genome
CP083951.1	Alphaproteobacteria	10.8003	5.43095	Mesorhizobium sp. B2-8-5 chromosome, complete genome
CP083952.1	Alphaproteobacteria	10.5195	5.14052	Mesorhizobium sp. B2-1-8 chromosome, complete genome
CP083954.1	Alphaproteobacteria	10.515	5.77457	Mesorhizobium sp. B2-1-1 chromosome, complete genome
CP083956.1	Alphaproteobacteria	11.3079	5.57143	Mesorhizobium sp. B1-1-8 chromosome, complete genome
CP084000.1	Alphaproteobacteria	11.683	7.66494	Altererythrobacter sp. N1 chromosome, complete genome
CP084392.1	Alphaproteobacteria	7.81395	1.09781	Pseudochrobactrum sp. XF203 chromosome, complete genome
CP084398.1	Alphaproteobacteria	11.8294	7.78209	Sphingobium sp. CFD-1 chromosome, complete genome
CP084405.1	Alphaproteobacteria	12.3564	7.82556	Sphingobium sp. CFD-2 chromosome 1, complete sequence
CP084406.1	Alphaproteobacteria	12.3298	9.06466	Sphingobium sp. CFD-2 chromosome 2, complete sequence
CP084486.1	Alphaproteobacteria	10.8828	3.70113	Ensifer adhaerens strain E-60 chromosome, complete genome
CP084572.1	Alphaproteobacteria	-2.92373	1.02147	MAG: Rickettsia endosymbiont of Cimex lectularius isolate RiClec chromosome, complete genome
CP084573.1	Alphaproteobacteria	-3.02163	1.29279	MAG: Rickettsia endosymbiont of Culicoides impunctatus isolate RiCimp chromosome, complete genome
CP084576.1	Alphaproteobacteria	-3.00601	0.856833	MAG: Candidatus Megaira endosymbiont of Mesostigma viride isolate MegNEIS296 chromosome, complete genome
CP084693.1	Alphaproteobacteria	-2.84252	0.247825	Wolbachia pipientis strain wAnM chromosome, complete genome
CP084694.1	Alphaproteobacteria	-3.0407	-0.107717	Wolbachia endosymbiont of Anopheles demeilloni isolate wAnD chromosome, complete genome
CP084696.2	Alphaproteobacteria	9.83303	2.39018	Rhizobium ruizarguesonis strain RCAM 1026 chromosome, complete genome
CP084712.1	Alphaproteobacteria	12.3321	9.09228	Sphingopyxis sp. USTB-05 chromosome, complete genome
CP084758.1	Alphaproteobacteria	16.9373	1.76152	UNVERIFIED_ORG: Shinella sp. XGS7 chromosome, complete genome
CP084910.1	Alphaproteobacteria	9.69251	3.07136	Asticcacaulis sp. AND118 chromosome 1, complete sequence
CP084930.1	Alphaproteobacteria	15.6856	9.21097	Sphingomonas morindae strain NBD5 chromosome 1, complete sequence
CP084951.1	Alphaproteobacteria	9.69412	6.79581	Sulfitobacter indolifex strain DSM 14862 chromosome cDSM14862, complete sequence
CP084959.1	Alphaproteobacteria	8.06831	7.02784	Sulfitobacter pontiacus strain DSM 110277 chromosome, complete genome
CP085081.1	Alphaproteobacteria	15.6009	9.29148	Sediminicoccus rosea strain KRV36 chromosome, complete genome
CP085135.1	Alphaproteobacteria	10.0192	5.1368	Mesorhizobium sp. PAMC28654 chromosome, complete genome
CP085136.1	Alphaproteobacteria	13.0929	5.74632	Lichenihabitans sp. PAMC28606 chromosome, complete genome
CP085144.1	Alphaproteobacteria	9.50827	6.78453	Sulfitobacter dubius strain DSM 109990 chromosome, complete genome
CP085154.1	Alphaproteobacteria	8.92744	7.74809	Pseudosulfitobacter sp. DSM 107133 chromosome, complete genome
CP085167.1	Alphaproteobacteria	9.64175	6.68309	Sulfitobacter sp. DSM 110093 chromosome, complete genome
CP085275.1	Alphaproteobacteria	-1.92936	-1.12257	Ehrlichia canis strain 21-00950-0007 chromosome, complete genome
CP085276.1	Alphaproteobacteria	-2.08315	-0.792208	Ehrlichia canis strain 20-02677-0001 chromosome, complete genome
CP085277.1	Alphaproteobacteria	-2.07268	-0.905532	Ehrlichia canis strain 20-01904-0002 chromosome, complete genome
CP085525.1	Alphaproteobacteria	11.7781	4.65381	Sinorhizobium meliloti strain L6-AK89 chromosome, complete genome
CP086106.1	Alphaproteobacteria	13.5719	6.41224	Skermanella mucosa strain KEMB 2255-438 chromosome SKMUc, complete sequence
CP086111.1	Alphaproteobacteria	13.6595	6.55097	Skermanella rosea strain KEMB 2255-458 chromosome, complete genome
CP086136.1	Alphaproteobacteria	9.84045	3.60257	Bradyrhizobium barranii subsp. barranii strain 144S4 chromosome, complete genome
CP086594.1	Alphaproteobacteria	13.6314	9.73705	Sphingomonas radiodurans strain S9-5 chromosome, complete genome
CP086610.1	Alphaproteobacteria	12.039	4.64041	Shinella zoogloeoides strain ATCC 19623 chromosome, complete genome
CP086727.1	Alphaproteobacteria	7.35683	1.70933	Parasphingorhabdus litoris DSM 22379 chromosome, complete genome
CP086764.1	Alphaproteobacteria	8.46667	8.15117	Pseudosulfitobacter pseudonitzschiae strain TT37-74 chromosome, complete genome
CP086775.1	Alphaproteobacteria	8.81789	8.46274	Pseudosulfitobacter pseudonitzschiae strain TT37-69 chromosome, complete genome
CP086783.1	Alphaproteobacteria	8.46777	8.35515	Pseudosulfitobacter pseudonitzschiae strain TT37-68 chromosome, complete genome
CP086790.1	Alphaproteobacteria	8.45336	8.36171	Pseudosulfitobacter pseudonitzschiae strain TT37-67 chromosome, complete genome
CP086798.1	Alphaproteobacteria	8.60373	8.45346	Pseudosulfitobacter pseudonitzschiae strain TT37-47 chromosome, complete genome
CP086808.1	Alphaproteobacteria	8.47424	7.91693	Pseudosulfitobacter pseudonitzschiae strain TC12-54 chromosome, complete genome
CP086816.1	Alphaproteobacteria	8.37431	8.45585	Pseudosulfitobacter pseudonitzschiae strain TC12-52 chromosome, complete genome
CP086824.1	Alphaproteobacteria	8.53882	8.27908	Pseudosulfitobacter pseudonitzschiae strain TC12-5 chromosome, complete genome
CP086832.1	Alphaproteobacteria	8.7112	7.86128	Pseudosulfitobacter pseudonitzschiae strain TC12-33 chromosome, complete genome
CP086839.1	Alphaproteobacteria	8.42999	8.19418	Pseudosulfitobacter pseudonitzschiae strain TC12-31 chromosome, complete genome
CP086847.1	Alphaproteobacteria	8.24348	7.94794	Pseudosulfitobacter pseudonitzschiae strain SC33-87 chromosome, complete genome
CP086854.1	Alphaproteobacteria	8.36998	7.67356	Pseudosulfitobacter pseudonitzschiae strain SC33-25 chromosome, complete genome
CP086862.1	Alphaproteobacteria	8.70388	8.00704	Pseudosulfitobacter pseudonitzschiae strain SC33-17 chromosome, complete genome
CP086870.1	Alphaproteobacteria	8.62587	8.01097	Pseudosulfitobacter pseudonitzschiae strain SC1-97 chromosome, complete genome
CP086877.1	Alphaproteobacteria	8.28337	8.42179	Pseudosulfitobacter pseudonitzschiae strain SC1-89 chromosome, complete genome
CP086886.1	Alphaproteobacteria	8.78774	7.92095	Pseudosulfitobacter pseudonitzschiae strain SC1-67 chromosome, complete genome
CP086894.1	Alphaproteobacteria	8.62528	8.16348	Pseudosulfitobacter pseudonitzschiae strain SC1-37 chromosome, complete genome
CP086901.1	Alphaproteobacteria	8.31535	8.52584	Pseudosulfitobacter pseudonitzschiae strain SC1-35 chromosome, complete genome
CP086909.1	Alphaproteobacteria	8.42606	8.49	Pseudosulfitobacter pseudonitzschiae strain SC1-34 chromosome, complete genome
CP086919.1	Alphaproteobacteria	8.71971	8.4188	Pseudosulfitobacter pseudonitzschiae strain SC1-32 chromosome, complete genome
CP086930.1	Alphaproteobacteria	8.29102	8.07245	Pseudosulfitobacter pseudonitzschiae strain SC1-30 chromosome, complete genome
CP086938.1	Alphaproteobacteria	8.48316	8.29104	Pseudosulfitobacter pseudonitzschiae strain SC1-29 chromosome, complete genome
CP086947.1	Alphaproteobacteria	8.65431	8.09697	Pseudosulfitobacter pseudonitzschiae strain SC1-28 chromosome, complete genome
CP086954.1	Alphaproteobacteria	8.5127	8.24687	Pseudosulfitobacter pseudonitzschiae strain SC1-27 chromosome, complete genome
CP086963.1	Alphaproteobacteria	8.65758	7.98082	Pseudosulfitobacter pseudonitzschiae strain SC1-15 chromosome, complete genome
CP086971.1	Alphaproteobacteria	8.47914	8.67768	Pseudosulfitobacter pseudonitzschiae strain SC1-114 chromosome, complete genome
CP086979.1	Alphaproteobacteria	8.34889	8.39532	Pseudosulfitobacter pseudonitzschiae strain SC1-111 chromosome, complete genome
CP086986.1	Alphaproteobacteria	8.46551	8.24071	Pseudosulfitobacter pseudonitzschiae strain SC1-110 chromosome, complete genome
CP086995.1	Alphaproteobacteria	8.42789	8.38196	Pseudosulfitobacter pseudonitzschiae strain SC1-109 chromosome, complete genome
CP087002.1	Alphaproteobacteria	8.70762	8.26962	Pseudosulfitobacter pseudonitzschiae strain SC1-105 chromosome, complete genome
CP087009.1	Alphaproteobacteria	8.44956	8.28973	Pseudosulfitobacter pseudonitzschiae strain MC52-71 chromosome, complete genome
CP087016.1	Alphaproteobacteria	8.38911	8.05037	Pseudosulfitobacter pseudonitzschiae strain MC52-70 chromosome, complete genome
CP087025.1	Alphaproteobacteria	8.6509	8.42582	Pseudosulfitobacter pseudonitzschiae strain MC52-68 chromosome, complete genome
CP087032.1	Alphaproteobacteria	8.44205	8.07697	Pseudosulfitobacter pseudonitzschiae strain MC52-67 chromosome, complete genome
CP087042.1	Alphaproteobacteria	8.49066	7.98807	Pseudosulfitobacter pseudonitzschiae strain MC52-18 chromosome, complete genome
CP087051.1	Alphaproteobacteria	8.34437	8.17534	Pseudosulfitobacter pseudonitzschiae strain MC36-43 chromosome, complete genome
CP087059.1	Alphaproteobacteria	8.15654	8.14769	Pseudosulfitobacter pseudonitzschiae strain MC36-24 chromosome, complete genome
CP087066.1	Alphaproteobacteria	8.24704	7.66276	Pseudosulfitobacter pseudonitzschiae strain MC36-22 chromosome, complete genome
CP087073.1	Alphaproteobacteria	8.40177	8.02923	Pseudosulfitobacter pseudonitzschiae strain MC36-14 chromosome, complete genome
CP087083.1	Alphaproteobacteria	8.26872	8.58981	Pseudosulfitobacter pseudonitzschiae strain MC36-1 chromosome, complete genome
CP087090.1	Alphaproteobacteria	8.85506	8.20762	Pseudosulfitobacter pseudonitzschiae strain SC1-26 chromosome, complete genome
CP087106.1	Alphaproteobacteria	15.812	8.49174	Methylobacterium sp. NMS14P chromosome, complete genome
CP087114.1	Alphaproteobacteria	0.743171	1.31637	Bartonella machadoae strain 46A chromosome, complete genome
CP087156.1	Alphaproteobacteria	7.99586	2.48888	Roseibium aggregatum strain LZB033 chromosome, complete genome
CP087587.1	Alphaproteobacteria	11.6551	7.57268	Croceicoccus sp. Ery5 chromosome, complete genome
CP087588.1	Alphaproteobacteria	11.5402	7.07482	Croceicoccus sp. Ery15 chromosome, complete genome
CP087597.1	Alphaproteobacteria	13.9058	7.94922	Paracoccus sp. MA chromosome 1, complete sequence
CP087598.1	Alphaproteobacteria	13.8719	7.273	Paracoccus sp. MA chromosome 2, complete sequence
CP087719.1	Alphaproteobacteria	16.344	9.2556	Roseomonas sp. OT10 chromosome, complete genome
CP087954.1	Alphaproteobacteria	-3.00441	-0.218326	Wolbachia endosymbiont of Corcyra cephalonica isolate SYLI2103 chromosome, complete genome
CP087974.1	Alphaproteobacteria	9.52417	2.12032	Rhizobium sp. RCAM05350 strain E2-1 chromosome, complete genome
CP088008.1	Alphaproteobacteria	9.24526	5.18846	Tardiphaga sp. 37S4 chromosome, complete genome
[truncated: 11,627 more rows]

## Sheet: table 6
Accession	Classification in legend	UMAP Dimension 1	UMAP Dimension 2	Genbank Genome Name
AE000666.1	Euryarchaeota	-3.48993	6.91789	Methanothermobacter thermautotrophicus str. Delta H, complete genome
AE000782.1	Euryarchaeota	10.4386	7.15165	Archaeoglobus fulgidus DSM 4304, complete genome
AE004437.1	Euryarchaeota	0.594106	-0.743658	Halobacterium sp. NRC-1, complete genome
AE008384.1	Euryarchaeota	11.0433	3.25331	Methanosarcina mazei strain Goe1, complete genome
AE009439.1	Euryarchaeota	4.10768	3.1463	Methanopyrus kandleri AV19, complete genome
AE009950.1	Euryarchaeota	10.4236	3.66822	Pyrococcus furiosus DSM 3638, complete genome
AE010299.1	Euryarchaeota	10.6676	3.81167	Methanosarcina acetivorans str. C2A, complete genome
AY596297.1	Euryarchaeota	2.76301	2.81807	Haloarcula marismortui ATCC 43049 chromosome I, complete sequence
CP000102.1	Euryarchaeota	14.5712	2.31627	Methanosphaera stadtmanae DSM 3091, complete genome
CP000254.1	Euryarchaeota	10.7158	5.02504	Methanospirillum hungatei JF-1, complete genome
CP000300.1	Euryarchaeota	11.5421	4.6816	Methanococcoides burtonii DSM 6242, complete genome
CP000477.1	Euryarchaeota	12.0086	9.24392	Methanosaeta thermophila PT, complete genome
CP000559.1	Euryarchaeota	10.9824	8.85889	Methanocorpusculum labreanum Z, complete genome
CP000562.1	Euryarchaeota	5.31338	3.39872	Methanoculleus marisnigri JR1, complete genome
CP000609.1	Euryarchaeota	16.3607	2.2944	Methanococcus maripaludis C5, complete genome
CP000678.1	Euryarchaeota	15.6595	1.4685	Methanobrevibacter smithii ATCC 35061, complete genome
CP000742.1	Euryarchaeota	16.2025	1.72458	Methanococcus vannielii SB, complete genome
CP000743.1	Euryarchaeota	14.8613	1.6197	Methanococcus aeolicus Nankai-3, complete genome
CP000780.1	Euryarchaeota	10.8581	10.2031	Methanoregula boonei 6A8 chromosome, complete genome
CP000855.1	Euryarchaeota	10.1931	8.04903	Thermococcus onnurineus NA1, complete genome
CP001338.1	Euryarchaeota	10.0955	9.42512	Methanosphaerula palustris E1-9c chromosome, complete genome
CP001365.1	Euryarchaeota	-1.14047	0.76649	Halorubrum lacusprofundi ATCC 49239 chromosome 1, complete sequence
CP001398.1	Euryarchaeota	9.96369	8.55868	Thermococcus gammatolerans EJ3, complete genome
CP001463.1	Euryarchaeota	11.4274	3.40571	Thermococcus sibiricus MM 739, complete genome
CP001687.1	Euryarchaeota	2.36685	2.59864	Halorhabdus utahensis DSM 12940, complete genome
CP001688.1	Euryarchaeota	0.153513	1.31113	Halomicrobium mukohataei DSM 12286, complete genome
CP001690.1	Euryarchaeota	2.51296	3.53343	Halogeometricum borinquense DSM 11551, complete genome
CP001696.1	Euryarchaeota	15.8351	1.3736	Methanocaldococcus fervens AG86, complete genome
CP001710.1	Euryarchaeota	-3.75061	7.16744	Methanothermobacter marburgensis str. Marburg, complete genome
CP001719.1	Euryarchaeota	15.9827	1.6065	Methanobrevibacter ruminantium M1, complete genome
CP001787.1	Euryarchaeota	15.9466	1.54827	Methanocaldococcus vulcanius M7, complete genome
CP001857.1	Euryarchaeota	10.3611	3.86928	Archaeoglobus profundus DSM 5631, complete genome
CP001860.1	Euryarchaeota	-0.806487	1.65655	Haloterrigena turkmenica DSM 5511, complete genome
CP001868.2	Euryarchaeota	2.46864	3.31753	Haloferax mediterranei ATCC 33500, complete genome
CP001899.1	Euryarchaeota	10.4966	4.27115	Ferroglobus placidus DSM 10642, complete genome
CP001901.1	Euryarchaeota	15.7543	1.19377	Methanocaldococcus sp. FS406-22, complete genome
CP001932.1	Euryarchaeota	2.73844	3.43544	Natrialba magadii ATCC 43099 chromosome, complete sequence
CP001956.1	Euryarchaeota	-1.147	0.572555	Haloferax volcanii DS2 chromosome, complete sequence
CP001994.1	Euryarchaeota	11.4029	4.42273	Methanohalophilus mahii DSM 5219, complete genome
CP002009.1	Euryarchaeota	-1.73825	4.01863	Methanocaldococcus infernus ME, complete genome
CP002062.1	Euryarchaeota	0.827575	1.78827	Halalkalicoccus jeotgali B3, complete genome
CP002069.1	Euryarchaeota	16.2211	3.74541	Methanohalobium evestigatum Z-7303, complete genome
CP002101.1	Euryarchaeota	11.9986	4.48744	Methanosalsum zhilinae DSM 4017, complete genome
CP002117.1	Euryarchaeota	11.012	8.07719	Methanolacinia petrolearia DSM 11571 chromosome, complete genome
CP002278.1	Euryarchaeota	15.8282	1.61549	Methanothermus fervidus DSM 2088, complete genome
CP002372.1	Euryarchaeota	10.7055	3.10729	Thermococcus barophilus MP, complete genome
CP002551.1	Euryarchaeota	16.1945	3.20857	Methanobacterium lacus strain AL-21, complete genome
CP002565.1	Euryarchaeota	12.1265	8.8777	Methanosaeta concilii GP-6, complete genome
CP002588.1	Euryarchaeota	10.2703	6.90157	Archaeoglobus veneficus SNP6, complete genome
CP002670.1	Euryarchaeota	10.0358	4.35738	Pyrococcus sp. NA2, complete genome
CP002737.1	Euryarchaeota	16.0556	1.7295	Methanotorris igneus Kol 5, complete genome
CP002772.1	Euryarchaeota	16.0166	3.2778	Methanobacterium paludis strain SWAN1, complete genome
CP002779.1	Euryarchaeota	10.2739	7.97498	Pyrococcus yayanosii CH1, complete genome
CP002792.1	Euryarchaeota	14.8244	1.7241	Methanothermococcus okinawensis IH1, complete genome
CP002839.1	Euryarchaeota	-0.78828	1.37972	Halopiger xanaduensis SH-6, complete genome
CP002913.1	Euryarchaeota	16.1539	2.02824	Methanococcus maripaludis X1, complete genome
CP002920.1	Euryarchaeota	9.70454	8.44604	Thermococcus sp. 4557, complete genome
CP002921.1	Euryarchaeota	2.3098	2.20377	Haloarcula hispanica ATCC 33960 chromosome I, complete sequence
CP002952.1	Euryarchaeota	9.70141	8.40199	Thermococcus sp. AM4, complete genome
CP002988.1	Euryarchaeota	3.10574	2.20233	Halophilic archaeon DL31 chromosome, complete genome
CP003050.1	Euryarchaeota	0.575322	2.41154	Halovivax ruber XH-70, complete genome
CP003083.1	Euryarchaeota	10.7157	4.92748	Methanolobus psychrophilus R15 chromosome, complete genome
CP003117.1	Euryarchaeota	8.50804	6.92398	Methanosaeta harundinacea 6Ac, complete genome
CP003167.1	Euryarchaeota	10.3346	9.94701	Methanoregula formicica SMSP chromosome, complete genome
CP003243.1	Euryarchaeota	12.2286	9.46799	Methanocella conradii HZ254, complete genome
CP003362.1	Euryarchaeota	11.0941	4.60875	Methanomethylovorans hollandica DSM 15978, complete genome
CP003372.1	Euryarchaeota	0.141818	1.84818	Natrinema pellirubrum DSM 15624, complete genome
CP003377.1	Euryarchaeota	2.07072	3.43068	Natronobacterium gregoryi SP2, complete genome
CP003412.1	Euryarchaeota	0.548166	2.03376	Natrinema sp. J7-2, complete genome
CP003534.1	Euryarchaeota	10.1131	4.16261	Pyrococcus sp. ST04, complete genome
CP003651.1	Euryarchaeota	9.66619	8.57395	Thermococcus cleftensis strain CL1 chromosome, complete genome
CP003685.1	Euryarchaeota	10.6751	3.64679	Pyrococcus furiosus COM1, complete genome
CP003929.1	Euryarchaeota	-0.0174131	2.06382	Natronococcus occultus SP4, complete genome
CP004050.1	Euryarchaeota	15.0135	1.652	Methanobrevibacter sp. AbM4, complete genome
CP004144.1	Euryarchaeota	10.5287	3.67755	Methanosarcina mazei Tuc01, complete genome
CP005290.1	Euryarchaeota	10.4551	4.57236	Archaeoglobus sulfaticallidus PM70-1, complete genome
CP005962.1	Euryarchaeota	-0.419496	0.704513	Salinarchaeum sp. Harcht-Bsk1, complete genome
CP006019.1	Euryarchaeota	10.3959	3.747	Palaeococcus pacificus DY20341, complete genome
CP006577.1	Euryarchaeota	10.2311	6.98191	Archaeoglobus fulgidus DSM 8774, complete genome
CP006670.1	Euryarchaeota	10.3467	3.9699	Thermococcus litoralis DSM 5473, complete genome
CP006884.1	Euryarchaeota	2.482	2.29128	Haloarcula hispanica N601 chromosome 1, complete sequence
CP006933.1	Euryarchaeota	11.7649	3.72555	Methanobacterium formicicum strain BRM9, complete genome
CP006965.1	Euryarchaeota	10.883	3.09752	Thermococcus paralvinellae strain ES1 chromosome, complete genome
CP007055.1	Euryarchaeota	1.47219	3.17873	Halostagnicola larsenii XH-48, complete genome
CP007060.1	Euryarchaeota	0.0947819	-0.209722	Halobacterium sp. DL1, complete genome
CP007140.1	Euryarchaeota	9.95383	8.2287	Thermococcus guaymasensis DSM 11113, complete genome
CP007264.1	Euryarchaeota	9.64095	8.47445	Thermococcus nautili strain 30-1, complete genome
CP008746.1	Euryarchaeota	12.2099	3.29888	Methanosarcina barkeri CM1, complete genome
CP008874.1	Euryarchaeota	2.11017	2.49197	Halanaeroarchaeum sulfurireducens strain HSR2, complete genome
CP008887.1	Euryarchaeota	10.0036	8.59151	Thermococcus eurythermalis strain A501, complete genome
CP009149.1	Euryarchaeota	15.6989	1.44225	Methanocaldococcus bathoardescens strain JH146 chromosome, complete genome
CP009501.1	Euryarchaeota	11.1492	3.28311	Methanosarcina thermophila TM-1, complete genome
CP009502.1	Euryarchaeota	11.0962	3.19674	Methanosarcina thermophila CHTI-55, complete genome
CP009503.1	Euryarchaeota	11.0955	3.53238	Methanosarcina sp. WWM596, complete genome
CP009504.1	Euryarchaeota	10.9311	3.60627	Methanosarcina sp. WH1, complete genome
CP009505.1	Euryarchaeota	10.6649	4.39558	Methanosarcina sp. MTP4, complete genome
CP009506.1	Euryarchaeota	10.7406	3.89734	Methanosarcina siciliae T4/M, complete genome
CP009507.1	Euryarchaeota	10.849	3.9926	Methanosarcina siciliae HI350, complete genome
CP009508.1	Euryarchaeota	10.7099	4.02853	Methanosarcina siciliae C2J, complete genome
CP009509.1	Euryarchaeota	10.907	3.31967	Methanosarcina mazei WWM610, complete genome
CP009511.1	Euryarchaeota	11.094	3.45762	Methanosarcina mazei SarPi, complete genome
CP009512.1	Euryarchaeota	11.0871	3.49343	Methanosarcina mazei S-6, complete genome
CP009513.1	Euryarchaeota	11.0568	3.26525	Methanosarcina mazei LYC, complete genome
CP009514.1	Euryarchaeota	11.0239	3.21456	Methanosarcina mazei C16, complete genome
CP009515.1	Euryarchaeota	11.0523	3.48539	Methanosarcina lacustris Z-7289, complete genome
CP009516.1	Euryarchaeota	10.8938	3.44977	Methanosarcina horonobensis HB-1, complete genome
CP009517.1	Euryarchaeota	12.6505	3.29501	Methanosarcina barkeri 3, complete genome
CP009518.1	Euryarchaeota	10.8694	5.02549	Methanococcoides methylutens MM1, complete genome
CP009520.1	Euryarchaeota	11.8545	3.44022	Methanosarcina vacuolata Z-761, complete genome
CP009524.1	Euryarchaeota	11.9609	3.23075	Methanosarcina sp. Kolksee, complete genome
CP009526.1	Euryarchaeota	12.3337	3.54014	Methanosarcina barkeri str. Wiesmoor, complete genome
CP009528.1	Euryarchaeota	12.3878	3.55787	Methanosarcina barkeri MS, complete genome
CP009530.1	Euryarchaeota	12.2781	3.67583	Methanosarcina barkeri 227, complete genome
CP009552.1	Euryarchaeota	10.55	6.83919	Geoglobus acetivorans strain SBH6, complete genome
CP010529.1	Euryarchaeota	2.95324	2.62691	Haloarcula sp. CBA1115, complete genome
CP010834.1	Euryarchaeota	16.5377	2.52595	Methanobrevibacter sp. YE315, complete genome
CP010835.1	Euryarchaeota	10.0098	5.45272	Pyrococcus kukulkanii strain NCB100 chromosome, complete genome
CP011266.1	Euryarchaeota	16.0483	1.81673	Methanobrevibacter millerae strain SM9, complete genome
CP011267.1	Euryarchaeota	10.4835	8.53427	Geoglobus ahangari strain 234, complete genome
CP011564.1	Euryarchaeota	2.10698	2.48288	Halanaeroarchaeum sulfurireducens strain M27-SA2, complete genome
CP011947.1	Euryarchaeota	-1.22089	0.46121	Haloferax gibbonsii strain ARA6, complete genome
CP012200.1	Euryarchaeota	10.3128	4.39127	Thermococcus sp. 2319x1, complete genome
CP012986.1	Euryarchaeota	10.0445	6.49605	Nanohaloarchaea archaeon SG9, complete genome
CP013050.1	Euryarchaeota	10.6411	3.35831	Thermococcus barophilus strain CH5 chromosome, complete genome
CP013703.1	Euryarchaeota	9.92443	9.40034	Methanogenic archaeon mixed culture ISO4-G1 chromosome, complete genome
CP014213.1	Euryarchaeota	15.6662	1.70487	Methanosphaera sp. BMS chromosome, complete genome
CP014265.1	Euryarchaeota	15.0919	1.63959	Methanobrevibacter olleyae strain YLM1 chromosome, complete genome
CP014750.1	Euryarchaeota	10.2586	7.9227	Thermococcus peptonophilus strain OG-1, complete genome
CP014854.1	Euryarchaeota	9.52672	8.33128	Thermococcus celer Vu 13 = JCM 8558 strain Vu 13 chromosome, complete genome
CP014855.1	Euryarchaeota	9.86302	8.00585	Thermococcus gorgonarius strain W-12 chromosome, complete genome
CP014862.1	Euryarchaeota	10.0725	8.60821	Thermococcus profundus strain DT 5432 chromosome, complete sequence
CP015101.1	Euryarchaeota	10.0456	8.65658	Thermococcus barossii strain SHCK-94 chromosome, complete genome
CP015102.1	Euryarchaeota	9.8618	8.47696	Thermococcus pacificus strain P-4 chromosome, complete genome
CP015103.1	Euryarchaeota	9.78171	8.79187	Thermococcus siculi strain RG-20 chromosome, complete genome
CP015104.1	Euryarchaeota	10.0222	8.50734	Thermococcus sp. P6 chromosome, complete genome
CP015105.1	Euryarchaeota	10.064	8.56384	Thermococcus thioreducens strain OGL-20P chromosome, complete genome
CP015106.1	Euryarchaeota	9.99151	8.41877	Thermococcus radiotolerans strain EJ2 chromosome, complete genome
CP015193.1	Euryarchaeota	9.94152	5.4799	Complete genome sequence of Thermococcus chitonophagus type strain GC74
CP015520.1	Euryarchaeota	10.1542	8.00311	Thermococcus piezophilus strain CDGS chromosome, complete genome
CP016070.1	Euryarchaeota	2.90076	2.53396	Halodesulfurarchaeum formicicum strain HTSR1 chromosome, complete genome
CP016804.1	Euryarchaeota	3.1256	2.57073	Halodesulfurarchaeum formicicum strain HSR6 chromosome, complete genome
CP017766.1	Euryarchaeota	12.3444	3.71051	Methanobacterium subterraneum strain MO-MB1 chromosome, complete genome
CP017767.1	Euryarchaeota	12.4684	3.66255	Methanobacterium sp. MZ-A1 chromosome, complete genome
CP017768.1	Euryarchaeota	12.7865	3.54391	Methanobacterium subterraneum strain A8p chromosome, complete genome
CP017803.1	Euryarchaeota	15.8322	1.39452	Methanobrevibacter smithii strain KB11 chromosome, complete genome
CP017921.1	Euryarchaeota	11.3527	4.4736	Methanohalophilus halophilus strain Z-7982 chromosome, complete genome
CP017966.1	Euryarchaeota	10.7606	5.29477	MAG: Methanosarcinales archaeon Met12 chromosome, complete genome
CP019067.1	Euryarchaeota	0.348445	0.954933	Halorientalis sp. IM1011 chromosome, complete genome
CP019154.1	Euryarchaeota	2.63782	2.30829	Haloarcula taiwanensis strain Taiwanensis chromosome I, complete sequence
CP019285.1	Euryarchaeota	-0.353407	1.63035	Halobiforma lacisalsi AJ5, complete genome
CP019327.1	Euryarchaeota	1.60525	3.42132	Natronorubrum daqingense strain JX313 chromosome, complete sequence
CP019893.1	Euryarchaeota	0.99983	2.83489	Natrarchaeobaculum aegyptiacum strain JW/NM-HA 15 chromosome, complete genome
CP020120.1	Euryarchaeota	16.2944	2.08854	Methanococcus maripaludis strain OS7mut1, complete genome
CP021848.1	Euryarchaeota	9.81925	8.7653	Thermococcus sp. 5-4 chromosome, complete genome
CP022242.1	Euryarchaeota	-1.71273	4.25025	Methanofervidicoccus sp. A16 chromosome, complete genome
CP022705.1	Euryarchaeota	15.929	1.93599	MAG: Methanobacterium sp. BRmetb2 chromosome, complete genome
CP022706.1	Euryarchaeota	11.5694	3.63005	MAG: Methanobacterium sp. BAmetb5 chromosome, complete genome
CP023154.1	Euryarchaeota	10.6164	3.66409	Pyrococcus furiosus DSM 3638 chromosome, complete genome
CP024047.1	Euryarchaeota	1.35629	3.07398	Natrarchaeobaculum sulfurireducens strain AArc1 chromosome, complete genome
CP024845.1	Euryarchaeota	3.78713	4.28109	Halohasta litchfieldiae strain tADL chromosome, complete genome
CP025066.1	Euryarchaeota	1.86899	2.4601	Halalkaliarchaeum desulfuricum strain AArc-Sl chromosome, complete genome
CP026309.1	Euryarchaeota	-0.368802	0.742412	Salinigranum rubrum strain GX10 chromosome, complete genome
CP026606.1	Euryarchaeota	16.2249	1.98369	Methanococcus maripaludis strain DSM 2067 chromosome, complete genome
CP027033.1	Euryarchaeota	1.40148	3.24322	Natrarchaeobaculum sulfurireducens strain AArc-Mg chromosome, complete genome
CP028858.1	Euryarchaeota	-0.255388	1.69331	Halococcoides cellulosivorans strain HArcel1 chromosome, complete genome
CP030064.1	Euryarchaeota	-1.28411	-0.427494	Halorubrum sp. PV6 chromosome, complete genome
CP031148.1	Euryarchaeota	-0.372463	0.212214	Haloplanus rubicundus strain CBA1112 chromosome, complete genome
CP031150.1	Euryarchaeota	-0.494783	0.102818	Haloplanus rubicundus strain CBA1113 chromosome, complete genome
CP031303.1	Euryarchaeota	-0.332874	1.47693	Natrinema thermotolerans strain A29 chromosome, complete genome
CP031305.1	Euryarchaeota	2.5216	3.39766	Natronorubrum bangense strain JCM 10635 chromosome, complete genome
CP031310.1	Euryarchaeota	1.60623	2.40352	Halapricum salinum strain CBA1105 chromosome, complete genome
CP031311.1	Euryarchaeota	-0.951335	0.929866	Halobellus limi strain CGMCC 1.10331 chromosome, complete genome
CP032683.1	Euryarchaeota	10.9002	3.42298	Methanosarcina flavescens strain E03.2 chromosome, complete genome
CP033878.1	Euryarchaeota	3.00364	2.88677	Halorhabdus sp. CBA1104 chromosome, complete genome
CP034145.1	Euryarchaeota	-0.0648061	1.15442	Haloplanus aerogenes strain JCM 16430 chromosome, complete genome
CP034345.1	Euryarchaeota	-0.51157	-0.0169757	Haloplanus rallus strain MBLA0036 chromosome, complete genome
CP034692.1	Euryarchaeota	-1.17053	0.654994	Halorubrum sp. BOL3-1 chromosome, complete genome
CP034940.1	Euryarchaeota	-1.43452	-1.08017	Halorubrum ezzemoulense strain Fb21 chromosome, complete genome
CP035119.1	Euryarchaeota	0.728806	1.91429	Halorussus pelagicus strain RC-68 chromosome, complete genome
CP036172.1	Euryarchaeota	6.71234	4.80729	Methanofollis aquaemaris strain N2F9704 chromosome, complete genome
CP038631.1	Euryarchaeota	0.791973	-0.760368	Halobacterium salinarum strain 91-R6 chromosome, complete genome
CP039138.1	Euryarchaeota	2.9327	2.68115	Haloarcula marismortui ATCC 43049 chromosome, complete genome
CP039139.1	Euryarchaeota	2.50792	3.35366	Haloferax mediterranei ATCC 33500 chromosome, complete genome
CP039375.1	Euryarchaeota	0.39817	1.32172	Halomicrobium mukohataei strain JP60 chromosome, complete genome
CP039833.1	Euryarchaeota	-1.04404	1.36727	Haloprofundus sp. MHR1 chromosome, complete genome
CP040330.1	Euryarchaeota	-0.221741	2.02662	Natrinema versiforme strain BOL5-4 chromosome, complete genome
CP040637.1	Euryarchaeota	0.118449	2.18696	Natrinema pallidum strain BOL6-1 chromosome, complete genome
CP040678.1	Euryarchaeota	0.880147	2.35013	Halostella pelagica strain DL-M4 chromosome, complete genome
CP040735.1	Euryarchaeota	11.1789	4.24727	Methanobacterium sp. CWC-01 chromosome, complete genome
CP040846.1	Euryarchaeota	9.74442	8.47057	Thermococcus indicus strain IOH1 chromosome, complete genome
CP041932.1	Euryarchaeota	9.90101	8.65512	Thermococcus aciditolerans strain SY113 chromosome, complete genome
CP042241.1	Euryarchaeota	-0.709011	0.487979	Salarchaeum sp. JOR-1 chromosome, complete genome
CP042908.1	Euryarchaeota	11.2613	3.32172	Methanosarcina mazei strain zm-15 chromosome, complete genome
CP042937.1	Euryarchaeota	-3.68992	7.008	Methanothermobacter sp. KEPCO-1 chromosome, complete genome
CP043480.1	Euryarchaeota	-3.69895	7.05837	Methanothermobacter sp. THM-2 chromosome, complete genome
CP044013.1	Euryarchaeota	-3.60223	7.01445	Methanothermobacter sp. THM-1 chromosome, complete genome
CP044129.1	Euryarchaeota	0.00648117	1.15512	Halomicrobium sp. LC1Hm chromosome, complete genome
CP044523.1	Euryarchaeota	2.47252	3.33384	Halorussus halophilus strain ZS-3 chromosome, complete genome
CP045142.1	Euryarchaeota	0.243538	1.26689	Halomicrobium sp. ZPS1 chromosome, complete genome
CP045488.1	Euryarchaeota	1.74245	3.23791	Natronorubrum aibiense strain 7-3 chromosome, complete genome
CP046866.1	Euryarchaeota	3.31329	2.77864	Salinibaculum litoreum strain HD8-45 chromosome, complete genome
CP048032.1	Euryarchaeota	-0.970662	0.134861	Haloarchaeon 3A1-DGR strain 3A1-DGR chromosome, complete genome
CP048738.1	Euryarchaeota	-0.963706	0.757802	Haloferax alexandrinus strain wsp1 chromosome, complete genome
CP048739.1	Euryarchaeota	2.99942	3.66966	Halogeometricum borinquense strain wsp4 chromosome, complete genome
CP050014.1	Euryarchaeota	0.61871	0.966423	Haloarcula sp. JP-L23 chromosome, complete genome
CP050274.1	Euryarchaeota	2.58929	3.3968	Halogeometricum borinquense strain wsp3 chromosome, complete genome
CP053941.1	Euryarchaeota	-1.38728	-1.86537	Halorubrum salinarum strain RHB-C chromosome, complete genome
CP054585.1	Euryarchaeota	-1.35038	-1.29687	Halorubrum sp. CBA1229 chromosome, complete genome
CP054587.1	Euryarchaeota	-0.400687	-0.495143	Halolamina sp. CBA1230 chromosome, complete genome
CP054707.1	Euryarchaeota	-1.29771	-1.63808	Halarchaeum sp. CBA1220 chromosome, complete genome
CP058215.1	Euryarchaeota	10.9118	4.97639	Methanolobus zinderi strain DSM 21339 chromosome, complete genome
CP058334.1	Euryarchaeota	1.23733	1.9148	Natronomonas halophila strain C90 chromosome, complete genome
CP058335.1	Euryarchaeota	-0.279609	-0.178974	Natronomonas salina strain YPL13 chromosome, complete genome
CP058529.1	Euryarchaeota	-0.715642	-0.202237	Halobaculum halophilum strain Gai3-2 chromosome, complete genome
CP058560.1	Euryarchaeota	15.6104	2.92125	Methanobacterium alkalithermotolerans strain CAN chromosome, complete genome
CP058579.1	Euryarchaeota	-0.572336	-0.493031	Halobaculum salinum strain NJ-3-1 chromosome, complete genome
CP058601.1	Euryarchaeota	2.36934	3.58124	Natrinema halophilum strain YPL8 chromosome, complete genome
CP058909.1	Euryarchaeota	-0.429707	-0.0179716	Halosimplex pelagicum strain R2 chromosome, complete genome
CP058910.1	Euryarchaeota	-0.732049	-0.403285	Halosimplex rubrum strain R27 chromosome, complete genome
CP059154.1	Euryarchaeota	0.799274	2.73368	Natrinema zhouii strain YPL30 chromosome, complete genome
CP063205.1	Euryarchaeota	-1.15147	0.291761	Haloferax gibbonsii strain LR2-5 chromosome, complete genome
CP064324.1	Euryarchaeota	-3.52405	7.00115	Methanothermobacter thermautotrophicus strain Delta H chromosome, complete genome
CP064337.1	Euryarchaeota	-3.80173	6.87519	Methanothermobacter thermautotrophicus strain Z-245 chromosome, complete genome
CP064786.1	Euryarchaeota	2.99903	3.54278	Natranaeroarchaeum sulfidigenes strain AArc-S chromosome, complete genome
CP064787.1	Euryarchaeota	0.591717	2.11742	Halapricum desulfuricans strain HSR12-1 chromosome, complete genome
CP064788.1	Euryarchaeota	1.2372	2.3405	Halapricum desulfuricans strain HSR12-2 chromosome, complete genome
CP064789.1	Euryarchaeota	0.969331	2.25928	Halapricum desulfuricans strain HSR-Bgl chromosome, complete genome
CP064791.1	Euryarchaeota	1.59462	2.48054	Halapricum desulfuricans strain HSR-Est chromosome, complete genome
CP065856.1	Euryarchaeota	-0.906537	-0.956104	Halosimplex litoreum strain YGH94 chromosome, complete genome
CP069188.1	Euryarchaeota	-0.397138	2.02933	Haloterrigena salifodinae strain BOL5-1 chromosome, complete genome
CP069376.1	Euryarchaeota	-3.68286	6.98355	Methanothermobacter marburgensis strain Marburg chromosome, complete genome
CP070332.2	Euryarchaeota	0.666621	-0.749483	Halobacterium sp. BOL4-2 chromosome, complete genome
CP070377.1	Euryarchaeota	0.325819	-0.681096	Halobacterium sp. GSL-19 chromosome, complete genome
CP071306.1	Euryarchaeota	6.19387	7.18665	Halobacteriaceae archaeon YIM 93972 chromosome 1, complete sequence
CP071462.1	Euryarchaeota	-0.693468	1.52692	Haloterrigena alkaliphila strain KZCA68 chromosome, complete genome
CP071463.1	Euryarchaeota	0.325798	2.43796	Natrinema longum strain ABH32 chromosome, complete genome
CP071596.1	Euryarchaeota	1.30601	2.59555	Natronosalvus caseinilyticus strain KZCA101 chromosome, complete genome
CP071597.1	Euryarchaeota	0.476835	2.87562	Halovivax sp. KZCA124 chromosome 1, complete sequence
CP071598.1	Euryarchaeota	0.751532	2.88518	Halovivax sp. KZCA124 chromosome 2, complete sequence
CP073366.1	Euryarchaeota	3.01944	2.44203	Haloarcula sinaiiensis ATCC 33800 chromosome, complete genome
CP073695.1	Euryarchaeota	-1.36574	-1.40116	Halorubrum ruber strain MBLA0099 chromosome, complete genome
CP073710.1	Euryarchaeota	11.2358	4.67666	Methanococcoides orientis strain LMO-1 chromosome, complete genome
CP075546.1	Euryarchaeota	11.2343	4.86371	Methanospirillum sp. J.3.6.1-F.2.7.3 chromosome, complete genome
CP076019.1	Euryarchaeota	-1.51775	-1.29985	Halorubrum sp. 2020YC2 chromosome, complete genome
CP077107.1	Euryarchaeota	11.0258	4.51329	Methanospirillum hungatei strain GP1 chromosome, complete genome
CP078063.1	Euryarchaeota	1.99861	3.32546	Haloferax larsenii strain NCIM 5678 chromosome, complete genome
CP080572.1	Euryarchaeota	11.4628	3.43372	Thermococcus argininiproducens strain IOH2 chromosome, complete genome
CP081183.1	Euryarchaeota	11.1273	7.66375	Salinarchaeum sp. IM2453 chromosome, complete genome
CP081485.1	Euryarchaeota	15.49	1.3697	Methanobrevibacter sp. TLL-48-HuF1 chromosome, complete genome
CP081958.1	Euryarchaeota	-1.13495	-1.43166	Halobaculum magnesiiphilum strain NBRC 109044 chromosome, complete genome
CP082249.1	Euryarchaeota	1.38436	2.86222	Natrinema sp. SYSU A 869 chromosome, complete genome
CP082284.1	Euryarchaeota	-1.27955	-1.0909	Halobaculum rubrum strain C46 chromosome, complete genome
CP082286.1	Euryarchaeota	-1.29928	-1.46166	Halobaculum roseum strain CGMCC 1.15501 chromosome, complete genome
CP083663.1	Euryarchaeota	-0.676664	1.53974	Haloprofundus salinisoli strain SQT7-1 chromosome, complete genome
CP083666.1	Euryarchaeota	-0.726862	1.63188	Haloprofundus halobius strain SEDH52 chromosome, complete genome
CP083723.1	Euryarchaeota	-0.368033	1.71907	Haloprofundus salilacus strain Gai1-5 chromosome unnamed1, complete sequence
CP084090.1	Euryarchaeota	-0.307933	-0.866125	Halomicrobium urmianum strain IBRC-M: 10911 chromosome, complete genome
CP084463.1	Euryarchaeota	-0.860786	-1.38214	Halomicrobium salinisoli strain LT50 chromosome, complete genome
CP084466.1	Euryarchaeota	-0.372777	-1.08425	Halomicrobium salinisoli strain TH30 chromosome, complete genome
CP084469.1	Euryarchaeota	0.563902	2.42393	Natrinema salinisoli strain SLN56 chromosome, complete genome
CP084472.1	Euryarchaeota	0.911116	2.73692	Natrinema sp. DC36 chromosome, complete genome
CP085301.1	Euryarchaeota	2.98115	3.79582	Haladaptatus pallidirubidus strain YIM 93656 chromosome, complete genome
CP085324.1	Euryarchaeota	-1.16033	-0.536296	Salarchaeum japonicum strain JCM 16327 chromosome, complete genome
CP085327.1	Euryarchaeota	-0.771858	1.11826	Haladaptatus salinisoli strain PSR8 chromosome, complete genome
CP085335.1	Euryarchaeota	1.80252	3.08918	Haladaptatus halobius strain PSR5 chromosome 1, complete sequence
CP085336.1	Euryarchaeota	6.1903	6.94231	Haladaptatus halobius strain PSR5 chromosome 2, complete sequence
CP085882.1	Euryarchaeota	0.495931	-0.62245	Halobacterium salinarum NRC-34001 chromosome, complete genome
CP087723.1	Euryarchaeota	1.47364	2.27286	Halalkaliarchaeum sp. AArc-CO chromosome, complete genome
CP087724.1	Euryarchaeota	2.03533	2.25393	Halanaeroarchaeum sp. HSR-CO chromosome, complete genome
CP089466.1	Euryarchaeota	-1.26316	-1.0233	Halobacterium litoreum strain ZS-54-S2 chromosome, complete genome
CP089468.1	Euryarchaeota	-0.45988	0.887748	Halobacterium noricense strain JCM 15102 chromosome, complete genome
CP089588.1	Euryarchaeota	-0.266782	0.26101	Halobacterium wangiae strain Gai3-17 chromosome, complete genome
CP089593.1	Euryarchaeota	-0.355004	0.466974	Halobacterium zhouii strain XZYJT26 chromosome, complete genome
CP090371.1	Euryarchaeota	-1.38329	-1.55058	Halobaculum sp. CBA1158 chromosome, complete genome
CP091092.1	Euryarchaeota	14.3388	3.84132	Methanomicrobium antiquum strain DSM 21220 chromosome, complete genome
CP091277.1	Euryarchaeota	11.2625	9.83214	Methanogenium sp. S4BF chromosome, complete genome
CP094974.1	Euryarchaeota	0.40214	2.59771	Halosolutus halophilus strain LT55 chromosome, complete genome
CP095005.1	Euryarchaeota	0.280453	2.00382	Halococcus dombrowskii strain H4 chromosome, complete genome
CP095390.1	Euryarchaeota	-0.375785	2.05158	Natribaculum breve strain TRM20010 chromosome, complete genome
CP095394.1	Euryarchaeota	-0.41122	1.82448	Natribaculum longum strain TRM20345 chromosome, complete genome
CP095397.1	Euryarchaeota	0.463532	2.52804	Natribaculum luteum strain IBRC-M 10912 chromosome, complete genome
CP095400.1	Euryarchaeota	10.6652	3.35169	Methanonatronarchaeum sp. AMET6-2 chromosome, complete genome
CP095482.1	Euryarchaeota	0.406182	0.965347	Halorientalis litorea strain ZY14 chromosome, complete genome
CP095487.1	Euryarchaeota	-0.0708598	0.0504667	Halorientalis marina strain GDY88 chromosome, complete genome
CP095491.1	Euryarchaeota	-0.882043	1.65025	Halosolutus gelatinilyticus strain SQT-29-1 chromosome, complete genome
CP095757.1	Euryarchaeota	-1.18722	0.875414	Halovivax limisalsi strain IBRC-M 10022 chromosome, complete genome
CP096019.1	Euryarchaeota	3.52028	4.22178	Halocatena salina strain AD-1 chromosome, complete genome
CP096115.1	Euryarchaeota	11.1565	4.85197	Methanoplanus endosymbiosus strain DSM 3599 chromosome, complete genome
CP096658.1	Euryarchaeota	-0.158354	0.675036	Halorussus sp. XZYJT40 chromosome, complete genome
CP096659.1	Euryarchaeota	-0.202771	0.945714	Halorussus sp. XZYJT49 chromosome, complete genome
CP098415.1	Euryarchaeota	-1.29612	-1.70149	Halorubrum sp. 1-13-28 chromosome, complete genome
CP098514.1	Euryarchaeota	-0.722559	-0.870907	Haloplanus sp. GDY1 chromosome, complete genome
CP098518.1	Euryarchaeota	-0.216005	0.679881	Haloplanus sp. HW8-1 chromosome, complete genome
CP099391.1	Euryarchaeota	-0.159578	2.36324	Natronococcus sp. CG52 chromosome, complete genome
CP099546.1	Euryarchaeota	2.41726	3.20094	Natronosalvus vescus strain CGA3 chromosome, complete genome
CP099988.1	Euryarchaeota	16.3097	2.95612	MAG: Methanobacterium sp. ERen5 chromosome, complete genome
CP099993.1	Euryarchaeota	-0.618492	-0.08194	Halorussus sp. YCN54 chromosome, complete genome
CP099997.1	Euryarchaeota	1.19672	2.62321	Natronosalvus halobius strain AGai3-5 chromosome, complete genome
CP100000.1	Euryarchaeota	-0.582631	0.514745	Halorussus sp. XZYJT10 chromosome, complete genome
CP100355.1	Euryarchaeota	1.24294	2.49474	Natronosalvus rutilus strain WLHS1 chromosome, complete genome
CP100400.1	Euryarchaeota	-0.116324	0.926557	Halorussus sp. XZYJ18 chromosome, complete genome
CP100404.1	Euryarchaeota	0.0262154	0.860062	Halomicroarcula marina strain DT1 chromosome, complete genome
CP100407.1	Euryarchaeota	-0.0794052	0.844893	Halomicroarcula marina strain YSSS71 chromosome, complete genome
CP100445.1	Euryarchaeota	0.453286	2.66262	Natrinema caseinilyticum strain ZJ2 chromosome, complete genome
CP100448.1	Euryarchaeota	-0.415166	-0.594253	Halomarina sp. BCD28 chromosome, complete genome
CP100454.1	Euryarchaeota	-1.02293	-0.537076	Halomarina sp. BND7 chromosome, complete genome
CP100461.1	Euryarchaeota	-0.447497	0.509911	Halobacteriaceae archaeon ZS-10 chromosome, complete genome
CP100465.1	Euryarchaeota	-0.56326	-0.480087	Halobacteriaceae archaeon GSLN9 chromosome, complete genome
CP100756.1	Euryarchaeota	1.79422	3.19871	Natrinema gelatinilyticum strain BND6 chromosome, complete genome
CP100762.1	Euryarchaeota	-1.32127	-1.21202	Salinilacihabitans rarus strain AD-4 chromosome, complete genome
CP100763.1	Euryarchaeota	-0.589473	1.65174	Natrinema marinum strain DT87 chromosome, complete genome
CP101153.1	Euryarchaeota	-0.355223	-0.773376	Haloglomus salinum strain ZY58 chromosome, complete genome
CP101154.1	Euryarchaeota	-0.258405	0.12405	Natronomonas marina strain ZY43 chromosome, complete genome
CP101156.1	Euryarchaeota	2.97946	3.7359	Natronosalvus amylolyticus strain WLHSJ1 chromosome, complete genome
CP101161.1	Euryarchaeota	-0.382495	-0.735092	Halorarius halobius strain ZY10 chromosome, complete genome
CP101166.1	Euryarchaeota	-0.0429182	-0.79495	Haloglomus halophilum strain ZY41 chromosome, complete genome
CP101322.1	Euryarchaeota	0.696296	2.84935	Halovivax gelatinilyticus strain CGA30 chromosome, complete genome
CP101323.1	Euryarchaeota	1.88508	2.55504	Natronomonas gomsonensis strain KCTC 4088 chromosome, complete genome
CP101454.1	Euryarchaeota	0.0837719	0.311602	Halorarius litoreus strain BND22 chromosome, complete genome
CP101456.1	Euryarchaeota	-0.0193769	2.25193	Natronobeatus ordinarius strain WLHSJ27 chromosome, complete genome
CP101458.1	Euryarchaeota	-0.778932	1.00281	Natrononativus amylolyticus strain CGA73 chromosome, complete genome
CP101823.1	Euryarchaeota	-0.316866	0.276681	Haloplanus salinarum strain JCM 31424 chromosome, complete genome
CP101824.1	Euryarchaeota	0.0933221	2.32343	Halovivax cerinus strain IBRC-M 10256 chromosome, complete genome
CP101825.1	Euryarchaeota	-0.502724	1.84427	Halobellus ramosii strain DSM 26177 chromosome, complete genome
CP101873.1	Euryarchaeota	-0.204105	1.72882	Natrinema thermotolerans strain A29 chromosome, complete genome
CP101943.1	Euryarchaeota	0.131119	1.75037	Halococcus qingdaonensis strain CGMCC 1.4243 chromosome, complete genome
CP102602.1	Euryarchaeota	9.6575	8.49327	Thermococcus sp. 813A4 chromosome, complete genome
CP104003.1	Euryarchaeota	-0.214473	-0.628227	Salinirubellus salinus strain ZS-35-S2 chromosome, complete genome
CP104322.1	Euryarchaeota	2.33668	2.33349	Halorhabdus sp. SVX81 chromosome, complete genome
CP104550.1	Euryarchaeota	-3.68653	7.00241	Methanothermobacter wolfeii strain DSM 2970 chromosome, complete genome
CP104741.1	Euryarchaeota	-1.16964	0.238903	Haloferax lucentense strain SVX82 chromosome, complete genome
CP104873.1	Euryarchaeota	15.1713	1.39155	Methanococcus aeolicus strain PL15/HP chromosome, complete genome
CP106966.1	Euryarchaeota	-1.08023	0.324909	Haloferax alexandrinus strain BNX82 chromosome, complete genome
CP107254.1	Euryarchaeota	2.25072	2.24184	Halorhabdus sp. BNX81 chromosome, complete genome
CP109785.1	Euryarchaeota	7.42309	8.29376	Halocatena marina strain DFN5 chromosome, complete genome
CP109831.1	Euryarchaeota	5.24672	3.32216	Methanoculleus submarinus strain DSM 15122 chromosome, complete genome
CP109979.1	Euryarchaeota	7.27866	8.39841	Halocatena marina strain QDMS1 chromosome, complete genome
CP110249.1	Euryarchaeota	7.80704	8.49142	Halocatena marina strain RDMS1 chromosome, complete genome
CP111036.1	Euryarchaeota	3.03642	3.74071	Haladaptatus sp. ZJ1 chromosome, complete genome
CP112972.1	Euryarchaeota	3.32154	3.48473	Halovenus salina strain JCM 30072 chromosome, complete genome
CP112999.1	Euryarchaeota	11.4603	9.87988	MAG: Methanoregula sp. isolate DGG0 chromosome, complete genome
CP113361.1	Euryarchaeota	11.5141	9.15174	Methanogenium organophilum strain DSM 3596 chromosome, complete genome
CP113501.1	Euryarchaeota	-3.72966	6.99417	Methanobacterium sp. DP chromosome, complete genome
CP116885.1	Euryarchaeota	9.91001	8.03727	Thermococcus kodakarensis strain TS900 chromosome, complete genome
CP116886.1	Euryarchaeota	9.87947	8.17269	Thermococcus kodakarensis strain TS901 chromosome, complete genome
CP117032.1	Euryarchaeota	10.8844	3.23133	Mutant Methanosarcina mazei strain Mm Mut 203b, complete genome
CP117271.1	Euryarchaeota	11.055	3.48922	Mutant Methanosarcina mazei strain Mm Mut 208, complete genome
CP117965.1	Euryarchaeota	15.6754	1.62219	Methanobrevibacter smithii ATCC 35061 strain DSM 861 chromosome, complete genome
CP118158.1	Euryarchaeota	-0.667527	-0.190426	Halosimplex sp. XZYJT29 chromosome, complete genome
CP119559.1	Euryarchaeota	0.480755	1.063	Halomicroarcula sp. DFY41 chromosome, complete genome
CP119779.1	Euryarchaeota	-0.367914	-0.755509	Halomicroarcula sp. GDY20 chromosome, complete genome
CP119782.1	Euryarchaeota	2.84248	2.95552	Haladaptatus sp. YSMS36 chromosome, complete genome
CP119785.1	Euryarchaeota	0.8817	1.02302	Halomicroarcula sp. SHR3 chromosome, complete genome
CP119787.1	Euryarchaeota	0.295037	0.681037	Halomicroarcula sp. XH51 chromosome, complete genome
CP119789.1	Euryarchaeota	0.937401	1.31777	Halomicroarcula sp. ZS-22-S1 chromosome, complete genome
CP119791.1	Euryarchaeota	2.73644	2.92832	Haladaptatus sp. QDMS2 chromosome, complete genome
CP119794.1	Euryarchaeota	0.268132	0.675368	Halomicroarcula sp. SYNS111 chromosome, complete genome
CP119796.1	Euryarchaeota	0.690915	3.0078	Halovivax sp. TS33 chromosome, complete genome
CP119802.1	Euryarchaeota	-0.998275	-1.7133	Halosegnis sp. DT85 chromosome, complete genome
CP119804.1	Euryarchaeota	1.34689	1.93797	Halorussus sp. DT80 chromosome, complete genome
CP119809.1	Euryarchaeota	0.244424	1.23415	Halorussus sp. DT72 chromosome, complete genome
CP119988.1	Euryarchaeota	-0.361641	-0.913943	Haloglomus sp. DT116 chromosome, complete genome
CP119989.1	Euryarchaeota	-1.29873	-1.38474	Halobaculum sp. DT55 chromosome, complete genome
CP119992.1	Euryarchaeota	-1.28154	-1.52749	Halomarina sp. PSR21 chromosome, complete genome
CP120468.1	Euryarchaeota	-0.273545	0.745039	Halobaculum sp. YSMS11 chromosome, complete genome
CP120470.1	Euryarchaeota	2.88835	2.85659	Haladaptatus sp. DYSN1 chromosome, complete genome
CP121470.1	Euryarchaeota	10.1068	9.45726	MAG: Methanoregula sp. SKADARSKE-2 chromosome, complete genome
CP122958.1	Euryarchaeota	15.5692	3.9969	Methanonatronarchaeum sp. AMET-Sl chromosome, complete genome
CP126154.1	Euryarchaeota	-1.18365	-1.50605	Halobaculum sp. DT31 chromosome, complete genome
CP126156.1	Euryarchaeota	-0.954559	-1.77639	Halobaculum sp. DT92 chromosome, complete genome
CP126158.1	Euryarchaeota	-1.08193	-1.02707	Halobaculum sp. SYNS20 chromosome, complete genome
CP126161.1	Euryarchaeota	0.335948	0.669213	Halomicroarcula sp. YJ-61-S chromosome, complete genome
CP127174.1	Euryarchaeota	0.514814	2.78333	Natrialbaceae archaeon AArc-T1-2 chromosome, complete genome
CP128377.1	Euryarchaeota	0.552156	-0.861737	Halobacterium salinarum strain KBTZ01 chromosome, complete genome
CP129992.1	Euryarchaeota	2.95242	3.0481	Salinibaculum sp. KK48 chromosome, complete genome
CP131059.1	Euryarchaeota	12.7896	4.25882	Methanimicrococcus sp. Hf6 chromosome, complete genome
CP131060.1	Euryarchaeota	12.5081	4.22188	Methanosarcinaceae archaeon Ac7 chromosome, complete genome
CP131061.1	Euryarchaeota	12.9621	4.31199	Methanosarcinaceae archaeon Am2 chromosome, complete genome
CP131062.1	Euryarchaeota	12.6408	4.50885	Methanimicrococcus sp. Es2 chromosome, complete genome
CP132292.1	Euryarchaeota	-0.936415	0.807038	Haloferacaceae archaeon XH8 chromosome, complete genome
CP132294.1	Euryarchaeota	-0.523223	1.91271	Natronococcus sp. AD5 chromosome, complete genome
CP133592.1	Euryarchaeota	11.2246	4.90884	Methanolobus sp. FTZ6 chromosome, complete genome
CP133594.1	Euryarchaeota	11.5355	4.60229	Methanolobus sp. FTZ2 chromosome, complete genome
CP134700.1	Euryarchaeota	-0.56971	1.48243	Natrialbaceae archaeon CCL63 chromosome, complete genome
CP134946.1	Euryarchaeota	1.30313	2.40986	Halobellus sp. DFY28 chromosome, complete genome
CP134949.1	Euryarchaeota	-0.474179	-0.488362	Halobaculum sp. XH14 chromosome, complete genome
L77117.1	Euryarchaeota	15.8872	1.45456	Methanocaldococcus jannaschii DSM 2661, complete genome
AABW01000001.1	Alphaproteobacteria	14.3065	-0.261715	Rickettsia sibirica 246 chromosome, complete sequence, whole genome shotgun sequence
AE005673.1	Alphaproteobacteria	3.92566	-2.93348	Caulobacter crescentus CB15, complete genome
AE006914.1	Alphaproteobacteria	14.0672	-0.232536	Rickettsia conorii str. Malish 7, complete genome
AE007869.2	Alphaproteobacteria	12.8525	2.07274	Agrobacterium tumefaciens str. C58 circular chromosome, complete sequence
AE007870.2	Alphaproteobacteria	7.17398	2.30854	Agrobacterium tumefaciens str. C58 linear chromosome, complete sequence
AE008692.2	Alphaproteobacteria	12.1804	3.48506	Zymomonas mobilis subsp. mobilis ZM4, complete genome
AE008917.1	Alphaproteobacteria	-4.45058	9.09238	Brucella melitensis bv. 1 str. 16M chromosome I, complete sequence
AE008918.1	Alphaproteobacteria	13.7733	16.1895	Brucella melitensis 16M chromosome II, complete sequence
AE014291.4	Alphaproteobacteria	-4.12469	13.141	Brucella suis 1330 chromosome I, complete sequence
AE014292.2	Alphaproteobacteria	16.6013	14.7804	Brucella suis 1330 chromosome II, complete sequence
AE017196.1	Alphaproteobacteria	17.7713	-0.263259	Wolbachia endosymbiont of Drosophila melanogaster, complete genome
AE017197.1	Alphaproteobacteria	14.5792	1.49326	Rickettsia typhi str. Wilmington, complete genome
AE017223.1	Alphaproteobacteria	-5.40496	15.5841	Brucella abortus biovar 1 str. 9-941 chromosome I, complete sequence
AE017224.1	Alphaproteobacteria	20.533	17.5129	Brucella abortus biovar 1 str. 9-941 chromosome II, complete sequence
AE017321.1	Alphaproteobacteria	16.3562	-0.0766546	Wolbachia endosymbiont strain TRS of Brugia malayi isolate wBm chromosome, complete genome
AKBU01000001.1	Alphaproteobacteria	1.18165	-2.30776	Rhodobacter sphaeroides 2.4.1 chromosome 1, complete sequence, whole genome shotgun sequence
AKVW01000001.1	Alphaproteobacteria	1.29329	-2.03254	Rhodobacter sphaeroides 2.4.1 chromosome 1, complete sequence, whole genome shotgun sequence
CM004386.1	Alphaproteobacteria	10.537	1.06947	Agrobacterium rhizogenes strain NCPPB2659 chromosome, complete sequence, whole genome shotgun sequence
CP000009.1	Alphaproteobacteria	7.60791	3.088	Gluconobacter oxydans 621H, complete genome
CP000030.1	Alphaproteobacteria	12.0868	8.19423	Anaplasma marginale str. St. Maries, complete genome
CP000031.2	Alphaproteobacteria	7.54402	-1.2158	Ruegeria pomeroyi DSS-3, complete genome
CP000053.1	Alphaproteobacteria	13.6825	0.356566	Rickettsia felis URRWXCal2, complete genome
CP000084.1	Alphaproteobacteria	16.1611	1.17328	Candidatus Pelagibacter ubique HTCC1062, complete genome
CP000087.1	Alphaproteobacteria	14.2202	0.458914	Rickettsia bellii RML369-C, complete genome
CP000107.1	Alphaproteobacteria	13.9092	2.32834	Ehrlichia canis str. Jake, complete genome
CP000115.1	Alphaproteobacteria	11.7564	-4.04025	Nitrobacter winogradskyi Nb-255, complete genome
CP000133.1	Alphaproteobacteria	25.982	-6.52145	Rhizobium etli CFN 42, complete genome
CP000143.2	Alphaproteobacteria	1.27993	-2.07022	Rhodobacter sphaeroides 2.4.1 chromosome 1, complete sequence
CP000157.1	Alphaproteobacteria	10.1816	-4.61093	Erythrobacter litoralis HTCC2594, complete genome
CP000158.1	Alphaproteobacteria	8.35704	-0.447484	Hyphomonas neptunium ATCC 15444, complete genome
CP000230.1	Alphaproteobacteria	5.95044	-1.26736	Rhodospirillum rubrum ATCC 11170, complete genome
CP000235.1	Alphaproteobacteria	10.7392	5.36203	Anaplasma phagocytophilum HZ, complete genome
CP000236.1	Alphaproteobacteria	14.0887	2.38749	Ehrlichia chaffeensis str. Arkansas, complete genome
CP000248.1	Alphaproteobacteria	6.79553	-4.48875	Novosphingobium aromaticivorans DSM 12444, complete genome
CP000250.1	Alphaproteobacteria	5.11507	-5.93975	Rhodopseudomonas palustris HaA2, complete genome
CP000264.1	Alphaproteobacteria	7.50467	0.54076	Jannaschia sp. CCS1, complete genome
CP000283.1	Alphaproteobacteria	6.15293	-6.58662	Rhodopseudomonas palustris BisB5, complete genome
CP000319.1	Alphaproteobacteria	11.44	-3.77042	Nitrobacter hamburgensis X14, complete genome
CP000356.1	Alphaproteobacteria	5.7424	-5.70483	Sphingopyxis alaskensis RB2256, complete genome
CP000362.1	Alphaproteobacteria	6.38676	8.13128	Roseobacter denitrificans OCh 114, complete genome
CP000377.1	Alphaproteobacteria	6.99025	4.21376	Ruegeria sp. TM1040 chromosome, complete genome
CP000394.2	Alphaproteobacteria	4.76867	6.99074	Granulibacter bethesdensis CGDNIH1 chromosome, complete genome
CP000409.1	Alphaproteobacteria	14.1598	0.670389	Rickettsia canadensis str. McKiel, complete genome
CP000449.1	Alphaproteobacteria	8.13491	-0.323124	Maricaulis maris MCS10, complete genome
CP000471.1	Alphaproteobacteria	12.9531	10.4096	Magnetococcus marinus MC-1, complete genome
CP000489.1	Alphaproteobacteria	5.02475	-1.53311	Paracoccus denitrificans PD1222 chromosome 1, complete sequence
CP000490.1	Alphaproteobacteria	4.93575	-1.54056	Paracoccus denitrificans PD1222 chromosome 2, complete sequence
CP000494.1	Alphaproteobacteria	7.54203	-6.3521	Bradyrhizobium sp. BTAi1, complete genome
CP000524.1	Alphaproteobacteria	14.1252	4.62568	Bartonella bacilliformis KC583, complete genome
CP000577.1	Alphaproteobacteria	1.21483	-2.18465	Cereibacter sphaeroides ATCC 17029 chromosome 1, complete sequence
CP000578.1	Alphaproteobacteria	1.60987	-2.27991	Cereibacter sphaeroides ATCC 17029 chromosome 2, complete sequence
CP000613.2	Alphaproteobacteria	2.08076	-3.65643	Rhodospirillum centenum SW, complete genome
CP000628.1	Alphaproteobacteria	12.7613	-1.24907	Agrobacterium radiobacter K84 chromosome 1, complete sequence
CP000629.1	Alphaproteobacteria	11.8755	-0.506375	Agrobacterium radiobacter K84 chromosome 2, complete sequence
CP000633.1	Alphaproteobacteria	7.70932	10.2347	Agrobacterium vitis S4 chromosome 1, complete sequence
CP000634.1	Alphaproteobacteria	1.78441	6.24571	Agrobacterium vitis S4 chromosome 2, complete sequence
CP000683.1	Alphaproteobacteria	13.6607	0.517946	Rickettsia massiliae MTU5, complete genome
CP000697.1	Alphaproteobacteria	3.06334	-4.8558	Acidiphilium cryptum JF-5, complete genome
CP000699.1	Alphaproteobacteria	2.83661	-4.74981	Sphingomonas wittichii RW1, complete genome
CP000708.1	Alphaproteobacteria	-5.4077	14.0674	Brucella ovis ATCC 25840 chromosome I, complete sequence
CP000709.1	Alphaproteobacteria	16.4149	14.9817	Brucella ovis ATCC 25840 chromosome II, complete sequence
CP000738.1	Alphaproteobacteria	12.8591	-2.66004	Sinorhizobium medicae WSM419, complete genome
CP000747.1	Alphaproteobacteria	0.530428	-3.52634	Phenylobacterium zucineum HLK1, complete genome
CP000758.1	Alphaproteobacteria	7.85331	11.1289	Ochrobactrum anthropi ATCC 49188 chromosome 1, complete sequence
CP000759.1	Alphaproteobacteria	8.22731	11.0357	Ochrobactrum anthropi ATCC 49188 chromosome 2, complete sequence
CP000766.3	Alphaproteobacteria	14.2067	-0.0987563	Rickettsia rickettsii str. Iowa, complete genome
CP000774.1	Alphaproteobacteria	11.9415	-3.57855	Parvibaculum lavamentivorans DS-1, complete genome
CP000781.1	Alphaproteobacteria	4.2923	-1.22949	Xanthobacter autotrophicus Py2, complete genome
CP000830.1	Alphaproteobacteria	5.73909	-1.37653	Dinoroseobacter shibae DFL 12, complete genome
CP000847.1	Alphaproteobacteria	13.9733	0.240364	Rickettsia akari str. Hartford, complete genome
CP000848.1	Alphaproteobacteria	14.6333	-0.363131	Rickettsia rickettsii str. 'Sheila Smith', complete genome
CP000849.1	Alphaproteobacteria	14.282	0.691328	Rickettsia bellii OSU 85-389, complete genome
CP000872.1	Alphaproteobacteria	-4.07477	13.3669	Brucella canis ATCC 23365 chromosome I, complete sequence
CP000873.1	Alphaproteobacteria	16.4748	14.5766	Brucella canis ATCC 23365 chromosome II, complete sequence
CP000887.1	Alphaproteobacteria	-5.42856	14.6325	Brucella abortus S19 chromosome 1, complete sequence
CP000888.1	Alphaproteobacteria	20.6043	17.2256	Brucella abortus S19 chromosome 2, complete sequence
CP000908.1	Alphaproteobacteria	2.48008	-4.40794	Methylorubrum extorquens PA1 chromosome, complete genome
CP000911.1	Alphaproteobacteria	-3.67821	13.7451	Brucella suis ATCC 23445 chromosome I, complete sequence
CP000912.1	Alphaproteobacteria	-4.40695	11.4764	Brucella suis ATCC 23445 chromosome II, complete sequence
CP000943.1	Alphaproteobacteria	0.474388	-3.814	Methylobacterium sp. 4-46 chromosome, complete genome
CP001001.1	Alphaproteobacteria	0.202488	-3.65581	Methylobacterium radiotolerans JCM 2831, complete genome
CP001016.1	Alphaproteobacteria	6.19699	10.2838	Beijerinckia indica subsp. indica ATCC 9039, complete genome
CP001029.1	Alphaproteobacteria	1.48965	-3.82181	Methylobacterium populi BJ001, complete genome
CP001074.1	Alphaproteobacteria	27.8729	-7.17535	Rhizobium etli CIAT 652, complete genome
CP001079.1	Alphaproteobacteria	12.2783	8.31418	Anaplasma marginale str. Florida, complete genome
CP001096.1	Alphaproteobacteria	6.31522	-6.56886	Rhodopseudomonas palustris TIE-1 chromosome, complete genome
CP001150.1	Alphaproteobacteria	1.19653	-2.08264	Rhodobacter sphaeroides KD131 chromosome 1, complete sequence
CP001151.1	Alphaproteobacteria	1.78892	-2.4221	Rhodobacter sphaeroides KD131 chromosome 2, complete sequence
CP001189.1	Alphaproteobacteria	5.05078	-1.67686	Gluconacetobacter diazotrophicus PAl 5, complete genome
CP001191.1	Alphaproteobacteria	27.3178	-7.19481	Rhizobium leguminosarum bv. trifolii WSM2304 chromosome, complete genome
CP001196.1	Alphaproteobacteria	11.0773	-4.94955	Oligotropha carboxidovorans OM5 strain OM5, complete genome
CP001227.1	Alphaproteobacteria	14.4364	0.0850467	Rickettsia peacockii str. Rustic, complete genome
CP001280.1	Alphaproteobacteria	8.75768	-5.32517	Methylocella silvestris BL2, complete genome
CP001298.1	Alphaproteobacteria	2.39841	-4.16172	Methylobacterium extorquens CM4, complete genome
CP001312.1	Alphaproteobacteria	4.48742	-1.81186	Rhodobacter capsulatus SB 1003, complete genome
CP001340.1	Alphaproteobacteria	3.87799	-2.85008	Caulobacter crescentus NA1000, complete genome
CP001349.1	Alphaproteobacteria	1.6891	-2.63569	Methylobacterium nodulans ORS 2060, complete genome
CP001389.1	Alphaproteobacteria	11.6604	-4.51219	Sinorhizobium fredii NGR234, complete genome
CP001391.1	Alphaproteobacteria	17.1962	0.0979719	Wolbachia sp. wRi, complete genome
CP001488.1	Alphaproteobacteria	-6.79294	12.0154	Brucella melitensis ATCC 23457 chromosome I, complete sequence
CP001489.1	Alphaproteobacteria	32.9406	6.49045	Brucella melitensis ATCC 23457 chromosome II, complete sequence
CP001510.1	Alphaproteobacteria	1.97854	-4.07274	Methylobacterium extorquens AM1, complete genome
CP001511.1	Alphaproteobacteria	3.40157	-2.8666	Methylobacterium extorquens AM1 megaplasmid, complete sequence
CP001562.1	Alphaproteobacteria	14.1906	4.09613	Bartonella grahamii as4aup, complete genome
CP001578.1	Alphaproteobacteria	-3.77488	13.2571	Brucella microti CCM 4915 chromosome 1, complete sequence
CP001579.1	Alphaproteobacteria	16.2564	14.6118	Brucella microti CCM 4915 chromosome 2, complete sequence
CP001584.1	Alphaproteobacteria	14.6138	1.64051	Rickettsia prowazekii Rp22, complete genome
CP001612.1	Alphaproteobacteria	13.9099	0.363969	Rickettsia africae ESF-5, complete genome
CP001622.1	Alphaproteobacteria	14.9639	-2.30403	Rhizobium leguminosarum bv. trifolii WSM1325 chromosome, complete genome
CP001677.5	Alphaproteobacteria	17.0291	3.21737	Candidatus Liberibacter asiaticus str. psy62, complete genome
CP001678.1	Alphaproteobacteria	10.4558	5.39706	Hirschia baltica ATCC 49814, complete genome
CP001722.1	Alphaproteobacteria	12.2519	4.09679	Zymomonas mobilis subsp. mobilis NCIMB 11163, complete genome
CP001751.1	Alphaproteobacteria	13.5833	7.52269	Candidatus Puniceispirillum marinum IMCC1322 chromosome, complete genome
CP001759.1	Alphaproteobacteria	12.2237	8.18875	Anaplasma centrale str. Israel, complete genome
CP001830.1	Alphaproteobacteria	12.8226	-4.07403	Sinorhizobium meliloti SM11, complete genome
CP001851.1	Alphaproteobacteria	-6.68448	12.1473	Brucella melitensis M5-90 chromosome I, complete sequence
CP001852.1	Alphaproteobacteria	32.8682	6.64662	Brucella melitensis M5-90 chromosome II, complete sequence
CP002008.1	Alphaproteobacteria	3.3952	-3.10651	Caulobacter segnis ATCC 21756, complete genome
CP002018.1	Alphaproteobacteria	8.77058	-1.19544	Ketogulonicigenium vulgare WSH-001 chromosome, complete genome
CP002026.1	Alphaproteobacteria	3.1468	-4.35189	Starkeya novella DSM 506, complete genome
CP002078.1	Alphaproteobacteria	-5.1485	14.4698	Brucella pinnipedialis B2/94 chromosome 1, complete sequence
CP002079.1	Alphaproteobacteria	16.6092	14.9498	Brucella pinnipedialis B2/94 chromosome 2, complete sequence
CP002083.1	Alphaproteobacteria	11.8336	-3.79025	Hyphomicrobium denitrificans ATCC 51888 chromosome, complete genome
CP002102.1	Alphaproteobacteria	2.90576	-1.61767	Brevundimonas subvibrioides ATCC 15264, complete genome
CP002130.1	Alphaproteobacteria	17.3473	0.594623	Candidatus Midichloria mitochondrii IricVA chromosome, complete genome
CP002156.1	Alphaproteobacteria	7.73454	2.73247	Parvularcula bermudensis HTCC2503 strain HTCC2503, complete genome
CP002224.1	Alphaproteobacteria	8.88362	-1.13844	Ketogulonicigenium vulgare Y25, complete genome
CP002248.1	Alphaproteobacteria	4.54151	11.3943	Agrobacterium sp. H13-3 circular chromosome, complete sequence
CP002249.1	Alphaproteobacteria	5.12815	9.42334	Agrobacterium sp. H13-3 linear chromosome, complete sequence
CP002279.1	Alphaproteobacteria	10.0428	-3.07362	Mesorhizobium opportunistum WSM2075 chromosome, complete genome
CP002292.1	Alphaproteobacteria	10.3143	-4.83777	Rhodomicrobium vannielii ATCC 17100, complete genome
CP002371.1	Alphaproteobacteria	16.8166	2.96439	Candidatus Liberibacter solanacearum CLso-ZC1, complete genome
CP002395.1	Alphaproteobacteria	6.96247	4.86688	Asticcacaulis excentricus CB 48 chromosome 1, complete sequence
CP002396.1	Alphaproteobacteria	7.22854	3.45294	Asticcacaulis excentricus CB 48 chromosome 2, complete sequence
CP002428.1	Alphaproteobacteria	13.9249	0.131421	Rickettsia slovaca 13-B, complete genome
CP002447.1	Alphaproteobacteria	10.092	-2.89843	Mesorhizobium ciceri biovar biserrulae WSM1271 chromosome, complete genome
CP002459.1	Alphaproteobacteria	-6.63198	12.0024	Brucella melitensis M28 chromosome 1, complete sequence
CP002460.1	Alphaproteobacteria	33.0406	6.70077	Brucella melitensis M28 chromosome 2, complete sequence
CP002511.1	Alphaproteobacteria	16.2061	1.73134	Candidatus Pelagibacter sp. IMCC9063, complete genome
CP002568.1	Alphaproteobacteria	3.62694	-3.98222	Polymorphum gilvum SL003B-26A1, complete genome
CP002623.1	Alphaproteobacteria	8.66123	10.2211	Roseobacter litoralis Och 149, complete genome
CP002740.1	Alphaproteobacteria	12.389	-4.35369	Sinorhizobium meliloti BL225C, complete genome
CP002781.1	Alphaproteobacteria	12.5908	-3.96583	Sinorhizobium meliloti AK83 chromosome 1, complete sequence
CP002782.1	Alphaproteobacteria	12.3916	-3.57837	Sinorhizobium meliloti AK83 chromosome 2, complete sequence
CP002783.1	Alphaproteobacteria	11.8006	-0.00723914	Sinorhizobium meliloti AK83 chromosome 3, complete sequence
CP002798.1	Alphaproteobacteria	7.62558	-2.31529	Sphingobium chlorophenolicum L-1 chromosome 1, complete sequence
CP002799.1	Alphaproteobacteria	7.705	-2.33992	Sphingobium chlorophenolicum L-1 chromosome 2, complete sequence
CP002821.1	Alphaproteobacteria	10.9885	-5.19972	Oligotropha carboxidovorans OM4, complete genome
CP002826.1	Alphaproteobacteria	10.8623	-5.08412	Oligotropha carboxidovorans OM5, complete genome
CP002850.1	Alphaproteobacteria	11.8926	4.15015	Zymomonas mobilis subsp. mobilis ATCC 10988, complete genome
CP002865.1	Alphaproteobacteria	11.8723	4.49937	Zymomonas mobilis subsp. pomaceae ATCC 29192, complete genome
CP002912.1	Alphaproteobacteria	13.8059	0.127545	Rickettsia heilongjiangensis 054, complete genome
CP002931.1	Alphaproteobacteria	-6.12217	13.7	Brucella melitensis NI chromosome I, complete sequence
CP002932.1	Alphaproteobacteria	17.1279	14.7196	Brucella melitensis NI chromosome II, complete sequence
CP002972.1	Alphaproteobacteria	4.0666	7.60175	Phaeobacter inhibens 2.10 chromosome, complete genome
CP002976.1	Alphaproteobacteria	4.06353	7.1231	Phaeobacter inhibens DSM 17395, complete genome
CP002997.1	Alphaproteobacteria	-3.90278	13.5199	Brucella suis 1330 chromosome I, complete sequence
CP002998.1	Alphaproteobacteria	16.742	14.6378	Brucella suis 1330 chromosome II, complete sequence
CP003046.1	Alphaproteobacteria	5.72369	-1.19607	Rhodospirillum rubrum F11, complete genome
CP003075.1	Alphaproteobacteria	9.64476	0.188307	Pelagibacterium halotolerans B2, complete genome
CP003123.1	Alphaproteobacteria	12.2295	4.50782	Bartonella australis Aust/NH1, complete genome
CP003124.1	Alphaproteobacteria	13.3941	4.52702	Bartonella vinsonii subsp. berkhoffii str. Winnie, complete genome
CP003128.1	Alphaproteobacteria	-4.16033	13.4542	Brucella suis VBI22 chromosome I, complete sequence
CP003129.1	Alphaproteobacteria	16.6649	14.7819	Brucella suis VBI22 chromosome II, complete sequence
CP003147.1	Alphaproteobacteria	12.7408	9.9503	Pseudovibrio sp. FO-BEG1, complete genome
CP003174.1	Alphaproteobacteria	-4.42122	9.46356	Brucella canis HSK A52141 chromosome 1, complete sequence
CP003175.1	Alphaproteobacteria	14.2201	15.7045	Brucella canis HSK A52141 chromosome 2, complete sequence
CP003176.1	Alphaproteobacteria	-4.39205	9.21518	Brucella abortus A13334 chromosome 1, complete sequence
CP003177.1	Alphaproteobacteria	19.904	16.869	Brucella abortus A13334 chromosome 2, complete sequence
CP003181.2	Alphaproteobacteria	4.93337	6.96715	Granulibacter bethesdensis strain NIH3.1 chromosome, complete genome
CP003182.2	Alphaproteobacteria	4.94152	7.06685	Granulibacter bethesdensis CGDNIH4 chromosome, complete genome
CP003183.2	Alphaproteobacteria	5.02711	6.87378	Granulibacter bethesdensis strain NIH2.1 chromosome, complete genome
CP003236.1	Alphaproteobacteria	4.08411	-0.985164	Tistrella mobilis KA081020-065, complete genome
CP003304.1	Alphaproteobacteria	14.286	0.559884	Rickettsia canadensis str. CA410, complete genome
CP003305.1	Alphaproteobacteria	14.0761	-0.166231	Rickettsia rickettsii str. Brazil, complete genome
CP003306.1	Alphaproteobacteria	14.435	-0.169905	Rickettsia rickettsii str. Colombia, complete genome
CP003307.1	Alphaproteobacteria	14.0238	0.0658539	Rickettsia rickettsii str. Arizona, complete genome
CP003308.1	Alphaproteobacteria	14.269	-0.0832937	Rickettsia philipii str. 364D, complete genome
CP003309.1	Alphaproteobacteria	14.1324	-0.0702526	Rickettsia rickettsii str. Hino, complete genome
CP003311.1	Alphaproteobacteria	14.147	0.0677617	Rickettsia rickettsii str. Hlp#2, complete genome
CP003318.1	Alphaproteobacteria	14.2911	-0.259957	Rickettsia rickettsii str. Hauke, complete genome
CP003319.1	Alphaproteobacteria	14.3013	-0.413142	Rickettsia massiliae str. AZT80, complete genome
CP003334.1	Alphaproteobacteria	14.2026	0.227589	Rickettsia amblyommatis str. GAT-30V chromosome, complete genome
CP003338.1	Alphaproteobacteria	14.2001	0.163679	Rickettsia australis str. Cutlack, complete genome
CP003340.1	Alphaproteobacteria	13.7801	0.258136	Rickettsia montanensis str. OSU 85-930, complete genome
CP003341.1	Alphaproteobacteria	13.8306	0.31656	Rickettsia parkeri str. Portsmouth, complete genome
CP003342.1	Alphaproteobacteria	14.0031	-0.0735541	Rickettsia rhipicephali str. 3-7-female6-CWPP, complete genome
CP003358.1	Alphaproteobacteria	9.99563	-2.92614	Mesorhizobium australicum WSM2073, complete genome
CP003375.1	Alphaproteobacteria	13.8367	0.235522	Rickettsia slovaca str. D-CWPP, complete genome
CP003391.1	Alphaproteobacteria	14.6162	1.75731	Rickettsia prowazekii str. Chernikova, complete genome
CP003392.1	Alphaproteobacteria	14.5434	1.83456	Rickettsia prowazekii str. Katsinyian, complete genome
CP003393.1	Alphaproteobacteria	14.7911	1.62825	Rickettsia prowazekii str. BuV67-CWPP, complete genome
CP003395.1	Alphaproteobacteria	14.3775	1.79544	Rickettsia prowazekii str. GvV257, complete genome
CP003396.1	Alphaproteobacteria	14.5173	1.92173	Rickettsia prowazekii str. RpGvF24, complete genome
CP003397.1	Alphaproteobacteria	14.459	1.81519	Rickettsia typhi str. TH1527, complete genome
CP003398.1	Alphaproteobacteria	14.6009	1.75777	Rickettsia typhi str. B9991CWPP, complete genome
CP003539.1	Alphaproteobacteria	14.505	0.081156	Candidatus Endolissoclinum faulkneri L2, complete genome
CP003563.1	Alphaproteobacteria	12.3994	-3.22935	Sinorhizobium fredii USDA 257, complete genome
CP003704.1	Alphaproteobacteria	12.2087	4.04844	Zymomonas mobilis subsp. mobilis ATCC 29191, complete genome
CP003709.1	Alphaproteobacteria	12.3743	4.17381	Zymomonas mobilis subsp. mobilis NRRL B-12526, complete genome
CP003715.1	Alphaproteobacteria	12.3318	4.34777	Zymomonas mobilis subsp. mobilis str. CP4 = NRRL B-14023, complete genome
CP003740.1	Alphaproteobacteria	11.5636	11.8472	Octadecabacter antarcticus 307, complete genome
CP003742.1	Alphaproteobacteria	10.7	11.6439	Octadecabacter arcticus 238, complete genome
CP003784.1	Alphaproteobacteria	13.5208	4.39532	Bartonella quintana RM-11, complete genome
CP003789.1	Alphaproteobacteria	16.6763	2.88963	Liberibacter crescens BT-1, complete genome
CP003801.1	Alphaproteobacteria	16.2	1.47357	Alpha proteobacterium HIMB59 chromosome, complete genome
CP003809.1	Alphaproteobacteria	15.9851	1.52581	Alpha proteobacterium HIMB5 chromosome, complete genome
CP003811.1	Alphaproteobacteria	1.26222	-3.58273	Methylobacterium oryzae CBMB20, complete genome
CP003883.1	Alphaproteobacteria	16.2622	0.201596	Wolbachia endosymbiont of Drosophila simulans wNo, complete genome
CP003884.1	Alphaproteobacteria	17.1011	0.00189455	Wolbachia endosymbiont of Drosophila simulans wHa, complete genome
CP003926.1	Alphaproteobacteria	9.80975	10.1527	Gluconobacter oxydans H24, complete genome
CP003933.2	Alphaproteobacteria	12.5199	-4.46393	Sinorhizobium meliloti GR4, complete genome
CP003984.1	Alphaproteobacteria	13.004	11.6272	Planktomarina temperata RCA23, complete genome
CP004005.1	Alphaproteobacteria	17.3563	3.43075	Candidatus Liberibacter asiaticus str. gxpsy, complete genome
CP004015.1	Alphaproteobacteria	12.9338	-0.969574	Rhizobium tropici CIAT 899, complete genome
CP004021.1	Alphaproteobacteria	16.6099	2.87586	Candidatus Liberibacter africanus PTSAPSY, complete genome
CP004036.1	Alphaproteobacteria	3.74919	-4.19489	Sphingomonas sp. MM-1, complete genome
CP004140.1	Alphaproteobacteria	12.6315	-4.42173	Sinorhizobium meliloti 2011, complete genome
CP004360.1	Alphaproteobacteria	10.1139	-0.889448	Komagataeibacter xylinus E25 chromosome, complete genome
CP004372.1	Alphaproteobacteria	5.94496	-1.73411	Roseibacterium elongatum DSM 19469, complete genome
CP004373.1	Alphaproteobacteria	7.63437	2.96376	Gluconobacter oxydans DSM 3504, complete genome
CP004388.1	Alphaproteobacteria	10.7065	11.3718	Thalassospira xiamenensis M-5 = DSM 17429, complete genome
CP004393.1	Alphaproteobacteria	5.2266	-3.6557	Celeribacter indicus strain P73, complete genome
CP004403.1	Alphaproteobacteria	14.7259	0.156372	Endosymbiont of Acanthamoeba sp. UWC8 chromosome, complete genome
CP004888.1	Alphaproteobacteria	14.5657	1.71568	Rickettsia prowazekii str. NMRC Madrid E, complete genome
CP004889.1	Alphaproteobacteria	14.6777	1.77725	Rickettsia prowazekii str. Breinl, complete genome
CP005083.1	Alphaproteobacteria	8.24209	-2.58381	Sphingobium sp. TKS chromosome 1, complete sequence
CP005188.1	Alphaproteobacteria	8.97922	-1.75199	Sphingobium sp. MI1205 chromosome 1, complete sequence
CP005587.1	Alphaproteobacteria	12.5714	-2.36691	Hyphomicrobium denitrificans 1NES1, complete genome
CP005950.1	Alphaproteobacteria	26.1652	-6.8228	Rhizobium etli bv. mimosae str. Mim1, complete genome
CP006009.1	Alphaproteobacteria	14.4002	-0.117363	Rickettsia rickettsii str. R, complete genome
CP006010.1	Alphaproteobacteria	14.283	-0.0284641	Rickettsia rickettsii str. Morgan, complete genome
CP006367.1	Alphaproteobacteria	4.16367	-4.65084	Aureimonas sp. AU20, complete genome
CP006581.2	Alphaproteobacteria	9.60055	-3.45849	Mesorhizobium huakuii 7653R chromosome, complete genome
CP006604.1	Alphaproteobacteria	14.6377	0.959455	Candidatus Liberibacter americanus str. Sao Paulo, complete genome
CP006616.1	Alphaproteobacteria	10.6789	5.57312	Anaplasma phagocytophilum str. HZ2, complete genome
CP006617.1	Alphaproteobacteria	10.6702	5.56607	Anaplasma phagocytophilum str. JM, complete genome
CP006644.1	Alphaproteobacteria	4.19733	-5.07262	Sphingomonas sanxanigenens NX02, complete genome
CP006650.1	Alphaproteobacteria	8.97078	-3.51476	Paracoccus aminophilus JCM 7686, complete genome
CP006745.1	Alphaproteobacteria	14.5531	0.308412	Candidatus Endolissoclinum faulkneri L5, complete genome
CP006773.1	Alphaproteobacteria	12.116	-3.11969	Leisingera methylohalidivorans DSM 14336 strain MB2, DSM 14336, complete genome
CP006818.1	Alphaproteobacteria	11.9967	4.25115	Zymomonas mobilis subsp. mobilis str. CP4 = NRRL B-14023, complete genome
CP006877.1	Alphaproteobacteria	12.5991	-1.49318	Rhizobium gallicum bv. gallicum R602sp strain R602 chromosome, complete genome
CP006896.1	Alphaproteobacteria	-4.51992	9.38667	Brucella ceti TE10759-12 chromosome 1, complete sequence
CP006897.1	Alphaproteobacteria	13.7496	16.0465	Brucella ceti TE10759-12 chromosome 2, complete sequence
CP006898.1	Alphaproteobacteria	-4.38394	9.17301	Brucella ceti TE28753-12 chromosome 1, complete sequence
CP006899.1	Alphaproteobacteria	13.7055	16.0869	Brucella ceti TE28753-12 chromosome 2, complete sequence
CP006912.1	Alphaproteobacteria	9.36862	-5.97745	Hyphomicrobium nitrativorans NL23, complete genome
CP006917.1	Alphaproteobacteria	13.9287	2.476	Ehrlichia muris AS145, complete genome
CP006961.1	Alphaproteobacteria	-4.03823	13.1005	Brucella suis bv. 1 str. S2 chromosome I, complete sequence
CP006962.1	Alphaproteobacteria	16.9205	14.6564	Brucella suis bv. 1 str. S2 chromosome II, complete sequence
CP006966.1	Alphaproteobacteria	4.81584	7.74379	Phaeobacter gallaeciensis DSM 26640, complete genome
CP006986.1	Alphaproteobacteria	27.1874	-7.25151	Rhizobium sp. IE4771 chromosome, complete genome
CP006992.1	Alphaproteobacteria	2.20961	-4.11719	Methylobacterium sp. AMS5, complete genome
CP007045.1	Alphaproteobacteria	15.2342	-2.482	Rhizobium leguminosarum bv. trifolii WSM1689, complete genome
CP007067.1	Alphaproteobacteria	26.9246	-7.05789	Rhizobium leguminosarum bv. trifolii CB782, complete genome
CP007440.1	Alphaproteobacteria	10.1273	-6.00116	Rhodoplanes sp. Z2-YC6860 chromosome, complete genome
CP007473.1	Alphaproteobacteria	13.9702	2.29736	Ehrlichia chaffeensis str. Heartland, complete genome
CP007474.1	Alphaproteobacteria	14.2684	2.32873	Ehrlichia sp. HF, complete genome
CP007475.1	Alphaproteobacteria	13.9528	2.09325	Ehrlichia chaffeensis str. Jax, complete genome
CP007476.1	Alphaproteobacteria	14.1992	2.08522	Ehrlichia chaffeensis str. Liberty, complete genome
CP007477.1	Alphaproteobacteria	13.9874	2.07911	Ehrlichia chaffeensis str. Osceola, complete genome
CP007478.1	Alphaproteobacteria	13.9935	2.28941	Ehrlichia chaffeensis str. Saint Vincent, complete genome
CP007479.1	Alphaproteobacteria	13.7944	2.28189	Ehrlichia chaffeensis str. Wakulla, complete genome
CP007480.1	Alphaproteobacteria	13.9964	2.21019	Ehrlichia chaffeensis str. West Paces, complete genome
CP007629.1	Alphaproteobacteria	-4.17393	13.2792	Brucella canis strain SVA13 chromosome 1, complete sequence
CP007630.1	Alphaproteobacteria	16.6587	14.6241	Brucella canis strain SVA13 chromosome 2, complete sequence
CP007641.1	Alphaproteobacteria	26.5752	-6.99458	Rhizobium etli bv. phaseoli str. IE4803, complete genome
CP007662.1	Alphaproteobacteria	17.3649	15.04	Brucella abortus strain 63 75 chromosome 2, complete sequence
CP007663.1	Alphaproteobacteria	-5.78761	14.993	Brucella abortus strain 63 75 chromosome 1, complete sequence
CP007680.1	Alphaproteobacteria	-4.09744	11.598	Brucella abortus strain BDW chromosome 2, complete sequence
CP007681.1	Alphaproteobacteria	-4.4266	9.46922	Brucella abortus strain BDW chromosome 1, complete sequence
CP007682.1	Alphaproteobacteria	-4.65076	9.18328	Brucella abortus strain BER chromosome 1, complete sequence
CP007683.1	Alphaproteobacteria	14.1221	15.6371	Brucella abortus strain BER chromosome 2, complete sequence
CP007691.1	Alphaproteobacteria	-5.63047	13.4706	Brucella suis bv. 2 strain PT09143 chromosome I, complete sequence
CP007692.1	Alphaproteobacteria	-4.33974	11.4122	Brucella suis bv. 2 strain PT09143 chromosome II, complete sequence
CP007693.1	Alphaproteobacteria	-5.66623	13.2503	Brucella suis bv. 2 strain PT09172 chromosome I, complete sequence
CP007694.1	Alphaproteobacteria	-4.43831	11.3002	Brucella suis bv. 2 strain PT09172 chromosome II, complete sequence
CP007695.1	Alphaproteobacteria	-5.61206	13.3191	Brucella suis bv. 2 strain Bs143CITA chromosome I, complete sequence
CP007696.1	Alphaproteobacteria	-4.34762	11.3406	Brucella suis bv. 2 strain Bs143CITA chromosome II, complete sequence
CP007697.1	Alphaproteobacteria	-3.78075	13.6512	Brucella suis bv. 2 strain Bs364CITA chromosome I, complete sequence
CP007698.1	Alphaproteobacteria	-4.27883	11.2934	Brucella suis bv. 2 strain Bs364CITA chromosome II, complete sequence
CP007705.1	Alphaproteobacteria	-6.07216	14.8342	Brucella abortus bv. 9 str. C68 chromosome 1, complete sequence
CP007706.1	Alphaproteobacteria	13.8783	15.9724	Brucella abortus bv. 9 str. C68 chromosome 2, complete sequence
CP007708.1	Alphaproteobacteria	17.5067	15.1545	Brucella abortus strain 3196 chromosome 2, complete sequence
CP007709.1	Alphaproteobacteria	-4.26295	9.57349	Brucella abortus bv. 6 str. 870 chromosome 1, complete sequence
CP007710.1	Alphaproteobacteria	13.8162	16.0377	Brucella abortus bv. 6 str. 870 chromosome 2, complete sequence
CP007716.1	Alphaproteobacteria	13.5646	16.0768	Brucella suis strain 513UK chromosome 2, complete sequence
CP007717.1	Alphaproteobacteria	-4.95334	14.2928	Brucella suis strain 513UK chromosome 1, complete sequence
CP007718.1	Alphaproteobacteria	16.3036	14.7678	Brucella suis bv. 3 str. 686 chromosome 2, complete sequence
CP007719.1	Alphaproteobacteria	20.376	17.2798	Brucella suis bv. 3 str. 686 chromosome 1, complete sequence
CP007720.1	Alphaproteobacteria	-3.62059	13.6487	Brucella suis bv. 2 strain Bs396CITA chromosome I, complete sequence
CP007721.1	Alphaproteobacteria	-4.27284	11.3479	Brucella suis bv. 2 strain Bs396CITA chromosome II, complete sequence
CP007737.1	Alphaproteobacteria	32.6256	7.41934	Brucella abortus strain BFY chromosome 2, complete sequence
CP007738.1	Alphaproteobacteria	-4.47309	9.43235	Brucella abortus strain BFY chromosome 1, complete sequence
CP007742.1	Alphaproteobacteria	13.5568	15.9566	Brucella pinnipedialis strain 6/566 chromosome 2, complete sequence
CP007743.1	Alphaproteobacteria	-4.5025	9.34886	Brucella pinnipedialis strain 6/566 chromosome 1, complete sequence
CP007758.1	Alphaproteobacteria	-4.03584	13.3666	Brucella canis strain RM6/66 chromosome 1, complete sequence
CP007759.1	Alphaproteobacteria	16.3998	14.6741	Brucella canis strain RM6/66 chromosome 2, complete sequence
CP007760.1	Alphaproteobacteria	-4.39074	9.15404	Brucella melitensis bv. 3 str. Ether chromosome 1, complete sequence
CP007761.1	Alphaproteobacteria	13.8474	16.0698	Brucella melitensis bv. 3 str. Ether chromosome 2, complete sequence
CP007762.1	Alphaproteobacteria	32.9491	7.2758	Brucella melitensis bv. 1 str. 16M chromosome 2, complete sequence
CP007763.1	Alphaproteobacteria	-5.98014	14.0562	Brucella melitensis bv. 1 str. 16M chromosome 1, complete sequence
CP007764.1	Alphaproteobacteria	20.9626	17.5967	Brucella abortus bv. 2 str. 86/8/59 chromosome 2, complete sequence
CP007765.1	Alphaproteobacteria	-5.24088	15.4815	Brucella abortus bv. 2 str. 86/8/59 chromosome 1, complete sequence
CP007789.1	Alphaproteobacteria	-4.55503	9.35807	Brucella melitensis bv. 2 str. 63/9 chromosome 1, complete sequence
CP007793.1	Alphaproteobacteria	2.77029	-1.88445	Azospirillum brasilense strain Az39, complete genome
CP008743.1	Alphaproteobacteria	12.1751	3.90924	Candidatus Nucleicultrix amoebiphila FS5, complete genome
CP008750.1	Alphaproteobacteria	-6.65373	11.886	Brucella melitensis strain 20236 chromosome 1, complete sequence
CP008751.1	Alphaproteobacteria	33.0238	6.69738	Brucella melitensis strain 20236 chromosome 2, complete sequence
CP008756.1	Alphaproteobacteria	-4.23271	11.4698	Brucella suis strain BSP chromosome 2, complete sequence
CP008757.1	Alphaproteobacteria	-4.05675	14.1214	Brucella suis strain BSP chromosome 1, complete sequence
CP008774.1	Alphaproteobacteria	-5.46354	14.3835	Brucella abortus strain BAB8416 chromosome 1, complete sequence
CP008775.1	Alphaproteobacteria	17.3453	15.011	Brucella abortus strain BAB8416 chromosome 2, complete sequence
CP008819.1	Alphaproteobacteria	8.03428	11.2045	Ochrobactrum anthropi strain OAB chromosome 2, complete sequence
CP008820.1	Alphaproteobacteria	7.92189	11.2256	Ochrobactrum anthropi strain OAB chromosome 1, complete sequence
CP008936.1	Alphaproteobacteria	13.0273	3.65431	Candidatus Caedibacter acanthamoebae, complete genome
CP008941.1	Alphaproteobacteria	12.2659	3.76122	Candidatus Paracaedibacter acanthamoebae isolate PRA3, complete genome
CP009094.1	Alphaproteobacteria	-4.18017	13.5118	Brucella suis strain ZW043 chromosome 1, complete sequence
CP009095.1	Alphaproteobacteria	16.6136	15.0321	Brucella suis strain ZW043 chromosome 2, complete sequence
CP009096.1	Alphaproteobacteria	-4.06175	13.5663	Brucella suis strain ZW046 chromosome 1, complete sequence
CP009097.1	Alphaproteobacteria	-4.46597	11.3617	Brucella suis strain ZW046 chromosome 2, complete sequence
CP009122.1	Alphaproteobacteria	7.28285	-5.64668	Sphingopyxis fribergensis strain Kp5.2, complete genome
CP009144.1	Alphaproteobacteria	12.4585	-4.58106	Sinorhizobium meliloti strain RMO17, complete genome
CP009217.2	Alphaproteobacteria	14.2565	1.24989	Rickettsiales bacterium Ac37b, complete genome
CP009291.1	Alphaproteobacteria	9.13907	-3.74286	Novosphingobium pentaromativorans US6-1, complete genome
CP009429.1	Alphaproteobacteria	5.93188	-5.71	Sphingopyxis macrogoltabida strain 203 chromosome, complete genome
CP009452.1	Alphaproteobacteria	8.13839	-5.5018	Sphingopyxis sp. 113P3, complete genome
CP009571.1	Alphaproteobacteria	3.62926	-5.74245	Sphingomonas taxi strain ATCC 55669, complete genome
CP009625.1	Alphaproteobacteria	-5.35724	15.1788	Brucella abortus 104M chromosome 1, complete sequence
CP009626.1	Alphaproteobacteria	20.396	17.2662	Brucella abortus 104M chromosome 2, complete sequence
CP010313.1	Alphaproteobacteria	10.7225	-6.85179	Bradyrhizobium japonicum strain E109, complete genome
CP010401.1	Alphaproteobacteria	13.6982	4.43603	Bartonella ancashensis strain 20.00 chromosome, complete genome
CP010522.1	Alphaproteobacteria	16.7807	2.82322	Liberibacter crescens strain BT-0, complete genome
CP010588.1	Alphaproteobacteria	4.72388	7.87171	Phaeobacter gallaeciensis strain P11 chromosome, complete genome
CP010595.1	Alphaproteobacteria	4.08893	7.04621	Phaeobacter inhibens strain P10 chromosome, complete genome
CP010599.1	Alphaproteobacteria	4.08083	7.16936	Phaeobacter inhibens strain P83 chromosome, complete genome
CP010610.1	Alphaproteobacteria	3.78737	6.67147	Phaeobacter inhibens strain P92 chromosome, complete genome
CP010617.1	Alphaproteobacteria	3.57672	6.57802	Phaeobacter inhibens strain P30 isolate M4-3.1A chromosome, complete genome
CP010623.1	Alphaproteobacteria	3.65416	6.48745	Phaeobacter inhibens strain P51 chromosome, complete genome
CP010629.1	Alphaproteobacteria	3.85753	6.21943	Phaeobacter inhibens strain P78 chromosome, complete genome
CP010636.1	Alphaproteobacteria	4.9282	7.75746	Phaeobacter gallaeciensis strain P73 chromosome, complete genome
CP010643.1	Alphaproteobacteria	17.16	4.56492	Phaeobacter piscinae strain P36 chromosome, complete genome
CP010650.1	Alphaproteobacteria	3.78007	6.60741	Phaeobacter inhibens strain P54 chromosome, complete genome
CP010656.1	Alphaproteobacteria	17.2303	4.54853	Phaeobacter piscinae strain P71 chromosome, complete genome
CP010661.1	Alphaproteobacteria	3.70307	6.9231	Phaeobacter inhibens strain P74 chromosome, complete genome
CP010668.1	Alphaproteobacteria	3.50769	6.47881	Phaeobacter inhibens strain P57 chromosome, complete genome
CP010673.1	Alphaproteobacteria	4.83148	7.80495	Phaeobacter gallaeciensis strain P75 chromosome, complete genome
CP010681.1	Alphaproteobacteria	17.5526	4.40739	Phaeobacter piscinae strain P14 chromosome, complete genome
CP010689.1	Alphaproteobacteria	17.1672	4.61693	Phaeobacter piscinae strain P42 chromosome, complete genome
CP010696.1	Alphaproteobacteria	3.74057	6.25105	Phaeobacter inhibens strain P24 chromosome, complete genome
CP010705.1	Alphaproteobacteria	4.21308	7.30083	Phaeobacter inhibens strain P66 chromosome, complete genome
CP010715.1	Alphaproteobacteria	16.9869	4.58016	Phaeobacter piscinae strain P18 chromosome, complete genome
CP010725.1	Alphaproteobacteria	4.49891	7.57466	Phaeobacter inhibens strain P88 chromosome, complete genome
CP010735.1	Alphaproteobacteria	4.15559	7.2794	Phaeobacter inhibens strain P72 chromosome, complete genome
CP010741.1	Alphaproteobacteria	3.74827	6.52616	Phaeobacter inhibens strain P59 chromosome, complete genome
CP010745.1	Alphaproteobacteria	3.57866	6.47347	Phaeobacter inhibens strain P48 isolate M21-2.3 chromosome, complete genome
CP010749.1	Alphaproteobacteria	3.71615	6.81015	Phaeobacter inhibens strain P70 chromosome, complete genome
CP010756.1	Alphaproteobacteria	4.04719	7.19515	Phaeobacter inhibens strain P80 chromosome, complete genome
CP010767.1	Alphaproteobacteria	17.2443	4.54839	Phaeobacter piscinae strain P13 chromosome, complete genome
CP010784.1	Alphaproteobacteria	4.71291	7.61517	Phaeobacter gallaeciensis strain P63 chromosome, complete genome
CP010803.1	Alphaproteobacteria	11.8393	-2.71557	Martelella endophytica strain YC6887, complete genome
CP010804.2	Alphaproteobacteria	17.1911	3.24161	Candidatus Liberibacter asiaticus strain A4, complete genome
CP010805.1	Alphaproteobacteria	17.2771	4.58953	Phaeobacter piscinae strain P23 chromosome, complete genome
CP010836.1	Alphaproteobacteria	4.47412	-5.36019	Sphingomonas hengshuiensis strain WHSC-8, complete genome
CP010850.1	Alphaproteobacteria	-4.08325	13.0928	Brucella suis strain Human/AR/US/1981 chromosome I, complete sequence
CP010851.1	Alphaproteobacteria	16.7024	14.7734	Brucella suis strain Human/AR/US/1981 chromosome II, complete sequence
CP010855.1	Alphaproteobacteria	6.23077	-2.26301	Marinovum algicola DG 898, complete genome
CP010869.1	Alphaproteobacteria	7.21371	-2.02963	Confluentimicrobium sp. EMB200-NS6, complete genome
CP010954.1	Alphaproteobacteria	6.86759	-2.45923	Sphingobium sp. YBL2, complete genome
CP011120.1	Alphaproteobacteria	14.2101	9.9036	Acetobacter sp. SLV-7, complete genome
CP011246.1	Alphaproteobacteria	4.34654	11.1552	Agrobacterium tumefaciens strain Ach5 chromosome circular, complete sequence
CP011247.1	Alphaproteobacteria	5.20216	9.29192	Agrobacterium tumefaciens strain Ach5 chromosome linear, complete sequence
CP011300.1	Alphaproteobacteria	6.79837	-2.88317	Devosia sp. H5989, complete genome
CP011310.1	Alphaproteobacteria	32.4805	7.23213	Aurantiacibacter atlanticus strain s21-N3 chromosome, complete genome
CP011344.1	Alphaproteobacteria	6.83302	-5.02107	Citromicrobium sp. JL477, complete genome
CP011360.1	Alphaproteobacteria	8.90308	-6.94958	Bradyrhizobium diazoefficiens USDA 110 chromosome, complete genome
CP011452.2	Alphaproteobacteria	8.48616	-1.17966	Altererythrobacter atlanticus strain 26DY36, complete genome
CP011479.1	Alphaproteobacteria	6.01476	8.44499	Hoeflea sp. IMCC20628, complete genome
CP011770.1	Alphaproteobacteria	10.1708	-3.13963	Croceicoccus naphthovorans strain PQ-2, complete genome
CP011805.1	Alphaproteobacteria	6.94505	-4.97035	Altererythrobacter marensis strain KCTC 22370, complete genome
CP011927.1	Alphaproteobacteria	7.37694	7.01504	Labrenzia sp. CP4, complete genome
CP012023.1	Alphaproteobacteria	9.52148	11.2334	Celeribacter marinus strain IMCC12053 chromosome, complete genome
CP012111.1	Alphaproteobacteria	14.1888	10.1071	Acetobacter pasteurianus strain Ab3, complete genome
CP012156.1	Alphaproteobacteria	11.0006	12.1584	Hyphomonadaceae bacterium UKL13-1 chromosome, complete genome
CP012160.1	Alphaproteobacteria	11.1732	11.8289	Octadecabacter temperatus strain SB1, complete genome
CP012199.1	Alphaproteobacteria	4.90797	-5.49623	Sphingopyxis granuli strain TFA chromosome, complete genome
CP012398.1	Alphaproteobacteria	2.66748	-4.52157	Chelatococcus sp. CO-6, complete genome
CP012401.1	Alphaproteobacteria	3.43135	-1.52421	Azospirillum thiophilum strain BV-S chromosome 1, complete sequence
CP012402.1	Alphaproteobacteria	3.58509	-1.60015	Azospirillum thiophilum strain BV-S chromosome 2, complete sequence
CP012420.1	Alphaproteobacteria	13.986	0.475654	Rickettsia amblyommatis strain Ac37 chromosome, complete genome
CP012661.1	Alphaproteobacteria	5.32273	-1.51042	Frigidibacter mobilis strain cai42 chromosome, complete sequence
CP012669.1	Alphaproteobacteria	11.4775	-2.13273	Altererythrobacter epoxidivorans strain CGMCC 1.7731 chromosome, complete genome
CP012700.1	Alphaproteobacteria	6.39548	-5.75522	Sphingopyxis macrogoltabida strain EY-1 chromosome, complete sequence
CP012897.1	Alphaproteobacteria	3.3378	-1.34838	Brevundimonas sp. DS20 chromosome, complete genome
CP012908.1	Alphaproteobacteria	8.77181	-1.25334	Ketogulonicigenium vulgare strain Hbe602 chromosome, complete genome
CP012914.1	Alphaproteobacteria	3.00746	-1.78016	Azospirillum brasilense strain Sp 7 chromosome, complete sequence
CP012945.1	Alphaproteobacteria	6.21024	-3.52966	Devosia sp. A16, complete genome
CP012946.1	Alphaproteobacteria	3.16983	-5.68663	Blastochloris viridis strain ATCC 19567 chromosome, complete genome
CP012960.1	Alphaproteobacteria	1.26735	-2.26522	Cereibacter sphaeroides strain MBTLJ-8 chromosome 1, complete sequence
CP013002.1	Alphaproteobacteria	5.89937	-1.22733	Caulobacter henricii strain CB4 chromosome, complete genome
CP013051.1	Alphaproteobacteria	11.8179	-4.73721	Sinorhizobium americanum CCGM7, complete genome
CP013068.1	Alphaproteobacteria	9.6543	-1.75335	Pannonibacter phragmitetus strain 31801, complete genome
CP013070.1	Alphaproteobacteria	6.66514	-2.50259	Sphingobium indicum B90A chromosome, complete genome
CP013107.1	Alphaproteobacteria	11.9455	-4.62059	Sinorhizobium americanum strain CFNEI 73, complete genome
CP013127.1	Alphaproteobacteria	9.07189	-7.15453	Bradyrhizobium diazoefficiens strain USDA 122 chromosome, complete genome
CP013133.1	Alphaproteobacteria	13.9782	0.241552	Rickettsia rhipicephali strain HJ#5, complete genome
CP013244.1	Alphaproteobacteria	5.46257	-9.74885	Candidatus Viadribacter manganicus strain A272 chromosome, complete genome
CP013264.1	Alphaproteobacteria	8.68262	-1.85837	Sphingobium baderi strain DE-13 chromosome, complete genome
CP013342.1	Alphaproteobacteria	6.64288	-5.68099	Sphingopyxis terrae NBRC 15098 strain 203-1, complete genome
CP013344.1	Alphaproteobacteria	6.14144	-5.60412	Sphingopyxis macrogoltabida strain 203N, complete genome
CP013490.1	Alphaproteobacteria	25.9162	-6.75904	Rhizobium sp. N6212 chromosome, complete genome
CP013495.1	Alphaproteobacteria	26.0421	-6.79943	Rhizobium sp. N621 chromosome, complete genome
CP013500.1	Alphaproteobacteria	26.1188	-6.67831	Rhizobium esperanzae strain N561 chromosome, complete sequence
CP013505.1	Alphaproteobacteria	26.0584	-6.80514	Rhizobium sp. N1341 chromosome, complete genome
CP013511.1	Alphaproteobacteria	26.6376	-6.9926	Rhizobium sp. N1314 chromosome, complete genome
CP013517.1	Alphaproteobacteria	25.8382	-6.80314	Rhizobium sp. N113 chromosome, complete genome
CP013522.1	Alphaproteobacteria	27.7897	-7.30907	Rhizobium phaseoli strain R744 chromosome, complete genome
CP013527.1	Alphaproteobacteria	27.6993	-7.23936	Rhizobium phaseoli strain R723 chromosome, complete genome
CP013532.1	Alphaproteobacteria	27.4525	-7.24628	Rhizobium phaseoli strain R650 chromosome, complete genome
CP013537.1	Alphaproteobacteria	27.9391	-7.4384	Rhizobium phaseoli strain R630 chromosome, complete genome
CP013542.1	Alphaproteobacteria	28.0926	-7.15018	Rhizobium phaseoli strain R620 chromosome, complete genome
CP013547.1	Alphaproteobacteria	27.4078	-7.23009	Rhizobium phaseoli strain R611 chromosome, complete genome
CP013552.1	Alphaproteobacteria	28.1157	-7.49666	Rhizobium phaseoli strain N931 chromosome, complete genome
CP013557.1	Alphaproteobacteria	27.7063	-7.29645	Rhizobium phaseoli strain N841 chromosome, complete genome
CP013563.1	Alphaproteobacteria	27.8313	-7.39964	Rhizobium phaseoli strain N831 chromosome, complete genome
CP013568.1	Alphaproteobacteria	28.0463	-7.43568	Rhizobium phaseoli strain N771 chromosome, complete genome
CP013574.1	Alphaproteobacteria	28.0064	-7.41001	Rhizobium phaseoli strain N671 chromosome, complete genome
CP013580.1	Alphaproteobacteria	28.1097	-7.55489	Rhizobium phaseoli strain N261 chromosome, complete genome
CP013585.1	Alphaproteobacteria	27.6908	-7.31037	Rhizobium phaseoli strain N161 chromosome, complete genome
CP013590.1	Alphaproteobacteria	25.9009	-6.89457	Rhizobium sp. N871 chromosome, complete genome
CP013595.1	Alphaproteobacteria	26.1299	-6.88717	Rhizobium sp. N741 chromosome, complete sequence
CP013601.1	Alphaproteobacteria	26.4295	-6.82231	Rhizobium sp. N731 chromosome, complete genome
CP013630.1	Alphaproteobacteria	27.4556	-7.44208	Rhizobium sp. N324 chromosome RspN324, complete genome
CP013636.1	Alphaproteobacteria	27.6467	-7.39021	Rhizobium sp. N541 chromosome RspN541, complete genome
CP013643.1	Alphaproteobacteria	27.4885	-7.22933	Rhizobium sp. N941 chromosome RspN941, complete genome
CP013916.1	Alphaproteobacteria	5.61748	-3.37534	Sphingomonas sp. LK11 chromosome, complete sequence
CP013949.1	Alphaproteobacteria	10.6885	-7.08923	Bradyrhizobium sp. CCGE-LA001 chromosome, complete genome
CP013964.1	Alphaproteobacteria	13.8438	16.0635	Brucella suis 019 chromosome 2, complete sequence
CP014012.2	Alphaproteobacteria	13.922	4.63849	Bartonella bacilliformis strain ATCC 35685D-5 chromosome, complete genome
CP014168.1	Alphaproteobacteria	5.12814	-5.76881	Sphingomonas panacis strain DCY99, complete genome
CP014259.1	Alphaproteobacteria	7.9638	3.42257	Agrobacterium tumefaciens strain S33 chromosome circular, complete sequence
CP014260.1	Alphaproteobacteria	11.6605	1.78355	Agrobacterium tumefaciens strain S33 chromosome linear, complete sequence
CP014275.1	Alphaproteobacteria	12.3036	-3.06673	Martelella sp. AD-3, complete genome
CP014301.1	Alphaproteobacteria	6.23471	-4.99673	Bosea sp. PAMC 26642 chromosome, complete genome
CP014327.1	Alphaproteobacteria	13.2473	12.3706	Falsihalocynthiibacter arcticus strain PAMC 20958 chromosome, complete genome
CP014525.1	Alphaproteobacteria	13.1765	10.3532	Haematospirillum jordaniae strain H5569, complete genome
CP014545.1	Alphaproteobacteria	5.91267	10.5175	Sphingorhabdus sp. M41 chromosome, complete genome
CP014595.1	Alphaproteobacteria	6.16714	-3.89334	Salipiger sp. CCB-MM3 chromosome 1, complete sequence
CP014596.1	Alphaproteobacteria	6.6783	-3.9546	Salipiger sp. CCB-MM3 chromosome 2, complete sequence
CP014674.1	Alphaproteobacteria	4.69646	10.8105	Kozakia baliensis strain DSM 14400, complete genome
CP014681.1	Alphaproteobacteria	5.07454	10.1825	Kozakia baliensis strain NBRC 16680, complete genome
CP014687.1	Alphaproteobacteria	16.2974	9.96405	Acetobacter persici strain TMW2.1084 chromosome, complete genome
CP014689.1	Alphaproteobacteria	7.38088	5.32984	Gluconobacter albidus strain TMW2.1191 chromosome, complete genome
CP014691.1	Alphaproteobacteria	10.5394	-2.11605	Neoasaia chiangmaiensis strain NBRC 101099 chromosome, complete genome
CP014692.1	Alphaproteobacteria	9.15304	9.77083	Acetobacter aceti strain TMW2.1153 chromosome, complete genome
CP014796.1	Alphaproteobacteria	4.14996	-3.703	Salipiger profundus strain JLT2016, complete sequence
CP014865.1	Alphaproteobacteria	14.4463	1.5398	Rickettsia prowazekii strain Naples-1 chromosome, complete genome
CP015005.1	Alphaproteobacteria	9.94535	-3.63142	Aminobacter aminovorans strain KCTC 2477, complete genome
CP015010.1	Alphaproteobacteria	14.1353	0.68113	Rickettsia bellii isolate An04 chromosome, complete genome
CP015012.1	Alphaproteobacteria	13.7836	0.396103	Rickettsia amblyommatis isolate An13 chromosome, complete genome
CP015039.1	Alphaproteobacteria	6.5793	-1.51278	Rhodovulum sp. P5, complete genome
CP015062.1	Alphaproteobacteria	10.2621	-2.8038	Mesorhizobium ciceri strain CC1192 chromosome, complete genome
CP015064.1	Alphaproteobacteria	10.3688	-2.79499	Mesorhizobium ciceri biovar biserrulae strain WSM1284 chromosome, complete genome
CP015093.1	Alphaproteobacteria	5.81724	-3.65814	Salipiger abyssi strain JLT2014 chromosome, complete sequence
CP015124.1	Alphaproteobacteria	7.83722	1.37971	Phaeobacter gallaeciensis strain JL2886 chromosome, complete genome
CP015164.1	Alphaproteobacteria	14.1851	10.036	Acetobacter pasteurianus subsp. ascendens strain LMG 1590, complete genome
CP015168.1	Alphaproteobacteria	14.3519	9.93459	Acetobacter pasteurianus subsp. paradoxus strain LMG 1591, complete genome
CP015210.1	Alphaproteobacteria	1.06057	-1.97571	Cereibacter sphaeroides strain MBTLJ-13 chromosome 1, complete sequence
CP015230.1	Alphaproteobacteria	5.36214	7.66415	Ruegeria mobilis F1926, complete genome
CP015285.1	Alphaproteobacteria	3.96419	-1.46219	Azospirillum humicireducens strain SgZ-5 chromosome, complete genome
CP015287.1	Alphaproteobacteria	1.10992	-2.16205	Cereibacter sphaeroides strain MBTLJ-20 chromosome 1, complete sequence
CP015318.1	Alphaproteobacteria	9.85115	-3.95211	Mesorhizobium amorphae CCNWGS0123, complete genome
CP015367.1	Alphaproteobacteria	1.07352	-3.7202	Methylobacterium phyllosphaerae strain CBMB27 chromosome, complete sequence
CP015376.1	Alphaproteobacteria	10.7294	5.60583	Anaplasma phagocytophilum str. Norway variant2 chromosome, complete genome
CP015418.1	Alphaproteobacteria	4.55799	-2.12588	Rhodovulum sulfidophilum DSM 1374, complete genome
CP015421.1	Alphaproteobacteria	4.51386	-2.138	Rhodovulum sulfidophilum strain SNK001, complete genome
CP015510.2	Alphaproteobacteria	16.4053	-0.0463903	Wolbachia endosymbiont of Folsomia candida strain Berlin chromosome, complete genome
CP015511.1	Alphaproteobacteria	5.16123	-2.86973	Brevundimonas sp. GW460-12-10-14-LB2 chromosome, complete genome
CP015521.1	Alphaproteobacteria	3.84093	-5.51738	Sphingomonas sp. NIC1, complete genome
CP015583.1	Alphaproteobacteria	3.79461	-12.2951	Roseomonas gilardii strain U14-5 chromosome 1, complete sequence
CP015614.1	Alphaproteobacteria	3.40772	-2.48359	Brevundimonas naejangsanensis strain B1 chromosome, complete genome
CP015625.1	Alphaproteobacteria	12.3456	4.13172	Bartonella choladocola strain BBC0122 chromosome, complete genome
CP015736.1	Alphaproteobacteria	6.78243	-4.94187	Shinella sp. HZN7, complete genome
CP015775.1	Alphaproteobacteria	12.3257	11.5242	Brucella pseudogrignonensis strain K8 chromosome 1, complete sequence
CP015776.1	Alphaproteobacteria	9.4956	11.2022	Brucella pseudogrignonensis strain K8 chromosome 2, complete sequence
CP015820.1	Alphaproteobacteria	11.9862	4.22739	Bartonella apihabitans strain BBC0178 chromosome, complete genome
CP015821.1	Alphaproteobacteria	12.1024	4.21639	Bartonella apihabitans strain BBC0244 chromosome, complete genome
CP015848.1	Alphaproteobacteria	6.28461	-1.08035	Magnetospirillum sp. ME-1 chromosome, complete genome
CP015880.1	Alphaproteobacteria	11.1911	-4.3716	Ensifer adhaerens strain Casida A chromosome, complete sequence
CP015963.1	Alphaproteobacteria	7.53688	10.5949	Altererythrobacter ishigakiensis strain NBRC 107699 chromosome, complete genome
CP015986.1	Alphaproteobacteria	8.72539	-1.77207	Sphingobium sp. EP60837 chromosome 1, complete sequence
CP015987.1	Alphaproteobacteria	9.07339	-1.38576	Sphingobium sp. EP60837 chromosome 2, complete sequence
CP015994.2	Alphaproteobacteria	11.8395	7.99392	Anaplasma ovis str. Haibei chromosome, complete genome
CP016033.1	Alphaproteobacteria	6.4207	-4.40275	Erythrobacter neustonensis strain DSM 9434 chromosome, complete genome
CP016079.1	Alphaproteobacteria	9.84967	-3.09084	Mesorhizobium loti NZP2037 chromosome, complete sequence
CP016093.1	Alphaproteobacteria	4.05485	-3.35826	MAG: Rhizobiales bacterium NRL2 chromosome, complete genome
CP016286.1	Alphaproteobacteria	14.241	-1.81183	Rhizobium leguminosarum strain Vaf10 chromosome, complete sequence
CP016305.1	Alphaproteobacteria	14.4158	0.611089	Rickettsia sp. MEAM1 (Bemisia tabaci) strain MEAM1 chromosome, complete genome
CP016306.1	Alphaproteobacteria	7.91164	-3.05695	Sphingomonas sp. KC8 chromosome, complete genome
CP016320.1	Alphaproteobacteria	11.5574	1.6088	Rhizobium sp. S41 chromosome 1, complete genome
CP016328.1	Alphaproteobacteria	9.69771	10.0638	Gluconobacter oxydans strain 1.637 chromosome, complete genome
CP016364.1	Alphaproteobacteria	5.54484	8.10967	Phaeobacter porticola strain P97 chromosome, complete sequence
CP016428.1	Alphaproteobacteria	11.0354	-3.83264	Bradyrhizobium icense strain LMTR 13 chromosome, complete genome
CP016429.1	Alphaproteobacteria	1.13804	-3.34033	Methylobacterium sp. XJLW chromosome, complete sequence
CP016433.1	Alphaproteobacteria	8.20018	3.194	Rhizobium sp. S41 chromosome 2, complete sequence
CP016450.1	Alphaproteobacteria	10.9127	-3.90232	Sinorhizobium sp. RAC02 chromosome, complete sequence
CP016456.1	Alphaproteobacteria	8.08112	-2.46603	Sphingobium sp. RAC03 chromosome, complete sequence
CP016460.1	Alphaproteobacteria	7.70057	-3.56786	Blastomonas sp. RAC04 chromosome, complete sequence
CP016464.1	Alphaproteobacteria	2.7652	-4.6324	Bosea sp. RAC05 chromosome, complete sequence
CP016499.1	Alphaproteobacteria	11.8359	-0.825333	Agrobacterium sp. RAC06 chromosome, complete sequence
CP016545.1	Alphaproteobacteria	6.90285	-3.74039	Paraurantiacibacter namhicola strain JCM 16345 chromosome, complete genome
CP016591.1	Alphaproteobacteria	5.74723	-5.04944	Tsuneonella dongtanensis strain KCTC 22672 chromosome, complete genome
CP016592.1	Alphaproteobacteria	8.71294	-1.27142	Ketogulonicigenium vulgare strain SKV chromosome, complete genome
CP016616.1	Alphaproteobacteria	9.12159	-3.22972	Microvirga ossetica strain V5/3M chromosome, complete sequence
CP016973.1	Alphaproteobacteria	-3.91177	13.4953	Brucella canis strain 2009004498 chromosome 1, complete sequence
CP016974.1	Alphaproteobacteria	16.328	14.6597	Brucella canis strain 2009004498 chromosome 2, complete sequence
CP016976.1	Alphaproteobacteria	16.3328	14.6837	Brucella canis strain 2009013648 chromosome 2, complete sequence
CP016977.1	Alphaproteobacteria	-4.22913	12.9852	Brucella canis strain 2010009751 chromosome 1, complete sequence
CP016978.1	Alphaproteobacteria	16.2511	14.8232	Brucella canis strain 2010009751 chromosome 2, complete sequence
CP016979.1	Alphaproteobacteria	-5.29275	15.3158	Brucella sp. 2002734562 chromosome 1, complete sequence
CP016980.1	Alphaproteobacteria	21.1381	17.1971	Brucella sp. 2002734562 chromosome 2, complete sequence
CP016981.1	Alphaproteobacteria	-4.01516	13.227	Brucella suis strain 2004000577 chromosome 1, complete sequence
CP016982.1	Alphaproteobacteria	16.8875	14.6042	Brucella suis strain 2004000577 chromosome 2, complete sequence
CP016983.1	Alphaproteobacteria	-6.57824	12.0916	Brucella melitensis strain 2008724259 chromosome 1, complete sequence
CP016984.1	Alphaproteobacteria	32.8181	7.23631	Brucella melitensis strain 2008724259 chromosome 2, complete sequence
CP016986.1	Alphaproteobacteria	32.9714	7.60028	Brucella melitensis strain 2010724553 chromosome 2, complete sequence
CP017057.1	Alphaproteobacteria	6.42894	-5.04996	Erythrobacter litoralis strain DSM 8509 chromosome, complete genome
CP017075.1	Alphaproteobacteria	6.23046	-4.5483	Novosphingobium resinovorum strain SA1, complete genome
CP017101.1	Alphaproteobacteria	12.7218	-1.79678	Rhizobium gallicum strain IE4872 chromosome, complete sequence
CP017113.1	Alphaproteobacteria	7.03667	-4.00656	Porphyrobacter sp. LM 6 chromosome, complete genome
CP017147.1	Alphaproteobacteria	5.76938	-4.70236	Bosea vaviloviae strain Vaf18 chromosome, complete genome
CP017241.1	Alphaproteobacteria	12.3416	-1.29595	Rhizobium etli 8C-3 chromosome, complete sequence
CP017315.1	Alphaproteobacteria	13.0621	11.7458	MAG: Candidatus Tokpelaia hoelldoblerii isolate Hsal chromosome, complete genome
CP017578.1	Alphaproteobacteria	4.03776	-5.54746	Sphingomonas melonis TY chromosome, complete sequence
CP017622.1	Alphaproteobacteria	8.89839	-1.17983	Ketogulonicigenium vulgare strain SPU B805 chromosome, complete genome
CP017637.1	Alphaproteobacteria	11.6663	-5.99665	Bradyrhizobium japonicum strain J5 chromosome, complete genome
CP017640.1	Alphaproteobacteria	0.349406	-3.77556	Methylobacterium sp. C1 chromosome, complete genome
CP017781.1	Alphaproteobacteria	3.33618	-4.22928	Rhodobacter sp. LPB0142, complete genome
CP017940.1	Alphaproteobacteria	7.01297	10.4145	Phyllobacterium zundukense strain Tri-48 chromosome, complete sequence
CP017946.1	Alphaproteobacteria	5.44826	-4.5476	Bosea sp. Tri-49 chromosome, complete sequence
CP017999.1	Alphaproteobacteria	11.9166	1.7812	Rhizobium sp. Y9 chromosome 1, complete sequence
CP018000.1	Alphaproteobacteria	8.2374	3.2555	Rhizobium sp. Y9 chromosome 2, complete sequence
CP018076.1	Alphaproteobacteria	6.46169	-2.01836	Sulfitobacter alexandrii strain AM1-D1 chromosome, complete sequence
CP018095.1	Alphaproteobacteria	3.16088	-4.46665	Chelatococcus daeguensis strain TAD1, complete genome
CP018097.1	Alphaproteobacteria	9.50765	-2.97611	Aurantiacibacter gangjinensis strain CGMCC 1.15024 chromosome I, complete sequence
CP018154.1	Alphaproteobacteria	12.695	5.19211	Sphingorhabdus lutea strain LPB0140 chromosome, complete genome
CP018171.1	Alphaproteobacteria	6.44682	-4.42147	Aquibium oceanicum strain B7 chromosome, complete genome
CP018190.1	Alphaproteobacteria	4.93074	7.06216	Granulibacter bethesdensis strain NIH5.1 chromosome, complete genome
CP018191.1	Alphaproteobacteria	4.96899	6.74583	Granulibacter bethesdensis strain NIH9.1 chromosome, complete genome
CP018192.1	Alphaproteobacteria	4.88352	7.33898	Granulibacter bethesdensis strain NIH6.1 chromosome, complete genome
CP018193.1	Alphaproteobacteria	5.04748	7.14467	Granulibacter bethesdensis strain NIH7.1 chromosome, complete genome
CP018194.1	Alphaproteobacteria	4.81124	7.12096	Granulibacter bethesdensis strain NIH8.1 chromosome, complete genome
CP018195.1	Alphaproteobacteria	5.10416	6.99696	Granulibacter bethesdensis strain NIH1.4 chromosome, complete genome
CP018221.1	Alphaproteobacteria	9.01544	-3.22759	Tardibacter chloracetimidivorans strain JJ-A5 chromosome, complete genome
CP018226.1	Alphaproteobacteria	12.0564	11.1374	Rhizobiales bacterium IMCC20636 chromosome, complete genome
CP018227.1	Alphaproteobacteria	6.97992	-0.889786	Kordiimonadales bacterium IMCC3096 chromosome, complete genome
CP018228.1	Alphaproteobacteria	30.1918	-4.76697	Rhizobium leguminosarum strain Vaf-108, complete genome
CP018478.1	Alphaproteobacteria	-6.40992	11.909	Brucella melitensis strain BwIM_AFG_63 chromosome 1, complete sequence
CP018479.1	Alphaproteobacteria	33.0036	6.91433	Brucella melitensis strain BwIM_AFG_63 chromosome 2, complete sequence
CP018480.1	Alphaproteobacteria	-6.69759	13.1056	Brucella melitensis strain BwIM_ALB_46 chromosome 1, complete sequence
CP018484.1	Alphaproteobacteria	-6.61236	12.0582	Brucella melitensis strain BwIM_IRN_28 chromosome 1, complete sequence
CP018486.1	Alphaproteobacteria	-6.93571	12.6451	Brucella melitensis strain BwIM_IRN_37 chromosome 1, complete sequence
CP018487.1	Alphaproteobacteria	32.7482	7.47506	Brucella melitensis strain BwIM_IRN_37 chromosome 2, complete sequence
CP018488.1	Alphaproteobacteria	-6.64776	12.7508	Brucella melitensis BwIM_IRQ_11 chromosome 1, complete sequence
CP018490.1	Alphaproteobacteria	-6.89926	12.8924	Brucella melitensis BwIM_IRQ_32 chromosome 1, complete sequence
CP018491.1	Alphaproteobacteria	32.9749	6.74396	Brucella melitensis BwIM_IRQ_32 chromosome 2, complete sequence
CP018494.1	Alphaproteobacteria	-6.56148	12.2733	Brucella melitensis BwIM_ITA_45 chromosome 1, complete sequence
CP018495.1	Alphaproteobacteria	32.8788	7.17709	Brucella melitensis BwIM_ITA_45 chromosome 2, complete sequence
CP018496.1	Alphaproteobacteria	-6.5873	12.2161	Brucella melitensis BwIM_ITA_55 chromosome 1, complete sequence
CP018497.1	Alphaproteobacteria	32.9116	7.2467	Brucella melitensis BwIM_ITA_55 chromosome 2, complete sequence
CP018500.1	Alphaproteobacteria	-6.48296	12.2875	Brucella melitensis BwIM_KWT_42 chromosome 1, complete sequence
CP018503.1	Alphaproteobacteria	32.7578	7.33593	Brucella melitensis BwIM_MAR_25 chromosome 2, complete sequence
CP018504.1	Alphaproteobacteria	-6.55316	12.0845	Brucella melitensis BwIM_SAU_09 chromosome 1, complete sequence
CP018505.1	Alphaproteobacteria	32.6026	6.53132	Brucella melitensis BwIM_SAU_09 chromosome 2, complete sequence
CP018509.1	Alphaproteobacteria	32.9186	7.19232	Brucella melitensis BwIM_SOM_36b chromosome 2, complete sequence
CP018512.1	Alphaproteobacteria	-7.17548	12.9955	Brucella melitensis BwIM_SYR_04 chromosome 1, complete sequence
CP018513.1	Alphaproteobacteria	33.026	7.63834	Brucella melitensis BwIM_SYR_04 chromosome 2, complete sequence
CP018516.1	Alphaproteobacteria	-7.02682	13.1303	Brucella melitensis BwIM_SYR_07 chromosome 1, complete sequence
CP018518.1	Alphaproteobacteria	-6.99074	12.5885	Brucella melitensis BwIM_SYR_08 chromosome 1, complete sequence
CP018520.1	Alphaproteobacteria	-7.31853	12.7174	Brucella melitensis BwIM_SYR_10 chromosome 1, complete sequence
CP018522.1	Alphaproteobacteria	-6.84328	13.0051	Brucella melitensis BwIM_SYR_14 chromosome 1, complete sequence
CP018524.1	Alphaproteobacteria	-7.15002	13.0808	Brucella melitensis BwIM_SYR_23 chromosome 1, complete sequence
CP018526.1	Alphaproteobacteria	-7.05554	12.7729	Brucella melitensis BwIM_SYR_26 chromosome 1, complete sequence
CP018527.1	Alphaproteobacteria	32.9093	7.64608	Brucella melitensis BwIM_SYR_26 chromosome 2, complete sequence
CP018528.1	Alphaproteobacteria	-7.08086	12.9546	Brucella melitensis BwIM_SYR_31 chromosome 1, complete sequence
CP018532.1	Alphaproteobacteria	-7.06909	12.9342	Brucella melitensis BwIM_SYR_41 chromosome 1, complete sequence
CP018536.1	Alphaproteobacteria	-6.59523	11.8758	Brucella melitensis BwIM_TKM_56 chromosome 1, complete sequence
CP018537.1	Alphaproteobacteria	32.7281	6.98631	Brucella melitensis BwIM_TKM_56 chromosome 2, complete sequence
CP018540.1	Alphaproteobacteria	-7.06527	12.6966	Brucella melitensis BwIM_TUR_03 chromosome 1, complete sequence
CP018541.1	Alphaproteobacteria	33.1723	7.87174	Brucella melitensis BwIM_TUR_03 chromosome 2, complete sequence
CP018542.1	Alphaproteobacteria	-6.86191	12.8645	Brucella melitensis BwIM_TUR_15 chromosome 1, complete sequence
CP018544.1	Alphaproteobacteria	-6.8603	12.9797	Brucella melitensis BwIM_TUR_17 chromosome 1, complete sequence
CP018545.1	Alphaproteobacteria	33.1279	7.66395	Brucella melitensis BwIM_TUR_17 chromosome 2, complete sequence
CP018546.1	Alphaproteobacteria	-6.8292	12.663	Brucella melitensis BwIM_TUR_19 chromosome 1, complete sequence
CP018547.1	Alphaproteobacteria	32.9222	7.74746	Brucella melitensis BwIM_TUR_19 chromosome 2, complete sequence
CP018548.1	Alphaproteobacteria	-6.90449	12.7799	Brucella melitensis BwIM_TUR_24 chromosome 1, complete sequence
CP018554.1	Alphaproteobacteria	-6.79005	12.9193	Brucella melitensis BwIM_TUR_39 chromosome 1, complete sequence
CP018555.1	Alphaproteobacteria	33.007	7.5936	Brucella melitensis BwIM_TUR_39 chromosome 2, complete sequence
CP018557.1	Alphaproteobacteria	32.8886	7.82792	Brucella melitensis BwIM_TUR_40 chromosome 2, complete sequence
CP018558.1	Alphaproteobacteria	-6.3598	11.9634	Brucella melitensis BwIM_TUR_51 chromosome 1, complete sequence
CP018560.1	Alphaproteobacteria	-6.9554	12.7722	Brucella melitensis BwIM_TUR_59 chromosome 1, complete sequence
CP018561.1	Alphaproteobacteria	32.8881	7.5127	Brucella melitensis BwIM_TUR_59 chromosome 2, complete sequence
CP018562.1	Alphaproteobacteria	-6.81179	12.5199	Brucella melitensis BwIM_TUR_60 chromosome 1, complete sequence
CP018565.1	Alphaproteobacteria	32.8281	7.65485	Brucella melitensis BwIM_XXX_12 chromosome 2, complete sequence
CP018566.1	Alphaproteobacteria	-7.06204	12.8608	Brucella melitensis BwIM_XXX_22 chromosome 1, complete sequence
CP018568.1	Alphaproteobacteria	-6.77191	13.0298	Brucella melitensis BwIM_XXX_54 chromosome 1, complete sequence
CP018572.1	Alphaproteobacteria	8.64092	10.4913	Marivivens sp. JLT3646 chromosome, complete genome
CP018779.1	Alphaproteobacteria	9.93315	11.222	Brucella pituitosa strain AA2 chromosome 1, complete sequence
CP018780.1	Alphaproteobacteria	12.1579	11.4968	Brucella pituitosa strain AA2 chromosome 3, complete sequence
CP018782.1	Alphaproteobacteria	12.7132	11.2897	Brucella pituitosa strain AA2 chromosome 2, complete sequence
CP018820.1	Alphaproteobacteria	5.14071	-5.05451	Sphingomonas koreensis strain ABOJV chromosome, complete sequence
CP018911.1	Alphaproteobacteria	8.82028	-2.16396	Glycocaulis alkaliphilus strain 6B-8 chromosome, complete genome
CP018913.1	Alphaproteobacteria	14.1231	-0.0808358	Rickettsia rickettsii strain Iowa isolate Large Clone chromosome, complete genome
CP018914.1	Alphaproteobacteria	14.1565	-0.0747619	Rickettsia rickettsii strain Iowa isolate Small Clone chromosome, complete genome
CP019044.1	Alphaproteobacteria	6.99	9.54335	Salaquimonas pukyongi strain RR3-28 chromosome, complete genome
CP019307.1	Alphaproteobacteria	4.35005	7.52503	Phaeobacter inhibens strain DOK1-1 chromosome, complete genome
CP019312.1	Alphaproteobacteria	6.42173	0.843479	Tateyamaria omphalii strain DOK1-4 chromosome, complete genome
CP019322.1	Alphaproteobacteria	2.47972	-3.85623	Methylorubrum extorquens strain PSBB040 chromosome, complete genome
CP019346.1	Alphaproteobacteria	14.6932	15.7473	Brucella sp. 09RB8471 chromosome 1, complete sequence
CP019347.1	Alphaproteobacteria	-4.2718	9.25175	Brucella sp. 09RB8471 chromosome 2, complete sequence
CP019390.1	Alphaproteobacteria	-4.47232	9.39114	Brucella sp. 09RB8910 chromosome 1, complete sequence
CP019391.1	Alphaproteobacteria	17.5802	16.1043	Brucella sp. 09RB8910 chromosome 2, complete sequence
CP019437.1	Alphaproteobacteria	8.53817	-5.08134	Thioclava nitratireducens strain 25B10_4 chromosome, complete genome
CP019449.1	Alphaproteobacteria	4.56709	-5.4612	Sphingopyxis sp. QXT-31 chromosome, complete genome
CP019485.1	Alphaproteobacteria	12.2594	-4.64182	Sinorhizobium meliloti strain B401 chromosome, complete genome
CP019488.1	Alphaproteobacteria	12.3682	-4.4645	Sinorhizobium meliloti strain B399 chromosome, complete genome
CP019489.1	Alphaproteobacteria	15.7811	3.35633	Bartonella sp. 1-1C chromosome, complete genome
CP019508.1	Alphaproteobacteria	3.00929	-1.59779	Brevundimonas sp. LM2 chromosome, complete genome
CP019511.1	Alphaproteobacteria	4.97191	-5.24375	Sphingomonas sp. LM7 chromosome, complete genome
CP019584.1	Alphaproteobacteria	12.6489	-4.58839	Sinorhizobium meliloti strain CCMM B554 (FSM-MA) chromosome, complete sequence
CP019602.1	Alphaproteobacteria	6.54267	-3.89996	Croceicoccus marinus strain E4A9 chromosome, complete genome
CP019630.1	Alphaproteobacteria	7.51986	6.88986	Roseibium aggregatum strain RMAR6-6 chromosome, complete genome
CP019679.1	Alphaproteobacteria	-6.62897	11.9836	Brucella melitensis strain C-573 chromosome I, complete sequence
CP019680.1	Alphaproteobacteria	32.9515	6.70061	Brucella melitensis strain C-573 chromosome II, complete sequence
CP019701.2	Alphaproteobacteria	10.6331	1.06225	Rhizobium rhizogenes strain K599 chromosome 1, complete sequence
CP019702.2	Alphaproteobacteria	8.79373	1.05618	Rhizobium rhizogenes strain K599 chromosome 2, complete sequence
CP019780.1	Alphaproteobacteria	15.8519	3.22242	Bartonella sp. A1379B isolate French red fox A1379B chromosome, complete genome
CP019781.1	Alphaproteobacteria	14.4636	3.99673	Bartonella sp. WD16.2 chromosome, complete genome
CP019786.1	Alphaproteobacteria	15.5415	3.32647	Bartonella sp. Raccoon60 chromosome, complete genome
CP019787.1	Alphaproteobacteria	15.913	2.90109	Bartonella sp. JB15 chromosome, complete genome
CP019788.1	Alphaproteobacteria	16.1951	2.85807	Bartonella sp. JB63 isolate Japanese badger JB63 chromosome, complete genome
CP019875.1	Alphaproteobacteria	10.9336	-1.70488	Komagataeibacter nataicola strain RZS01 chromosome, complete sequence
CP019937.1	Alphaproteobacteria	9.03235	-1.75828	Ketogulonicigenium robustum strain SPU_B003 chromosome, complete sequence
CP019948.1	Alphaproteobacteria	9.38305	-5.07046	Methylocystis bryophila strain S285 chromosome, complete genome
CP019958.1	Alphaproteobacteria	17.1436	3.15453	Candidatus Liberibacter asiaticus strain JXGC chromosome, complete genome
CP019966.1	Alphaproteobacteria	5.63394	-6.47755	Rhodopseudomonas palustris strain PS3 chromosome, complete genome
CP019967.1	Alphaproteobacteria	5.89031	-6.68345	Rhodopseudomonas palustris strain YSC3 chromosome, complete genome
CP020083.1	Alphaproteobacteria	7.55451	-3.62296	Blastomonas fulva strain T2 chromosome, complete genome
CP020330.1	Alphaproteobacteria	11.8074	-3.19345	Martelella mediterranea DSM 17316 strain MACL11 chromosome, complete sequence
CP020384.1	Alphaproteobacteria	4.13101	-1.95765	Rhodovulum sp. MB263 chromosome, complete genome
CP020442.2	Alphaproteobacteria	4.80223	-1.20695	Paracoccus yeei strain FDAARGOS_252 chromosome, complete genome
CP020470.1	Alphaproteobacteria	5.58984	-1.3939	Fuscovulum blasticum strain 28/5 chromosome, complete sequence
CP020474.1	Alphaproteobacteria	7.48667	1.69931	Roseovarius mucosus strain SMR3 chromosome, complete sequence
CP020538.1	Alphaproteobacteria	8.71187	-1.78875	Sphingobium herbicidovorans strain MH chromosome, complete genome
CP020554.1	Alphaproteobacteria	24.7491	11.1057	Parasaccharibacter apium strain G7_7_3c, complete genome
CP020612.1	Alphaproteobacteria	4.49764	-0.716402	Paracoccus contaminans strain RKI 16-01929T=LMG 29738T=CCM 8701T=CIP 111112T chromosome, complete genome
CP020694.1	Alphaproteobacteria	7.6385	1.11507	Sulfitobacter sp. D7 chromosome, complete genome
CP020742.1	Alphaproteobacteria	13.9223	4.49848	Bartonella henselae strain Houston-I chromosome, complete genome
CP020896.1	Alphaproteobacteria	27.9397	-7.37425	Rhizobium phaseoli Brasil 5 chromosome, complete sequence
CP020906.1	Alphaproteobacteria	26.4076	-6.64723	Rhizobium etli strain NXC12 chromosome, complete genome
CP020925.1	Alphaproteobacteria	7.31435	-3.00285	Sphingobium yanoikuyae strain SHJ chromosome, complete genome
CP020947.1	Alphaproteobacteria	27.5044	-7.43718	Rhizobium sp. CIAT894 chromosome, complete genome
CP021024.1	Alphaproteobacteria	26.2662	-6.82493	Rhizobium sp. TAL182 chromosome, complete genome
CP021030.1	Alphaproteobacteria	14.975	-1.99456	Rhizobium sp. NXC14 chromosome, complete genome
CP021040.1	Alphaproteobacteria	4.67402	7.70394	Phaeobacter gallaeciensis strain P129 chromosome, complete genome
CP021047.1	Alphaproteobacteria	4.54369	7.6493	Phaeobacter gallaeciensis strain P128 chromosome, complete genome
CP021053.1	Alphaproteobacteria	11.928	4.33501	Zymomonas mobilis subsp. mobilis strain NRRL B-1960 chromosome, complete genome
CP021054.1	Alphaproteobacteria	2.35117	-4.07504	Methylorubrum zatmanii strain PSBB041 chromosome, complete genome
CP021070.1	Alphaproteobacteria	10.2578	-2.81654	Mesorhizobium sp. WSM1497 chromosome, complete genome
CP021112.1	Alphaproteobacteria	12.0918	-2.20286	Pseudorhodoplanes sinuspersici strain RIPI110 chromosome, complete genome
CP021114.1	Alphaproteobacteria	8.22228	10.4014	Aestuarium zhoushanense strain G7 chromosome, complete genome
CP021120.1	Alphaproteobacteria	16.0297	0.00160029	Wolbachia endosymbiont of Chrysomya megacephala isolate wMeg chromosome, complete genome
CP021124.1	Alphaproteobacteria	26.7355	-6.95633	Rhizobium sp. Kim5 chromosome, complete genome
CP021181.1	Alphaproteobacteria	3.26918	-4.76016	Rhizorhabdus wittichii DC-6 chromosome, complete genome
CP021219.1	Alphaproteobacteria	12.6928	-4.4314	Sinorhizobium meliloti RU11/001 chromosome, complete genome
CP021247.1	Alphaproteobacteria	6.2588	-3.98104	Novosphingobium sp. KA1 chromosome 1, complete sequence
CP021248.1	Alphaproteobacteria	7.13393	-3.80441	Novosphingobium sp. KA1 chromosome 2, complete sequence
CP021330.1	Alphaproteobacteria	13.1612	11.439	Maritalea myrionectae strain HL2708#5 chromosome, complete genome
CP021371.1	Alphaproteobacteria	12.6762	-1.52951	Rhizobium sp. ACO-34A chromosome, complete sequence
CP021404.1	Alphaproteobacteria	6.83543	-2.17437	Pacificitalea manganoxidans strain DY25 chromosome, complete genome
CP021431.1	Alphaproteobacteria	8.04922	0.584478	Yoonia vestfoldensis strain SMR4r chromosome, complete sequence
CP021467.1	Alphaproteobacteria	9.86455	-0.639578	Komagataeibacter europaeus strain SRCM101446 chromosome, complete genome
CP021509.1	Alphaproteobacteria	14.3973	9.90601	Acetobacter pasteurianus subsp. pasteurianus strain SRCM101342 chromosome, complete genome
CP021524.1	Alphaproteobacteria	14.3844	9.85237	Acetobacter ascendens strain SRCM101447 chromosome, complete genome
CP021793.1	Alphaproteobacteria	12.5839	-4.50903	Sinorhizobium meliloti strain USDA1157 chromosome, complete genome
CP021797.1	Alphaproteobacteria	12.801	-4.1993	Sinorhizobium meliloti strain USDA1106 chromosome, complete genome
CP021800.1	Alphaproteobacteria	12.7147	-4.16731	Sinorhizobium meliloti strain USDA1021 chromosome, complete genome
CP021804.1	Alphaproteobacteria	12.8159	-4.14312	Sinorhizobium meliloti strain T073 chromosome, complete genome
CP021808.1	Alphaproteobacteria	12.6564	-4.50725	Sinorhizobium meliloti strain Rm41 chromosome, complete genome
CP021812.1	Alphaproteobacteria	12.4814	-4.02796	Sinorhizobium meliloti strain M270 chromosome, complete genome
[truncated: 12,548 more rows]

## Sheet: table 7
Accession	Classification in legend	UMAP Dimension 1	UMAP Dimension 2	Genbank Genome Name
[truncated: 13,626 more rows]
