# Supplementary material for: Hiding in plain sight: The discovery of complete genomes of 11 hypothetical spindle‐shaped viruses that putatively infect mesophilic ammonia‐oxidizing archaea
Source: Environ Microbiol Rep. 2024 Jan 23;16(1):e13230. doi: 10.1111/1758-2229.13230 (PMC10866085; doi:10.1111/1758-2229.13230)
Supplement: Supplementary file 2 — FILE S1. Complete genome of NYMAG‐47 and the recruited members discussed in this study in fasta format. [file EMI4-16-e13230-s002.fasta]

>IMGVR_UViG_3300001450_000008|3300001450|JGI24006J15134_10000262
CTATAATATCATCATCATTCTTCCAGTCTTCTTTTAGAACTGTCCACATACTTTTACAGAACTTCCTAACGTTACTCATAATCATTAGGTCACACATAATTAATCACTATCCATATCTTCTTCCTTGTCCTTACCCATCATGGCGTCAAGGAATGAACGTCTTTTTTCGCCCTTGACTTGGTAGGAACGTTCAATCTTGTTTCTTGCAATCTTATCTATGAGTGTACTTTGTGCTGAGCCGTTTTCTCTTATACTCTCTGAGGATTTGGAATCTATTGAATACTGGTATGCGATAACCAGTTCCTTGATTTGTTCAGACAGTGCTGTGGCTTTTCGTCTGGACATAAAGTTAAAGCACTGTGTAGATAAATTCTGAAAGTTTTCCAGTTCCAGTACGAATCTTGCGAGGTGAGGCGAGGCTACGATTAACGTCTTGTAGTATAATGACTTTGGGTCAATGACCAAAGACTTTTCAAAGGTTCCGTCCTCTTGTGGGACTTGCTCTATGCGTTGAACTGACTGAACCAGTACGTCAACTAAGTCCTTGTGTTCAGGTTCGCTTTGTGGAATCATAGCCCTGTATGTTGTGGTTACTATAACTTTAAAAACATAATGGTTTTTGAATTAAGTGTTGGGAAAATCTAAAAAATACCATAGGGAATATTCTAAAAAGTATAGGGAAGCCGATAAGGAAATCTCTAAAAAGTATAGGGCGTTAGGTGTCACTGGAAGTTTTTCAGCGTTTAGAAAACAAGAGAAAAAGAATAAAAAGTCATTGATATAATTAAGTTTGAATGGTGTCGCCCTCACTGTTCCCCCTATCCTTTACGGGATAGGGCGATAATATTATATAGATAATTTCTGATGTAAAGTTAAGATGGGCGTTTTACATGGTAGAGATTTACTTTCACCTAAATGGATAACTGCAATTATTTCTGACGCTTCACACAGGGTACATTTTGTTCCGATCAAACATACTATCGGTGACTACTTTATCACAGATATTGACGGTGACGTTTATGCCTTCAAGATTGACGGCAGAAGAATATTACAATACAGAGAGTCAATGGTCAAGACATTTAGAATATTACAGTATGACATTACCCATCACTTGCCGTTAAGTTCTGACGGCAAGGAACTGGAAATAATATTAGAGTTAAACAAGCTTCCAAAGGTTGACGGTATGTTGGCAAACATATTCAAGATACTTGGTTCAAAGGAACGTGACGACTTTGTATCACACAAGTTGTCTGAACTGATTGACAAGATTCAAGGCTATGAGAAAGTTCAGGCACAGACTGAACTTAACGAAAGATACTCAAAGGAAGCCATGAATATGATTAACTATCTAGATCACTTGGACGTAAGGGAAATCGTTACACCGTTAAAGAAGGTGTCAGAATTTATTCAGGAAGACCTTATTGCAACAGACCCTAAATTCATGGGTACGGTTGTATCATCATATCAAAGAACCGACATGGAACACAAGAAAGTAACCAATACCCCTATCGCTTCCAAACAGGCATGGATTAAGTTCGTTGCTATCTTTATGGCTATCGGCATGGTAGGTGCAATAGGCTACATTGTATATGACGGTGGACACCTTGACTCTATGCTGGGTGGTATGTCAGTGCCATCACTAGGTCAGATTGATGATCAGACTGTCATGTCAAAATACCCTGACGCTGAAAGTCTTAGAATAGCAGTTGACTCAGGCGAGGTTGATTATGACAAGTTGTCCTCAGTTGCACAAAGCATAGTAGATGAACACAGGGAAGCAAACCCGATAATCATAATGCCTGATCCTGAACCACCAGTAGAACCAGTTCAACCTGAAGAAGAAATAGAACCAGTATTAATTGAAGTTGAACCTATCGAACAACCTTAATACTAGAACGGCTGATGATTGAATGTGTACTGGTATATAATATTGGCAATACTGGCAGTATCTTTTGTATCTAATGAAGCCTATGCACAAAGCACAGTAACTATTATCGGTGACGAATCACTTCAGCCATGCTTTATGAACATGACGGCTGGTGCTGAGATGTGGAACAACTGTGGGGCTAACGAGGATTACTTGGACTTTGCACTAATGCCGTTTGAATACGTCACTGGTGGTTATTTCTCTATGATACTTGTTACTATCTTTATTATTATGGCTTACATAAAATATCACAACGTACTATATCCAATTCTCATTGGTCTGTTATTCCTTCCAATAAGTTACACCTTCTTCCCAGATACTTTCTTGGTGTATGCAGTTACATTGGTTGCCGTAGCATTTACTGGACTGATTGCAACTATGGTTATTTGGCGTACAAGAAACTAATCCACGCCTAGAGTTTACTTTAACATTATATACTAGAATTATTTGAGAGTAATCAATATGGTCGAGAATAACATTATGGCTTTAGTTGGTGCCTTCATTGGTATCGCCATACTATTAGGAATCGGTACACAAATCTTAGGCAACTCAGTTCAAGATTGTACTAACCTCTCAGATTATGACGCAACAGCAAACGCAGTCCAAACAGGTTGGTCTGCTCAATGTGAAGCAAACAATTCACAAACTCAAAATGCATACGCACTTTTGATAATTGTGTTAATTGTGATTGCAGCCGTTGTAATTTTGACAGTAGTCAAGATGTTATAAGCCTAAAAAACTTATACGCTTTACTTTTTTAAATAACTTTAATAACTACACCCCACACTTTTAGTTAGCATGAGTAGCCTTATCTTTCTAGGATTTTCGGTTATACTTTTTATAATTTCCTATGGTGTCATGTTTACCATAGCACCAATGATACTTGGTTCTGTGTTCACAGTCATGGAAAACAATCTGACTAACGGTTCAATGACACAGGAATGGATTGATATGTATAATCAGACCAAAGAAACTACACAGTATTTGATACCATTGATTCCAAGTATAGGTATATTCATTCTAGTTATCAAAGTCTTAATGGTAGCAAGTGCTAGAGGACGGGATTAATAATGCGTACGGAAATTGCAATTATCTCAGCACTAGCTTTAGTCTTAACAATGCCAGTTGCCTTTGCACAAGTAGTAGAAACACAAGGACAAAACTATGACCTCGTTGAGGATTACTTTATCGGTGAAGCAATTTGGAACTCGCACCCCGAAAGAATAATGGACAATGGCTGGAAGAATTATGCACTGACAAACACTGGTGAGAAAGTTATCTTCAATACCAATTCTGTTGGTTCATTTGTCTTTGATAAGAACAGTTGTAGTTATTCAATCTATGAAAACGGTTACAACGGTCAGCAAGTTATACCAAGTGTCAGTGCAGTTGCAAGTTATCTTGACAATGGTCAATGGTCTAACCTACCAGTAAATGATGAAGCCTGTACTGTCAAAGTAACTGAGTATGAAAACGGTGTCTTTCTTACTTCAACTAAAGTAATCACAGAAGATATTACACAAGATGTTTTTATTTCATACACTGGAACCACTCAGAATTTTTATTCCAATTCAACTAACGCAAACTTTAACCTAGTTCAGTTTTCCAACGGAACAAATCAGGGGTATCTCAACGGTGAAACTGTAACAGTAAACTCAGTTGAAGTAGAAAAGTTCGTACAAGAACTTGACTTGAATATCCATAAAGGATTCAAAGAAACTTTCAAGGTTTGGAATGACGGTGATCAGCCATTAGGGATAAGTCAAACAATTCATTCAGGGGACTCAATAACCATTGGTGAAACTGTAATTGATATTGCACAACTAAACGGACAAAGTTTTGACAGGCAATATATCATAGACAACGAAGCAGAAATCCTAGCCATTACTGATAGCGTGAACTATGACTTTGATACTGGTATTGAAAGTCTAACCAACGTGAACATAATCTTTGAAGATAATACATACAAAGTCAACATGGATTATGCCGATGGTGGGTTTGTAGGTTATCTCGAAATTGATCCTACGTTTACAGCCACAGCAACTACACAACAAAGAATAATCACAAGTACAACAGGTAATTATGATACCAATGATTGTACAATGGACGGAAGTGAAGTTCCATCTTACAGTTCAAATGCTGAGTCAAAATATAACTACATGAGCCATGAGGGTAATGGTAACGGTGTATGTGCCATGCCAATGTGGGAATATGATATATCAAGTATTCCAAATGATGTTGTAATTAATGATGTAGATGTAGTATATGATATTGTAGCAACAAGTGAGATAAGTAATCTTAACGGACTGGACTTTATCACTTCTGATGAACAAATAGGTGCAACAAGTGGTACAACATTAAAAACCCAATTTGAAGAAATGGTATCAAACCCTACATATTTACTAGAAACCAATTTATCAACTGGAACTGGACTTACTGCACAATTAGGAACTTCTGCTAACTCGGATATACAATCCTCATTATCACAGGGCTGGTTTACAATCGTCACTAGAATGAACCCATTTGACAATCACCCAAACGATTCTGCTATGATACAACTTAACAATGTAGAGTTACAAGTTACCTATGCTATTGCAATAGCACCAACGGTAGCACCTACTGGTCTATCAACTGTAACTGGTATTCCATTAGAACTGGACTGGACTGGCATACCAACTTCAGGTGACGGTGGCAGTTCAATCACAGGGTATAACGTGTATAGATCACTCAATGAGTTTGCATATCAAGAACTGCCAAACAGTTCAGGTTCAGACAGTCAGTTAACATTTACTGACAACGAGTTTTTGATTCATGGATTTGAAACTGTATCAACACCACTCACACATACTGATCAAGGTTGGGATGGCTATCTAGATTGGAACAATCATAAAATGGCTATTTACATAACAGCCAATTCGGAATTGGTGGGAAAACAAATAACAGAAGTATCATTTTGGATGAAGAACTCAGGTTCAGGTGGTAGTGCCGATATTGTTGTTTATGATGATAGCAACACCATAGTAGCAGACATGGGAAGTGTCACTGCCAGTCAACTAACTTCGTCATATACGAAACAGACGTTTAATTCTGATTCGGTTACATTAGGAGCTGATTATAAAATTTCTATAAATAAGATTACAGGTTCTGGAAGTAATTTCATTAAAGTTGCTGGAAGCAGTGCAGATTCTTATGACGGAACTAACACATACATGTCACAAACAGATGTCTTAAATTGGAATACTAATTCAGAAGATTTAGATTTTGAAATACTGTATAGCACTATTGGACTTACAGACAAGTCAGCCAACAGTATAACAGTAGGTACTGTTGCTGGTGGAGTGTTACTAGCAGAACAAACACAACTAGACAATGATGATCAATTAAATTCAAACACGATTGAGGATTGGGGAATTGTAGTCGGTGCTGGTAGTCCGATGGTAGGGGAAGATATTGTTCAAGTTGACTTTTACGGAAAAAGATACCAGCTATCAGGCTACAACCAAATGTGTGAGTTTGAAGTATTAGATTCCAGTGATTCTGCAAAGTATGAACATTCATTTCTATGTGAGGATAAATTTACTACAACTGCACAATGGGTATCTTTTGATTTAGCAACACCGACAACAATTTCGGCAGGGGATAGAATTGTAATACATTCCGAACAAGGTGGTGCAACAAATTATCTTAACCTTTGGGAAGCAACAAGCGATGTTGACTCAGGCGTTCATGTAGCTCAGGGTGATCATGGTGCATGGAATGATGATACAGGTAGAGATCCAGCATACAAAGTATATTCTGCAAATACAGTGGGTACTTCAACAACTGGTATCATTGATACAGCAATTCAAAATCCTAATTTAGCATATACTGACAGCAACCTACCTGACAACACTGACGACCTAACCATTGGTGGCTGGGTAAAACTTGATGCACCACCAGCATTAACATTTGAAGATAATTTTGATTCTGATAATTGGACACATGGTGGTGCAAATAGTGTTACAAGTGGATTGTTAGACTGGGGAATAAGAACAAATGATAAATCTACTTTTGATTTAGGTACTGTATCTGATGATAAATGGGTATTACAATTCAAGTGGACTATTGATTCCATAACAAGAACCTCAATAACTGACTTTGGTTGGTTTGGAATCTCAGATTCAACAGGTGGTAAAGGTACTTCACAAGACTTTGTAGGTTTTACTTATAATCCATATAATAGCTACCCATACGACCTACAATTACAAAACATAGATGGTACTGCACTAAGTCTAGGAACTGGAAATTCTGCTGGATCAGCATATTCAGTAGCACAAGGAACATGGTCAAATGGCGACACATATTATTATGAGTTGGTAAGAGATGGAACAACCTTATCGCTTAAAGTATTTTCAGATGAATATGTAACACAAGTTGGTTCAACAATATCAAAGACGATTGGAAGTGAGTCAGGATTAAGGTATCTAATTCAAGCTGGGGATAATACTAGATCAGATACTCAATCAGGACATATGGAGGGATCGATTGATCTGTTAAAATTTTACAACGGTGTAACTTCTTCTACTGGAATACCTGAATTTGAACCGTCAAAACTTCTCGGACTCAATGATGTGACATTCAATGTCGGAGCTACAACTGCAAGTGTAGGTTCAGTTACATCTACTGAACAAACCACTTCTAATAGTGACGGTACTTCAAGTCTTGGTGGTAGTGGTGGTTCTAATGTAAAAGTTGGTGCTAAATTTAATACTGGACACGACATAATCGGAAAACCTATTTCATCAATAACAATTAAAACTGCAACTTATGGTTCCCCAACTGGTACAGCATATCTTAAAATTTATGATTCATCTTTGAATCTTATTGCAACATCTACTAATGGGTTAGATGTTACAACAATGAACGGTGATCCACAAATGTCATTTATTGAACATGAGTTTGAGTTTTCCCCTACTGTTACTTTTGCTGACGGTTACATAATTTCTTATGAAGGTGCAAGTGCAAGTAATAATAACGAGGTAAACGTTCAGGCTTCAAACGTTGGAACTGACGCAAGTAATACGGAATTTGGCTGGTATCAATCCAGTTGGTCATGGCAATCAGGCAGGGATATGTGGCTCTCATATAGTTTTGCTTCACCAATCATTTCAGCCACAGGTCTTACAGATAACACAAGTACGGCACAGCACTACGCTGTAACAAGGGACTCATCTAATCTTTGGACTCTATATCAGAATGGTGCTTCGGTAGCAACTGCAACGGACTCAACAAGTTTGGGTGCTAACAGTGGTACAGTTTCACTATCCCCTGACGGAACTATCAACGGTGCAACAACTGGACAAACTGGAAAGATAGGTAGCTCAATGTCATTTGACCAAAGTAACGATTACATTGATTCAGGTTCTACTCAATTATTATCATCAACAATATCTGCATTGACTACAAATGTTTGGATAAAACCTGACGGTTCTGCTACAACTGGTGGTCAATATACTTTTGGTATATCCCCAAATGACGGTAATACAAATAACTTTTTCACAACAATGGTTCAAGCAGTAGGTTCAGGTAATGGATTCTTTGTAACTGCTGGATCTAATTCAAACCAATGTTATTCTGATGGTAATGCTGGTACTAACTGGAATACTTCTGACTGGTTTATGGTTACTATGGTCTTTGACGGATCTCAAAGTGGAACTGACAGATTAAAGATGTATGTTAATGGTGTTGAAGAGGGAAGTGTAGGTGGTTCATGTCCAAGTAGTGTGAGTTATAATTCTTATTTATCCATAGGTAGGCAGGGTACAAGTGGTCAGCCTTACTTTGGTGGACAACTTGACGAGGGTAGTATTTGGGAAACTGCATTAAGTCAAAGTCAGATTACAGCATTATACAATTCAGGTAGTGGAACTACCAACGTACCAACAACTGATCTAAAAGCACATTTTGATTTTGATGATACAGGTTCGACATTAACCAATGAATACAATTCTGTATCTGATTACACAACAAACATCTCAGGATCACTTGACGAGTTCTTCATAAACTCAGATGCACTTACTTCAACTGAGATAGACAACATCTATGACAGGGGTGGCAAAGGGACATTAGTTACAACCACAAGTGCAAGTACAACTGATTATGACGATTCCAGTGTTACAGGTGGCAACACCTATTACTTTGCAGTAGCTGGGGTCAATGCTATTGGTGAGGGTGTTTTGTCGTCTTATACATCTGGACTGGCTGGAAGCCCACCATCTGAACCAACAAGTGTTGCAACTACAATAAGTTCACCTAACTCTAACCCACTTGACGTTACACTCTCATGGTCAGCACCGACAAACGTTGGAACTGGAACGCTAACGGGCTTTGAGATTTATCGTGACGGCACATTACATAAAACAGTTGGATTAGTTACAAGTGATACTGACACAGTTCCGTCAGTTGGAACTTATGTTTATTCATTAAAATCATTAGCGACACATGGTAACTCAGGTTTCTCAGCAACTTCAAGTATTGACACGCCAACTGCACCCCCAGCACCTAACGCACCGACACTGGGTATAACCAGTCCGAACCCAAGTCCGTTTGACGTAACTGTTTCTTGGTCTGCACAGTCTAACGGTGGCAGTGCAATAACTTCAACTGAAATATTCAGAAGTGCAACTGAAACTGGAACCTATTCTTCAGTCGGAACCGTAAGTGACTTGGACTTTACTGACACAGTTCCGAGTGCTGGAACTTGGTATTATAAAATTGCCAGTACAAACTTGTTAGGTTCCTCATCTCAGGGAACTTCAGCTAATATCGCAACACCAACTGTACCAAGCAGTGACAGTTCAACGACTTTGGCAATACCTGATCCTAATGCAAGTCCTAGAGGTATAACCGTATCACTGGTGGCACCAAGCAGTGACGGTGGAAGTACCGTAACTGGATATAACATTTACAGTTCTGATGATAACGTAACATTCAATTCAGTCGCAAGTGCAGTAACAACTGACACGACAATAACAGTTCCGACTGGTGGCACTTGGTATTTCAAGTCAGAAGCAATTAACAATGTTGGCACTGCCAATCAAGGCAGTTCCGTAAGCATAGCCACACCGTCAGTACCGACTGCTTCAGGTGTGACACTTTCAATTCCTAGTCCTGATCCAAGTCCACTTGACATAGTTGCAGTATTCACAGCACCAAGTTCTGACGGTGGTTCTTCTGTAACTGGATATAACCTACTCAGTTCGCCTGATGATGTTATTTACAACTATGTCGCACAGGCAGTAACGGCTGACCAAACAATAACAGTTGACAGTACAGGCACTTGGTATTTCAAATCACAGGCACTTAACAATGTTGGCAACGGAACTTTAAGCAGTGCAGTTTCAATTACAACTGCAACCGTACCTGACGCACCAAGTATAACTTTGGCAATTAATGATCCTAACCCTAGTCCACTTCAGGTGACAACAACGTTTGTGACACCGACAAACAACGGTGGTTCTTCGGTAACTGGATTTAACTTGTATCATTCATCTGACGGCACACTTTACAGTTCAGTGATCAATGCGACAAATTCTGACTTTAACTATTCAGTAGGCAGTTCGGGCACTCACTACTTTAAGGCTGAAGCAATATCCAACGCTGGTACAAGTAACAACAGTACGGCAGTTACTATCGCAACACCTAACGCACCTGACGCTTCAAGCGTAACTTTGGCAATTAACAATCCTAACACAAATCCGTTTGATGTTACTGCAACATTCGTAGCACCAAGTTCTGACGGTGGTTCTTCTGTAACTGGATATAACTTGTTTACCTCACCTGATGATACGACATACACGCCAGTCGCAGAAGCAGTTACGGCTGACCAGTCAGTAACACTTGCAAGTGCTGGAACTTGGTATTTCAAATCACAAGCACTTAACAATGTTGGCAACGGAACTTTAAGCAGTGCAGTCACTATCGCAACACCGACTGTACCTGACGCACCAAGTATAACTTTGGCTACAAACAATCCTAACACAAATCCGTTTGACATTACTGCAACATTCGTAGCACCAGCAAACAACGGTGGGTCTGCTTTGATAGACTATAACTTACAATATTCCAGTGACGATTCTCTCTACGTTTCACTTATCAATGGCACAACTATTCCATACACCCATACAGTTTCGGGAGCTGGCACACACTACTTTAAGGCTGAGGTGACAAACAATGTCGGTACAAGTCTGTTATCCTCATCATACAGTACAGCAACACCGACTGTGCCAAGTGCACCAACTAACGCAAACGTGGTTATATCAAGCATTGACAGTGCACCTTATGGCACGACTGTAACATGGTCAGCACCAACAAGTGACGGTGGCTCATCATTGATCAACTATAAAATTTACAGACAGACTGGCACTGGTGCTTTCAGTTTGGTCGGAACTACAACACAGTCGGTGCTGACTCTCAGTGACACAGTTCCAAGTGCATTGAACCAAAGTTATACTTACAAGATAACTGCATTAAATAATGTAGGCGAGTCAACTGCTTTCGTTACAACTACAATTACGACTGGTGACGTACCAAGTGCACCGACACTATCTGGAACTGCTGGAACCACTTCACTGTCTTGGAACGTACCAAACAGTGACGCAACTGTAACTGGCTACAAAGTTTATCGTGATGGCAGTTTAATGACAACCGTAACTGGAACTTCACACTCTGACTTTCAAACACTGACATTCGGTAATGCCTATGTCTATACTCTCAAAGCAGTTTCAATATTTGGTGACAGTGTTTTGTCTAACACGTTTACGACAACACCTGAAACTGAAATTACTGGAATGATTGCACAGGGCGTTACTGGAACTGGTGTAGTAATTGACTGGGACGAACCAGCATATTATCAGGGACAGGTTACAAACTATGAAGTTTATTATTCTGAGATAACTGCAAGTGTCAGCACACCTACTACCAGTGCTGGAACCACAACCAATACTTATTCCAACTTTGCACCTCAACTGGATTACAATACAAGTTATATCTTTGGTGTAAAGGTTAATTCGCCACTAGGCAACTCTGGATTCAGCAACTATGTCACTGTCACAACAAGCATTGACAACAGTATCGTGGCATTTGATCCTACAACTGGTGGCATGGAATGGTTTGACATTGATTCAGTCAATGACCAAACAGTCAATGTCATAGAGTTCCAAAGAGAAACACAGACAATATCAGTAAATGGAACTGCAACTGCCGTTGATACTTTGCAAGTAGCATACCCTTCATGGTGGGACGACATGACTTGTGATGTGGATTACAAGTTTGCACAAAAGACAGACCAGTATGTAGAGGGAACTGACATGACCTCACAGGTAATGGCAAGTGACGCAAACAAACAAGTCATAGGATTCAACTTCCAAGACGTTGACAACGAAGTAATTGAAATAGAATGTGCACCTCAGCAAAGTCAGCAAGATGATGGCGTATCAGCAAAGTATGTTATGACACAAAATACACTTGGCACTTTGCAACAAGACGGAACATATTCAACTGGACTTCCTAACATTCCTCTAGTCACACAGGTAACAAACTTTACGGCTGGTGAATACGGAACTGACGGTGACTTTGGTGCAATAGATATTGTCGGACTGTTTGTAATACTTGTTTCAATGGTCGGCTTTAACAGAGTGTCACCAATCGTAGGTGTATTAATATCTGCAAGTACGATATTCGCACTGTCATTCTTCGGACTGATAGCAATTCCAACTGTGATAATAGGTGTAATAGGATTAGTAATATTCTTAGCATGGGGAATTACAAGGAATAGATAATGGTATCTCAACCTATCGCTGTAATTTTAATTGCCTATATTGCTTCATTTTCTATCTTAGGTGCACAGACTATACTCGGTGATCCTATCGGTGTGGACATGCAACGATATAACCCTGATACTGGAAAAATGGACGGTGGCTCGATGAGGGAAGCAATTCAATCAATAAGTGATACTTTTGCAGGGTGTTATGACGCTACTGGTAATTTAATTGGGGGTTATTCTAATCAGACTTACACTGACGCTATGAGTTGTCAGTATGCCCCAACAAACTATCAACCGACACAATGGATTCAAGGTACTAATTCAACATTCTCACAACTGTCATTCCAAACTTCAGAAATGCAATTAACAATGGCACAGGAAGTTTCAATTACAGATAACCCACTTACAAGTTCAGCCACTATGATTTACCAATTCTTCCAAGTCATAACTGGAACTTATGCGTTTAACTTACTTTTACATTTGAGCATACCACCAGTATTTGTCGCTGGAATCTCAATGATATACGTCATACTAATATCAGTTTGGGCAATAGATACCATTAGAGGAAACAGAGCTGGTGACTGATACTGAATACGAAGAAAGACCTGAATGGGCTTGGCTTGTTGAAGACTAATTTTATTCTCTAAACAATAACAACTGTAAAGTCTGCATGATAAAGTGGAATGTCATTAGAATACCAAACATAAAGTTGACAGTTATCCAAATTGGATTGACTAGGTTTATTGTAAACACCTGATTAAGACTGGTGGCTGTGCCTTGTTCGACACCTGATGATACCACTTCGTATAACCCTACACTTTCCCCCATACCAGCCAGTAAAAATGCACAGACTATTGAAGGAATGAGATACATGGCACGTGTGAACGACTGTGATTTGGTCTGAGGTGCTTCACGAATAGTAGAAATGATCAGCATAAGCATACCTGAATAGGCAATAAAGGCGTAAACTGCAAACTCGATAATGCTAATATCTGCCATTCAAACTTTCAATGTCCTTCTGATATATAAATAACATTAATTAACTTAGTATGCTTTGGTATAACCAATGGCACAGACGGCAAAAGAAAAAGAACTTGAAGCAAAGTTGGCTGAAGCCCAGACAGTTCAAGCAGGGGAAATTGCCAAAGTCCAGATTGAAGTTTATGAAGGTCAGACGTATGTAGCCAAAGACGCATACCAAGAAGCCAAGTCAAAAAGATCAAAGGCTAGATCAAAACTGCCTGAAGAAATTCCTGATGATCCTTATTACAAGGAAAGATTATTGGAAGCACAGTACATTAAGGCAAACATATCCAGTCCGTCAGAAAGACAGCAAGTTGATGATTATACTGATGAGATAAAGAAACAGCAAAAGGCAAAAGAAACTATTCATGTTTTAGACAGACAGATTCCAGAGTTATATTCAAGTGCAGTAGAAGAGTCAAAGTCAGTTGAGTCAAAAGTAGAAAAGGCTAGAGTCGCAGAAGAACAAAGACAGACAGATCTGATCACTGGATTTCAGACTCAGATAGTTGCAGAACAAAAAAGAGAAACCAAAAGATTAGACGACATTCAAAAAGCCAAAGAAGCAAAGGCTTTGAAACTTGATCAAGAAGCAACGGCTAGAGAAGCAACATACAAAAATTTTATGAAAAATGTAAGTAGTGGAACTAACAAACACCTCAGCAAACAAATTCACTATGCTCAGGTAGGTGGTGTCGGTCTTGCAAAAGGTGACATAATAATTGAAGTTGGCAATAGAGGTAAGACCAATGCGACATTCCACCAAAGCTATTATGAACGAATTGCAAAGTCATTTCAAAATCAAGGTTATACCAATATCACTTGGATAGAAGCAAGAAAGATTTCGGGTGCTGGTGCAACTTCTATGTCAGGAAAGGCAAGAGAACAAGTGATGAGAAAATATTTAGATCCGTCAGGAAAAATGGAATCTGATTATCAGGCTTCAAGGGCACAGGCAAAAAGAAATGTCGCAAGTGCTTACGGTTCTATGTCGGCACAGGAAAAGTTAACCAGCTCTGCTATGGCTTCAACCTTTGCCACTTCACCTGAAACTAAAAAAGCCGTACAACTTGAAGCACTGTCAGATATGACTGGTGGTCTGCTTGGTAAGAAAGAGTATCAGGTTACTGAAGATAAAATGACAGTGTATGAAACTGATGAGTTATACAAAACAAGTGGTGGTACAATGGGAACTAGAAAAGATGTTACTGCACAGGTCATGCCAATCATTCAAAAACAAAGAGCAATAGAATTGGCAAACAGACGACAACAAGAGTATGTCAAGGAACTTCGTGCTGGTAACATTGGAACTGCAAATGCTTTGTCAAGTCCACAGACGACACAAAGTTATACTGGAACCAGTACGGTCAATCTTGGAACCTTCCTGAAGGAACGTGGACTTGTTGCCAAGACTGCACCTGACTCTATGTTCAAGCCTGACTATTATGAGAAACTCACTGAAGCTAGAAAACAGACAACTGGTGATCTTAGAACTGCTTCACCTCAGTTTGTTGGAAAGTCAGACCAGCCGTACCAAATGAGTCGGGCTGACTCTAAGGAAATAAACCAAAGGAAGCTGGCACAGCAACGTATTGCAGTATTTGATCCAAAGCCTATCGACTCTTTTCTTGCAAAAGATTCGTCATACGTTCCTTCAGTAGGAACTGTCACGTTAAAAAAGAATGAATTGTTGACAAAGAAAGAAACTGATGTTTGGGGGTTTGATCCTATCGCTAATCAAGTCAACAAAGATATGCAGACAACTTGGACTGTACCAATAAAAACCAAAAATGCAGAATATACGGCTGACTTTAAGACTAGGGAAGAAGCAGTTTTGTTTCAAAAAAGTCAGATACCAAAAGTATTTTCTGGAACTGATAATGAATGGTGGAACAAATACAACTATGCACCAGCAGTTGACTCAGGCGAGGTTATACACCCAAGTAAAACTGAAACATGGTCTGATGATATAAGACTTGGTGCTGGATATGTTATCACACCGTCTTACAATATTCTTAAAACTGTTTACAACCTGACACAGCCTGAAGACAAACAAGTCCCAATGTTGGCAACTGCCGAAGACAAGTTAATCGGTGGTACTATCACTGATGTTATGTCAGGTACACCGTTAAAAGGTACAGGGGTAACTGGACTTGCTGACTATGTTGTAGAAAACCCGTTCAGAGCTGTGGCTGAAATACCAAGTGCCGTTGTCACAGGTGTCATGGGTGGCAAGGCAATAACTTATGGAATCAAAGGTGCAAGTATTGGCGTAAGTGCAACTGCAAAACTTGGCAACAAAATAATTCAAAGTAACGCACCAACAATAGTCAAGGTTCCGACTATTGCCATGATGGGTGCTGGTCAAGCGATTCAGCGAACTGGTGCACAGGTGTCAGCAATTCCAAGCAGAATTGGAAGTTCCGTTTATACTTACGGTGATATTCCAAGAGGAACAAAATATGGTATGCCAGTATTTACAATACCACAACAGGTAGTGCGTCAGGGAATTGTAAAGCCATACGATACTGCGACAATGTTTCAGGGAAGTCGTGTCGGATTTGGTGCTAAGGCTAATTTCATTATGACACCTTCAGGCAGAATGTTTGTAAGACAGTCAACTGATATTGCTGGTGAGATAGGTGCAAAGCCAAAGTTCCTAAACAAACAAGTTGCCATGTTTGAAAATGAAAATGTTGTAGGATTTGCAACAAGAGGTAAGATGAAAACAACAAAATATGATATGCCAAAAGAAACCCCGTTCAAGTCTGATGTGTTTACACCAACTGATAAAACAAAACTAATTCCAAAAGAAGGACTGCCAAAAGAGAAAAAACCATTCCCTGAGTTATATGACAGTAAGGCAACTACAAGTGGAAAACCATTCCCTGAATTAGTCAAAGTTGAGGACATTGGTAAAACCAGTATTCCAAAACTTCAGACACCGACAGTTCTTGACAGAATTAAATCAACTGCATTATACAGAACAAAAGTCAGTACAAAACAATATAAGACAAACATTGACGAGGTTACATTTTATTCAGATACCACTGGCGATTTGGTCAAAGGTGTCAAAAGACCCAAAGCCGAATTGCAAGGCGAGGGTGTCAATTACAGGGGATTTAAAAAGCCTGAGATAACTGGAACTAGAACAAGACTTCAGGACTACAAGACTTCAACAAGTGAATCAACTGTCAAAGGTCAGCTAAAGTTTTCTGAAGTTGCTGGTGGCAAGATAAAGTTCAAGGGAAGTCCAGTAAGGCAAGTTGACACAATAGTTACTGGTGCAAAACTTACTGGCAAAAAGAACTTGAAACTAATTGATGATATGGTAGAAGAAGGACAGATTGAAGAAGTTGGAAAGAAGACTGTAATGAAGGGAACTGATTATTTCGGGGGTGGCAAGAAGGCTGGTCAGTTAAAGCAGTCATTGGAAAGCAGAAACCCTACAACGTATGAAACCCAAAGTGGAAAGATAAAACCAAAAGATGAAACAATACTTTACGGTGTAAGCAAGGGAAAGATTCCAGTTGACAAAAAGGCTTTCGCACAGACCATGAAAGAGTCAAATCTTCTTAGAGAGATGGCAGACAAAGCACCATTAAACAAAAAGCCTAAAGTACCAAAAGGTGTTGACGAACCACCAACAGAAAAGTATCACGCATTTATCGGTGAGTCAAAGTCAACTGGTAAGACTTTTCAGGGAACTAGGGTTGAACTTGGTTCAGGCATTGGTACAACGGGTGTCGGCAGTAGTTTCACCAAAACAAATGTTGACTTGGGTAAAGGGGGTGGTATATCTAACATAAAAGATGTTAAAAGAATGTCTAGCAAACCTGATGTTGTTGGTGTTACAACCAATAGAATAAACGTAAAAAAGTTTGAAGAACCTAAAATACAAAAAGGTGATAAGATAGTTGACGGTAAAGAGGGGTCAACTGTTCAAAGAACAAGACTTGGTACATTCCAAGAAACCAAAATCAAACTGGGTCAAAGTGCAGTAGCAAAACCAGCACAGATACAAGTGCCAAAAGTTAAGGCTAGTGTTAAACCACCAAAGGTTTCGCCAAAGATTAAACAGATTGTCACACCTACTGTAAGTCAGAAAACTGGAACTGGTTTGGTACAACAAACTGCACAGTTGACCAAACAACAGACCAAACAAAAACCTAAGATTAAACAAGCACAAAGACTTAGAGCAGTTCAAAGTCAGTCTGCTATAACAGCCGTAGTTGCAAAGACAGTACAGGTTCAGGCAGTTGCACAGATGAAGTTGCCAACAATACAAAAAACTACAAAAAGAATAGGGGGTGGTACATTATTCTATGACACACCAAACCCACAAACACAAAAAAGAAAAAGAAAGCGTGGTAAGAAGGCAGGGTTCATTGGCAACGTCAGACTTGACAACGTTGTTGGAATGTACAAGAGAAAAGAAATCACATACGGTCAAAAGAAAGTATCAAAGTTAGAAAGACAGGACATGAGATTGACGGCTGGAACTAAAAACAGAATTGCACTTCCGTCTTCAGGTCTGCTAAAGACCAAGAAGAAAAAGAAAAGCAAGACAGAAAGTGTGTTTGGTAGAAGTGTAACAAAAACTAAAGATGAATTTGTTGGATTTGAATCCAAACCTAAAAAGAAAACAGCCAAGCGTAAAAAATCCAAAACAAAAACAGTTAGATTAATGTAGAAAGATATATTAAAGCAAAATATTCTATATTGTATGTTGTCAGAAAATAAAAACGGTTCAACAGTTGCAGTAAGTAATGAGATACACGCAGAGATTCACAGACTATGTAAGCGTGATGATCTCAAAGTTAAGGCAGTTGTAAACGAAGCTTTGAAAGAGTATCTGAAGGGCAGGGCATAATGACTTTAAAGCATACGTTAGAAAACTATCTGGGAAATTTAGTGAACTCTGATCCAAGAGTCAAAGAAAATCTCGATAAGTTATTTCCTAATGACTCGACCTTGAAGGAAATAACGGACAACATTAACACTGAGGTACAAACAAACTCAGAGGAAGGTGAAGAAGAAAAAATGGCAAAATTTGAAAAACAGAACTCAGAATACATTAGTGGAAACGACTTGGTAAATACTGAAAATGTTCGATTTGAAATCCTTACAGAAGTGAAAGAAGAATCTAGCAACTTCGGTATGAAGCCTAAATGTTCCGTTAAGGTATCAAACAATGGTGTAACAACAGAGCAAAAGTGGACACTCAACTTACAGAACATCAATTTCTTAATTGATAGTTTCGGTGATGAATCTACTGCTTGGGTTGGAAAATCCGTAGGTGTTTTCGTAGAGAACATCAAGGGTAACAATGCAATCAGGGTAAAGGCATAATGTGTTACACACAATTTAGAATGTCACAGGTTTTAGACAGTGACAATTCTATTCTTTTTTCTAAAGAATCAGACCAGCAAGACGAGGACGAAGAAGATGGGTGACTTGTGGAAATACAAGGCAATAAGGGAAATCAAAGCCCGTCAGGAAGAAGCACGAAAAAAAATGAAAGATGAAAATTTTGCAATAGATTATGAATGTCGTTCATGTGGAACTTTGATTAAAGATTTTAATTCACTTCTTGTCCATATAGACAATGGACAAGAACACGAAATAAGGTATTTGAATAAAGATGAAACCAGTTAAACTTAGCACCCAATTTTTATTATTTTTTATACCAGTCGCAGGTTATTACGCATGGTACAGGATAGGCAAACTATGGTCTGGATTCTTTTTGAATCTTGCACTTGGACTTACGGTGGTTCCGTTGTTTGTATTTCCAAATATGTTTTTGTATCAGAACTTTTTATTCCTAAGCATATCGATAGTCGGCTTTACAGTAAAGATATACTTTTTAGTCAAGTGGTCAAAACAACATAACGAGAGGTGTGAAAATGACAAAATGTAAATGTGGTTCGCCACCTTGCAAGTGCAAGTCTTTCCAAAGAGATACCAAATGCGAACACAGACTGAAAGGCGAGTTTGGAAAAGAGTTGCACGAATGTGGAAAGGCTGGAATATTCAGGGAAGACTGTAATACTTTCTTTCAAAGTAAAAAAGTTCTTTGTGAGGAACACTACGGTCAACATTACAGATACGCCCATACCAAATGTGGAATATGTGGCACAACATACGCAGAGTGTTGTTGTTAATGCTTGTTGGTTTAACTTAGCTGACAAGGTGGTTGGCTACCGATTAGTTAATTAGATGGGGGGGTATAACCCCCCTTATGACTGGACTTTGTAGCAAGTGTCATAATTCTAACGTGGAATTGTTTGATATAGACGAAGGGCTGTACCAATGTGAGTTATGCATAATAGGCAACGAATGAGAATTAGTAATGGTCACGCTACAAAATATCTATTGCAACAAAAATATAATCACATTTGGCTCAAAGCCCACACAAAGTTTAAAGACAAAGTACAATGTCAGGATTCTAGATACTATGCTCTTGACTTATGGAACCTTTATGATGGCTTATGTTTTGATTCCAAAGGTTATCTTTGGGCTATCCAAATTAAGACAAACGCATGGGCGAAAGCCAGTGACATTATAGAGTTCCAAAAAGACCACAGGATAAAATGTATCGTTTTGAACGTAAAGAAACAGGGTTCAAGGTGGAAAGTTTTTGAAAGAAAGTATATATGAAAGTATATTCTTAATATAATTCTAGAAGGCTAGAACCGTATCATAATGGACAATCAGTCGAATCCAATTCTTCAGTCTAAAAGTACGGCATGGGTTTTTAGGTTTATGGTCTTAACCTATTGTCCCACATTGAAGCCTTCGCAACATAACATTTTAATATAGAAAATTATACTGATTGTTGTTATGAATGAACGTAATGAGAAAAAAGTTGAAAAAGTATGGGGTAGTATTGTGAGATTAGAAACTGCCAAGTACCATGTAGATAACTATGAGCCATCATACCATATATTATCATTTGGTGGTGGTCGTCAAACAGTTGCGTTATTAATATTAATGAAAGATATTTTTAAAAATAATGATAAAGGGTATGTCATATTTGCAGATACGGGGGGTGAGCATCAAGAAACTTATGATTACATAAGTGATTATATTGTACCATATTGTAAAACCAATAATATTAATTTTGTAAGAGTTTATAATAAATATGGAAAAACATTATATGATTATTGTTGGGATAAAAAAATTGTGCCATCAATAAAATTCAGAGATTGTACTTCCAAATTCAAGATAGCACCAATTAGAAAATTCATAAGAGAAGAATTAGGTGTTACAAGAAAACACCCATGCTATGTTCATATTGGAATATCTTATGATGAGGCAACTAGAATGAACGCTTCTAATGTTTTATATGCCAAATCAGTATATCCGTTTGTTGATGGGTATAGGGATATAGAGGGTAAAAAAACAGTAGAGGACTGTGCTAAAATTGTTGCAGATGAGGGCTGGGCGATAGTACCAAAATCAGGGTGTTGGTTTTGTCCTTTTGCTCAGACATTGGACTTGTTAGACCCACGTTACAAAGAAAAGACACAGGCATTGGAAGAAAATAATAGTAGATACCCAGAAATTAAACTGAGAGGTATGGGTAAAAATACAAAATCAGTTAATGAATTGACAATAAATGATGTAGGAAAAGACTCTTGTAAGTCTGGGTACTGTATGGTATGAAGTGTAACTGTTTCCCATGCCAAAACGGCACACATATTGATAGGGAATGTACCTATCGTTGCAACTGCACACATGAGGCACATGAGAAATGAGTTGGTTTAACCTGTCTGTAAACGCCAAGACCTGTAAAAGATGTAGGCAAAGAATTATGAATTATCCATGTGTTGAGTGTGGATTTAATATAACCCGATAGAGGGCTTCATTCTATCGGGACTAGGAATATGAGTATGCAATCTTAATACTCTGTATGAATAGTATGATACTGTTATTTATAAAAGGTGATGATGTATCTACATTCTTTCACCTTGAAGGGTTTGGTTCGTGACGAATTTAATCTAATCAGCGAACTTAAACTAAGACTTGTTATAATCTATTTAAGATTGTAGTAAACTTACTTAGGTGTCCCATGATATTTACGGGACACTTTTTCATCATTAACTTTCTTGTATATTTTTTTCTAGCAAAGTTAATGATAGAATTGTGTCCCGTAAATTCATTATACTTTATATAAAACACTGACTTACTTAGGTAAGATTTATTAATTCAATGAAATATAGATAAATATTGAAAGTGGTTAAGAACTATTCATTAAATATTGAAGTGATAAGGGCATTTGACGCTGAAGTTTCTGATCAAACAAGGTCTAGGTTAATTGAGGCACTTATAATAAAATTTTTAGTTGAATATACTAGGGGTAGTGTCCAAACAACCCCTAGTGACGATTCCAGTCTTACCACAGAAAAGGAAGCGATACTATGACTTTAATTCCTAATGATAAATTGATTACTAATTGTGAGTTTTGTCTTAAAGACGATTTTGAAAACTGTGTTAACGGTGGTTTATGTCCAAACTATCCAAGTAAACCTCAGTTATCTACTAGAACCGTACTATGTGATCACTGTCAAAAAGACGGTGGGTATATGAACGGGTACCATGAGATATGTGAGCAGAATTATATCAACAATGGCATGAAGACATTTTGTCAGTGTACCAATATGGGACATGGTAGGAATGTTACAACTTCCAACGAGTCGTTATCATTTGCAGACCAAATTAAGTTCGAGGCTGACTCATTAGATACTGTAAAACATGAGCATAAGGACAGAATTGACATTGTTACTGGTAGGCTAATTACAAAATATAATTTTATTACTGCAAGGGAAACCGATTCAATTTATTATTTCAATGGCAAGATTTATGATTCCAAGAATTGTGAGTCAGTAATCAAACAGGAAACTGAGGCACAGATTGTAGAGTGTACCAAGTCAGACAAATCCGAAGTCATTGACAAGATAAAGTCAAGAACCTATGAAAGTCTTGAACATTTTGACAGTGACATTGACATTCTAGTCGTACAAAACGGGGTGCTGAATTTACAGACAATGGAATTGTCGTCACATACCCCCCTTCTTTTGACAAAGGTTTTGTTACCTTGTAATTACGCCAAGCCTGAGTTTGAAATTAGATCAGATGATATTTTTGAGTCGTTAAAGTCAAACTTACAAGACACGTTGTTTTGGAAGTTCTTAGAAACTTCTTTTACAAAAGAGTATGTCATTGATGAAAAATCCATGCTTACCGTATTGGAAATGATGGCTTCGACATTCATTAGAAAGAATATTGACGAAAGAAGTTTTATCATGCTTGGCAACGGTGCCAATGGAAAGTCAGTATGTCTTGACTATCTTTCCACACTGTTAGGAAATGACAACGTGTCACATATTCCGTTACAGGTTTTGGCTGAAGACAAATTTGCTTCGGCAAGACTTGACGGAAAACAAGCAAACATATTTTCTGACTTGGAAAGAAACGAGCTGTTCCATACAGGTATGATTAAGGATCTGTCTTCAGGCGAACCAGTACACGCACAGTTAAAAAACAAAAACGGTTTTGATCTTTACCCTTTTGCTTCATTGGTATTTTCATGCAACAAGTTTCCCAGAGTCTTTGACCAGTCGCAGGGATTTTTCCGTAGATGGATTCTTATTTTTTGGGAAAGAAACTTTGAGAAAGACCCACAAAGAAATGACAACTTGAAAAAGGAACTGTTGGAAAAGTCTGATGAAATGGACTTGGTATTCTCATGTCTGATTCATGTTGCCAAGATGTTATATGACTCTAACAGATTTTTAAATCCTAAAGACTGGAAGACGGTTCAAAAAATGTGGAATGAAAATTCCGATCCCTTGAACTGGTTTGTCGAGAACCATATTATTGATTCAAACGGTCACCGTTCAAAACGTGACACATACCAGTTTTATAAAAAAACAATGTTTGAAAAGGGCGAGGTTCCTTTGGGCATGGGTAGATTCAGCAAGGCTTTTTCGGAATATTATGAGGACTCAAAGTCAGACCATGAAAGAATTTGGCTGAACATTGAGTTCAGGGAACCACAGCAAACAATATTAGAGGACAGTGATAAAACATGAGGTGTTTATTATGTGGCAAAGTTGTAAAGGTTCCCAATAATTATCATTGTTGGGTTGTTTCACAACAATGTGCCAAGTGTCATTATTTTGGGGGTAAAAAAATTGTCAGGTAGAAACTATGAACTGTATTCGTATTGCAACGGCTGTTCAGAAAGAAAGATGAAAAAATTTCCTAAAAATATGCTAAGATGTGATTTTTGTAATGAGAAACTAAGACACAAACCAAAGTCACCCTCAGCTAAAAGACGGGAAAATGTTAACTATACTCGTATTTAAATATGGGTATAGTTTGATATATTCAGGGCATGGCTAGACCAAGAATAGATTACCAAACTCAATGTATCTGTATGGAATGTAACCAACTTTATTCAAAGGAATTAAAATTAACCATGTGTCCTAACCCGAATTGCTACAATGCTCATCTACGATTTCAGTCAAGAAGCAAGTCTGCTCGACACCGTAGAGAGGTCAAGAGGTATTGAAGTGCAAGTTATGTGGGGAAAATTTTGATGAAGAGGACAGGTTCAAACACCAAAGTCAGAAACACTTTTGGTATTTGGGTGACATAACTGATGATTGAAATTATAATGCTTATGATGTTGGGTAATGCTGGTGCATTGATGGACGTACAGATCAACATAGATGAGAAAACTGAACTGGTTACAGAACTTGAAAAGGAATTTGAAGAACTGCTTGTAAAAAAAACTGCACAGGAAGTCAAGTTGAACATATTGTTTAACGAGTTTAAACAGTATGAACGTGAAGAAGAATGGGATAACTCAAAGACTAGACAGGAATTTGTAGAGTTTAAGGCAAGGGAAGTCAAGAGTGAATGGCGTGTCGAGTATAGAATACTTGATAAAATAATAATTGAGTTTAAAAAATTAGAACATGATTTAGAAACTGCCAAGATACTACTGGAAAGAATGAACAAGGATTTTGAAAATATAACCAAAGCAAACTCAGATGTAAACAGATACAATAATATCTCAATTTCACTTAGCAAGAACTGTCAGACCATGATCGAGTACGGGTTATACACCAACTGCCCTACCTATCGTGAACTGTTTGACACGTTTGATACGACAAATCCAACTGCGTCAGGCACAATGACTGACTATGGGTATGATGTTTCTAGGGAAAACATAATGAAAAAGCATTGGAAATTTTATGAATATCAGACTGACTTTGATTTAATCATGGTAGATCCTGACTCTGACTATCAGAACAAGTCAGTCAATATAGAAATTCAGGCTAGTAACTTTACCACTCTTTCGGTAGTTGGTAGTGACAATGCAAGGGGTTTTAAAAATGGAAGTTATACAACATGGGAAAATTTTAAAGTCACTGAGGACTGCCGTCAGATAATTGTTGCACCTAACATGGAACTGATTACACAGGCTGTTGAATACGCAAGAAACAACTGTAACGGTGAGATTGAAGTCTTGAAAAATACTGTTATCAAGCAAGAACCCACACCACATGACGATAGGAACTGGCGTGACTCACCAGCACTGGTTTATCAGGACTGGTTAAGGAACGCCATTGAAAACAACAAAGGACTGATGTTAGGTGGTTAAGAAATTTAACAATAGGTATGACAACCTAAGTCCGTTTAAAAGAATCTTGCACAAATATACAGGCTTTATTGTGATGGGTATTTTTATTGCAGTTGTCTTTACTGCTTGGACTATGTATGATCAGGAAACAGAATTTTTTCATTCATGGGCTTGTGACAAACTGTTTTATTATATGCAAGAAGAAACAACCTATGGCTATACTGGACACGCAGAACTGGACGAGGAAAAACACCTAAAGTTACATGAGTTATATGACACTGACTGTACCAAAGGAAACTTCCAGCCGTCAGACAAAATACATTAAATATAAGGTCATTTAGTATAAATCATGGACAGATGGGACGATACACCTCAAGATTTAGTTCAGATTAAACGTAACAAATTAAAAAAACTACTAGTCTTATATGGAATTGCTGGTGCATTGACAGGTATATCATTCGGGCTATACTTTTCGGGTGCTGTTTGCTAATGCCACATGGGTCTGATTACGGTTATGGCGTAACAAATTACACAGTAAAATCTGGAAAGCGTTGCCCTGCTTGTGGCAAGACAAAATGTAAGCATGGCAGAAAAGCTAGAGTTTTCTAATGCAAGATAAAGTAAATTATATTTCCCCCGAAACTTTTGAGAGAATCGTTGACTATATACCGATACTAGGTATTCGCAAGTGGAAAGACGAGGACATTAAAATGCTCTATAAGACAATGTATTACTGTGCATTACGGGCTAACGAGGCAATTCATTTAAAGAAAGAAAGTTTCAACTTGGAAGACAGGGAAATTTATCTAGGCAAAACCAAAACAAAGAAACAAGATACTGCACATATTCCTCATATTTTTGTAGATGAACTAAAGACTTGGCTTATCTTCAAGGAAAAAGGTAGGCTGTTTGAAGGATTGACATATCCAAGACTGTATGTATGGTGTAAAAGAATAGGATCTGACTTGGATATTTCAGCATGGCAAAGTCTTGAAGCCGAAGTTGGTGAAAAGGTTGTGACACATTTGTTCAGAAAAAGTATTGGCAAGGAAATGTTAAACGGTACTCATGGTGAAAAAGCCAGTTCGATACCAGTCATTTCAAAACACCTCAGACATTCAAAACCTTCCATGACAGTTGACCATTATCTAAAAGCCAGTCTTGAATCAGTCAAAGAGGCGTGGTAGTATTTTTATACTATAATGTTTTGTACATAATTAATGCCGTTTAAAAAAGGAAACAGACCTCACAACAAAGGGCACGTTAAAGTCGGTTCACATTTTAAAGCAAAACCAAAACGTAAGAAATGACGGGTGTAAAAGGTTCTTGCAGAACAAAATATAATCGAAGTATTCCAAAGACTTACAAAAAAAAGTCAAAGAAAAAGAAATAGTTATTTTTTAAACTGACTCATAAAAGCGTCAATCAATATTACACAGCCATTTACGGGTTCACTATGGTCTATTAGAAATGACTTGTTTTCTACAAACTTCAAATCAAATTCTATGTCCTTAGTAACCATAACTATGTCATCCCTTGTTACAAGCCAGTCTTCCAAGTCATAGTCAGACACGCCCTGTGGTGTAAAGACCAGTTTGTAACCCAACTTTCGCAGTTTTCGTACAAGCTTGGCATTTCTGATATTTTCATCAAGAAATATCTTTTTCATACCAGCCATATCCCCTAAGTCCGTCACGTTTTTCGTACAAACTTTCAAGCCATTCCTTGTCAGTCAGGATTTCATCACCTGTCATTTCATAATGTGTCAGAATTATGGAATAACAGTCTAGGCATTTACCTACTAGATTTCCATAACCCCCGTCAAACCCGTCTGTATTGCTTCTTGAATGGAAACTTACCATTCTATGGTTACAGTCTTTAGGGTCTTGCAACTCACCAAGTATCGCATTGATTATTGTCTTTGCTTCAGACTCGGAAGCCTTACGGATTTCAATCAAATCCATCACCTGTTCTTTTTATGGCTTCAAAAATTACCAATACAGTAAGTGTACTGCTCATTGTATAATTTACCATTGACACCTGTATAGGCTTACAACTGTTTTCATATCCGTACATATTGATTTGTGAATCAATCGGTTCGGTTGTTGAATCCTGTTCAAACAAATGAGTATGGGTTCTTTCACTCATTGTGTACGTCCTCAACAAAACAACCAGCACATAGATACACGTTACCATCAACAAAAGTTATTTCTTTGTTTTTTGGCAACTTTGTAACTATGTATCTGTGACCTATCCCTATCGGATTTTCACAGTTGTCGCAGTATAGTGAAGACTTCATTGGTATTCAATTCCTTTTGCTTCGTCTTTGTCTGAATACATTCNAGTGAATATCACTTCGAGTTTTGTAGGGCTTCCGTCTTTGTCAAAGCTGACATAGACAGGGTATGAACCGTCACCCCAGTTGGTGAACGTTGCAACGCCTGAGAACTTTTCACTTGGCAAGTCCTCAATGTTTGCACAAAAGTCACCCCACTTTGATTCGTCATACAGTTCGGGGTGGTGCTTGATGTAACAAGGGTCACCCACCCAGACCAGTCCAGCGTCCACGCTGACTTCGCCTACACAATATCTGCCTTTTTTGACAGTCATTGTTTCAAGCCCTCAACTTTTTTGACGGTCTTTTCAGAAACCCTTTGAAAGTTTTTACTTTCATCAGTTGTGTTTTCAAACTCGTCTAAAACGTCCTGAGTTCCCATAAGATTCCATCTACGGGTAAATGCCACTTTTAGCATTTGTGCCATTTCTTTGTCTTCTTTTGTCAATTTGACATTTGAATACTTCATTGAAGCACAAAATTTATCAATGAACATTTCTGCATTTGACAAAATATCCCATTCACAGTCAAACAGTTCGTCAAAAATTTGACTACTTGACGTTAGAATTTTTCCAGTCATTGTGAATCCTCACAGTTCATGTGCCAAACCAACTGTATTGAAATTTTTTCCAATACTTCTTTTGGTATGTCTTTGTCTTTGATAGGCTCTTTACAATAGCAACATGAATAGCCTAGTCCATATTGACTCATAGTCCACATTCCTTTAGTCTTGTGTCGATTTCGATTTTACTATCTTCAGGAAGTTCGTCAAAAAATTCTTCCAAGATTTCAAATCCTTTTTTGTAGTTTTGTGTTTTCATATTAGTTAATTATTGTACTAGATATTAAGTGTATAGTTTTCTATGGAAAATAGTATAAATGTTTTAGGGTTGATTTGGTTCTTTTGGCTTACATTTTTCACAGACATGGTATCGTTTTGTCATGTGTTAATATCGTGCAGAACGGATATAAGATTTTCCTGAAACACCAGCCATGCCATAATGACACAATGCACATTCATTATTTGAAGTCCAACAGTGTCTAGGCTTACGACATTTCTGGGTCTTTTTGCAAGTCTTACATCTCATTCCATTCAACCCGTCCTTCAACTGTATTGCGTTTTTCTATCTTACAATGTTTATGAAATCTTTCATGTACTTTTTTTCGGTTTTCAATATCATCATTGAACTGTATTCCACAAAGACTACATTCAATCAAAACATTCTAACCATGTTTAGCAATTTGTCAAGTTCATTCAAGTTAATGTCTTTGTCAAGACGGGTATAAGTCCCGTCAATATATCCGTTAAAGGATTTTTCAAACACCTGTGTCTGTAATTCATCATTCATGTTATACCTTTTGCCGTAACTTAGTTTTAGAAACTGTTTTTTAATTTTCAATTTTTCCAGTAAGATTTTTTTCTTGACGTTGGATTCTTCCTTAATTCTTATCTGACTGGTCATAATTTTGTTGTCACCGTCAATCAATTTCTGTAACCATTCAGGGGGATTCTTAAACAGTTGATACGTTGCAAGTCTTCTTATGTTAAAATTGGCTTCGTCACTAATGTACTGTGAAATAATATAATTCAATTCCAACTCATCAAAAAGATGTGTATTGTACAGGTTATACATAGCCCTTGCAAGCTGGTCTTTAGACCCACCCTGTTTAGCGTGTTTTTCAACTACCACCATACTTTGAATAATGTTTGTTATCGGTTCTGTATTGTTGTCAAATCTTTTGTCAAGTCTTTCTTTGTCTGTCTGTGACAAAATATTCATCAATGACATGAATGTTTTTGGGCGTGGGTGGTTGAATATTCCGTAACTAAATGCAGTTTCAATCAAGTCTTTAAATTTCTTATTCTCTTTATAGATTTGTTGGGTTCTGTCCAGTAGTTGCAAGTCTGTTTCATCAGAATAACTGTCAAAAGTCTTAACATCATTCCATTTTTCCAAATGATTCTCTAACAGTATTATACGCCTGTCTATAACATCAACCAAGTCATTTTTAAAATCCAATTCTGTACAAATCTTTTTGACTTTTTCAATGTATCTGACATGACTTTGTAAAACATCTTTATGCATTTCAACATCTGCCAAACTGATTATTGAAGGCTTCAAGTCATACTTTGTCGGGGTTGATTTTCTTAACAAAGATTTTTCAAACTCTTTATTGTTTAACACAAAATCAACCTGTTCGTCAAACTTACTGTGTCTAAAGTCTAGCTTGTTTTTATTTTGAAAATATGCACCATCAGGAATGTCAATACGTCCCTGAAGTCTTTTTAATAGTATGGTATCAATGTTAATGTATTTGTAACATTTTGGATATTTTGAAATAACACCAAGTCTTCTTTTGATACCCCTTCTTAGTTTTTGTAATGTTATAGTTGTAAACATCTCATTATTTTTGTTTTCAACATACATAGTGATATTATTATGCTGTGTTTCAAGCTGTTCTGGTGTCATATTCTAATCACCCATCTCATGGTAGTCTTTAGAGTTATTTTTTTTACGTCTGTTACTTAGTCTGCACCCACAACAAGGGCAAAAAATTCCGTCATACTTTATGAACAGACAGCACCTTGAACATTTTTTGTATGGTGTCTGGGTGATATTTCTTACCATTTTTTTATGTACATATTTTGGGTGCAGACAAACACCTTTGCAATTCCAAGTCATTTCCTACGCTTCCTTTTTTTCTTTGGTGCTGGTTTGGCACTAAACATTTGAATCATTTGCAAAGTGCCTACGCCTATCTCGCCCATTACATGACCAGTTTTTTTAAGGATTTTAATCTTACGTTCTTTAGACTTTCTTTTAGCCTCACCAACTAAGGGAATGAATTGTTTTTCAAGCTGGTTTTTTATTTCTTCTTTTGTTTGAAAGTCTATCAGTCTGATATTATATTTTGTGCATAACATTTCCTGTATGTCAATGTCAAACCTATTCCATTCGTCTTGCGTGTATCGTTTAATGTATCTCATATTTCAATTCTCTTAAACCATACTGCCTTGTAATTTTTGAAATCAAGTACAACATTTTTAATATCGCTGTAAGTTGAATAGATTCTCACTTTGTTTTCTTTTTTATCATAGTCACATAACCTATACCAATTATTGTCTATGTGTCTAAAGAAATCTAGCATTAATTCAACTTCATTAAACCTTTTGTCTTTGCGTTGAAACTCTAACATTATATTATGATTCATCTTAAAGTCCTCACAGTTTCGTCCTTGTATTGCAAAGTCTTTTCAAGCCACCCTAAAATCAAGTCCATTGAGTCAAGATGTTTCTTCATGGCTTCTTTAGCTTCGGGGTCTTTTTCCACGTCGTACAGTTGAGACCATGAATCAAACAAGTCAAGGTTTAATTTGTACAAATTTTCCAAGTCTTTGTCGTTCAATTCCAGCCGTCCCCTTGATGTCTACAAGTGATTTGATAAGGCACTTGACAATTTTTTTCATTACATGAAAAAACTGCGTCACAGTCTGGACATTTATGCTTCATTGGGTATCGTCCTCAATTCTCTCATTATAATGAGAGTTATGTTCAATGACTCTAACTTTTGGATATTTTTTGTAAAGTATCTGATTTACTTCATCAGGATAATCCTTTTTGTTTTCATTTAGAGTTATACATTCCCCATTTTTATAAAATTCAATAGGGATTTTTTCTCCTTGAAAAACTATATGTTTAATCATTTTTCCAAGCCCTCACATTTTGGACAAACATAGTCTTGACATTTTTTGTTATGTTTTCCTGTAAGATAATAATCCCCATTGAACCCATCTTGAATATATGGTATTTGATTTCTAGATTTGAGTAATTTTATGATATCATTAGTTTGTTCAACTAATGATGTTTCACAAAATCTACAAGTTCTAATCCCAGTTTTTAAAAAAACTGACTCTTTTTTCTTCAAGATTTTATCTGTCAATTCATCAAGCCCTCAAATTTTGACCTCATCTTTTTTGTTGCAATAGGCTTAGCCATTTTGTACAAAACTAAAACGTTATGACAGATTTTATTTTTCTGTGATTCTGTCAAGTGTTCAGTTTTCTGAACTGAAGAAATCTGACTTTCACAGCCTCTCAAAAAGTTGTCGATTTCTTCAAAGTCCAAACTGTTAAAGAGTTTTTTATACTCTTTTACAGTAGGCAGTTTTTCAATGTTGCCTATTTCATACTGGCTTATCTGATTTAACAGATGAATGATTAAGGGCATTAGTTTAAGCCCTCACTTTTTTTTGGGTAAAATTCATTACACCAATTTTTCCAAATCTGATAATCTCTTTGTGATTTTGTTTCTATGTACTTATTCCACAAAGAACCTATCATTATAGATTTTTCAATGTTGTTCATTGGTTCAAGCCCTCACTTTTTGCACAAAAATTGTCTTCTTGCATGGTCTTTAGACCATTGTCCTCTTTTTCCATTCTGATAAAGTTTAACTTCATCAAAAGACTTGACAAAGTAATTTTTCTATCAGCCATGAATCGCCCTTTATCATCTATATCAGGTGTTTCTTTAATCCATGTATCAACTATTTTTATCACTTCGTTTAACTGACTTAGTGATAGATGATTAGCATTATTTTTAATAATGCCTCTCAAAGTCTGGACGTTTTTTGTATAACTCATGTCTAAAGCTCCTGATGGTTAAACCAATAACCATCATTTTGAACTAAAAGCCCAAGACTATAAGCTATATCATGGCTTTTAGAATATCCACCACCTGAACGACTAAACACAAAAGCTTCTTGTTTGTGTCTTACCATTATTGATGGAATCCATACTTTCTGAAGTGTTTCATTTTGTATGAAAAAAGCACTGAATTGAGTTGGTGACTTTCTCACAACGTGAATTGTGCTATCTTTTGGTGCTTCTTTTAGGTGTAAGATACCCCTTAAAGAAATCTGTTCCAAATCCAATTTTTTATATTTTGGGTTTTGATAATATGCCAAAATATCATCATCATATTGGATTTTTATTTTTTCTAACTGGGTTTCAATATCAATAATTCTTTTATTGATTTCTTCAGTTGACATGAAATTCAATTCAACAAGCCCTCAACTAATCCTAAGAGTTTTGATTTTTGCTCACTTGTTAAAGTGTCCACGTTCATTTTAAAAATTTTCGTGGTTTTATCAAAGCTAACCAAGTTTTCACCCGTTGGACATTTTTGAGTTTGTATAGCTTTCCAGACGGGACATGAAGCCCATGAATAATTTTTGTTTTGTGGGTTCAAATCAGCCATTTTTTTCTGAAGGTTGACTTTAGAATCTTGTAAATTTTCAGATTCTAAAACCAATTTTAAAAGCTGTGATTTGTATGGTGCTTTCATTGTTGGTTTAACTGCTAAAATACAGTTTTGTGCTTCTTGGTAATTCAATTTAAATCAGCCTCTCTTAATTCTTGTTTGGCTTCAATGATTAAATCAATTCCACGTTTAATCAATTCTGCTTTTTGGCAATAATCACCAAATTCTAAACCCCTGTTAAGGTGTAGTTGTTCGGCTAAAACGTGTATGCTTGACTCTGTATCAACTATAAAGCTGATTTTATCAAATTTTTGTTCAGGACTCAATTTAGAAACCCCTCACAAAATTCGTACTAATTCTTTCTATTTCTTTTGCTATTTTTGAGGCAGTGAAAAAGTCGCCTGTAACAATAGCGATTCTAGCCTTATCGGCTAATCGTGTTAGTGTTTCAGTGTCTTGAAACATTTGTGTTTGTTGTGTTTTCATACTACCTATAGAAACGTATAGTTAATTAACTTTTCAGTCGTTACTTATACCCCCTTTATTTCCAGTCCAGTCATAAAATTAGACTTTGTATTTTCTAAAAATATCATGGTATTTTTTCGGAAGTACATCATATTTTGTTAAATTACCCTACTCTTTTGACTTAATCAGATTAGATTTTAATTTTCTGAAGTCCTAAGTTATGTTTGGGCGAGAACAATACTTGGATATGATTTTAGTCATGAATCCAAAAAATATTAAAAAACTGCGTGTATTGCCTTCTAATTAATTTATGAAGTCCTTCTCTATATGTAAGCGAATAATTACGCTTGTATGTTTACTACATAAGGTGCGATTTTCAAAATCCTGTATAGATTAGTTATTTTTGAAAATAAAAAAAATTTAATCAACTTTCTTTAATCATTCTGTCAAGTATTATTATTTTGACTGGAAATAGAGGTGCTATATAAAAAGCCTAGTGCACAGTCTGGACTGGAAATATAGGTGGCATGATTTCAATATTTCATAACTGGAGTGGAAACAAGGGGGGTTTATATTATGACTAAGCCCACGACTGGAGTGGAAATGGGGGTTTTTTTGGACTCACCAATTCTTATCGGGTCTAAGCCATGCAACGGACTTTTATGTACATAATCTTATAACAGTCCATTTATGTATAAAGTTAGGGTGATATGCTATGCCACAGTCCAGACTTCCAGATATTAATACTGCCTTTATTAGGTATCGTTCAGAGGCAATTAACGCCTTACATAGTAAAAACTGGTCTGCCATGCATGGTGCATTGAATGGTATAAACTCACTACTTCCTATGGAATATCAAGTAATCATATCTAGTGTAGATTATGATCAACTAGCCAAGACAGAGATTACTTACACTTGCAACAAATGTAATGAAGCCATAGACAAATCAGAAATACAGGTTTTTGAACTAATGCCTGACAGTATGCAGTCCTTGATTCATGGTCGAATGTTTAATAAGGTATGGAATTGTATAAAATGTCACAGTACCAATATGTTGAACACTACTGCCATTTCACAGACCATACTTCAAAACCCTACATACTTAGGAATTGTACCTGACCCACCTGAAAGAAAAGACGGACTTATGGACAGAATGAAATTCAGTATCGAGATTGAAAGATGGGGGTGGCTTGTATTGAATGAAGAAGAATTTAAGATGGCAAAGTTTAGGGACGATAACTGGAACAAGGGTGATGAAGAATTAGGGGGAATTGATACTTCACTAGATGATAAAGAGGGCGACAATTAATGCCAATAACTACAACTACAAAGAAACCAATAGACAAACAAAACAGTGACAGAGCAAAGCCAGTGGTAACAAAATGGAAGGGAATACCTATGGTCAGGAACCATTCGTTTTTGGCAACTGTCAGGGAAATTATTAATTTTAGTGCAGAAATTGACGTATGCAGAATTGGGCTGATAGGTTCTATGCACTCAGGAAAATCCACGTTAAGCCAGTCCATAGCCCATGCCATACATAAACACGCAGACTTGCAATACAAGATTAAGGTTTTGTACAAAGAGGACTTGTTGAATTTCGAGCAAACATTACTGGCACTGGAACCAGTCAACTACATTATGATATTTGATGATGTATCGTTTATGGGTGCCAATGCAAACAAGAAACAAATTGAGATGGTAAAGTCAGCCATAACCACCATTCGCCATTTGGACGGGGGACGGGACGTTAAGGTTATCGTAATGATGAACTATCACTATTCTATGGGTTTGGACAAATATCTCAGGTCGGCTGATTTCAAATACATTACAACGGTAGATTCCTCAGAGAATGAGAATATGATTAATATGTTTGGTAAAAAGTACACTGACAAAATTATGGATTTTAAAAAGTATAGACACATGGCTATTACCAAAAAATACTGGCTGATGAAGATTGCAAAGAATGGCGAACCGTTCAAGTATGATTACAGGCAACCTTTCATTCCAGTGATGTTTTGGAACGAAAACTCGTTACGCTTTGTGGTATCGCCTACTAGACATTGGCAAGACCCTATCTGTTCAAAATGTTCTGAAGCTACGACTTCAGGCGAACTTGAATCAGAAGTACCTATCGAACAGTTCTGTCAGGAAACTGAGGATAAATGGGGTAAGGGTACATGGTTAGCCAGTGTCAAACTCAATATGTATGTCGAGGGCATGACAGTGTATAATCCCAAAGTCATATCATGTCTAAAGTATCTAAACAAGTGCAGGGAAAAGAAACTGATTACACTGGAAGCAATAGCCTCACATTACGACTTGGTTCCAAAAAAGACTAGACTAAGAAAGAAACTGTCAGGGGTGGTTAATGATGAGTAGTCTTGACACATTTATCTCATCTAGGTGCAAAAGTGTGTTACATTCATTTTGTTCAGAAAAGGAATGTATTTGCTGGTGTCATTTAATGGGGAACCACTGAGATGAGAATCTGCTATGACTGTATGGAAGTTGCAACATATCTAATACATGACAAGGGCACTCATGTTTGTCAGTCATGTTTCCATAGAAGATACTCTAAACGAAAGTATGTAAACAATAATTACCAGTACAAGAAATACACGATAAAAGACGTAAAGAAACACTTAGAGAAGGACTGGGATTGAAGTTTACAAAGCCACCTACAATATCTTTTCACTCATACTGTCCTTGCTGTAACAAGCCGTTAAAGCCGACACAGAAACAGGTTATAGTTCACAAGTCATGTGTTTCAGTTATTGTTGCAGTGCTTATGATTTCAAGTATGAGCTATGTGTTTGCTGAAGAATATGATCTGTCAGACCACCCTGTGTATAACTGGACTTGGAACGAGGACATAAACTTCTCTAATGAAAGGTACAGCAATCCAAAGGCTTCTAATGTATATCATCTTGAAGCGTTAAGCCAGTTCATTGATCCTGACTTTGATCCTACACATATCTATTATGAGAAAAAAGTGTCAACATTTGACTATTGTGATCTGAAACAGTTTTCTAAATACCCAAAATGTAGAGTATAGTATGTTCAGTATGAGAAAACGAATACTGTTAGTCTTCTAGTTTAGTCTTCTTTCTTTTGAACAGTCCTATAATATCATCATCATT
>IMGVR_UViG_3300006903_000010|3300006903|Ga0075426_10000380
AATGAGTACGGGAAAAGAACTAATGATAAAGAAGATTGATTATTCTAATAATTATATTGAGATAGTTCCAACAAGCTCAACCATAGATTACTTTACCAATTTAAACATGACAAATCCTATGGATACTTTATTAATTGATAACAACGGTACAACATGGTTTAAGAAAACTCCTATACAATCTAGTATAGCAATCAATTCATTAAAAAATACAGTTAATAGTTATTATGGTTCATGGAATAATCAAGGTACACCAACTACATTAGCTGTAACAAATAATACACTTTACGCCATTCCGTTCAAATTAGATCGTACCACTTCTCTAAGTACCATACAATCGGAAGTAACAACAGCTGGATCGGCTTCTAATTGTAGAATGGCATTATATTCTGATTATAATGGATATCCATACAATAAAATTTCTGGTTCAGATGTTGGTGCATTAACAACACAGACACGGACTACTAGAACAATAATAAATAACTTTACAAGTGATATACATTTACCGGAAGGAAGATATTTTAACGCATTAGATTGTAATGCTGGAACCGTAGTAAATACAATAACAACCGATGTTATTACATCATCTACAACAGCCGGAGCTTCAACAAGTGCGACACAAACATTTACAATAACAATAGGAAGTAATACAAATCGTATATTGGTTGTTCCTATATCTTATGGAAAAGGAGCTAGTACACCAAATACTAACAATGCTGTTATATCTAGTGTAGCAATAGGCGGTACATCTTTTACTAAAGCTGTAAACTTTACTAGAAATAATGCCACAGCTAACTTTGCTTTGGATAGTGAGATATGGTATCTAGTAAATCCACCAACAGGATTACAAACCGTAACTATAACACCAGTAACTACAGCATCATATTATATGATAACTGGTGGTTATTCGTTATACAATGTACATCAAACAACACCAATAGGTATTACATCTAGTAATGGTACAACAACCAGAACAAGTTCAATTTCTGGAACGCCAACACATACTAATGCATGGTTGATTGAAAACATATTTGGTATAGATACAGCGGGCGGACTTAATGAAGCAATACCACAAGCTCCATCAAATACACAGGCTTGGAATAGTATAACAGGCGCTAATCAAGTAGCTGGTGCTTCACAATATAAAACAAATCCAATAATAAATTCAGCTAATAAAATGACTTGGAATTGGGCTTTACCAGCTGCCAATAGACAAAATACCGCAGATGTTTTAATTGAATTAAATCCGCCCGCTGTGTCATCTCTACCAGTATTTAGAGCAATACCAGCTTCTTCATTAGCTCCATATCTAGGAATGATAAATACAATGGGCGCAACAAACGGTAATACAATGTACACAACTTCACATACAATGGGTACAAGTTCACCAACTGCTTTACCTAGTCCATTTTATACAAATGCCACACTAAGCACTTCAAGCGTGCCTGAAATTCTATTAAAGAATAAAGGATAGTTGTAATTTCTAAAAATAACATGATAATGCTTATTAAGATATGATACCTTAAAATAACATGAATAAATTGGTAGCTGTTTTAATTATAGCCTCTATTTCAAGCATAGTTTTCTTTAGTGCAACATCCCAACAAGCCTATGCAGGAGGTCGTGTTGGGTGGAATCCATGTAGTTATTTTGGTGGTTTAACTTTTTGCCACAAAAAAGTAGTACCACACGGTGTAACATCTCCACCACCAGTAGTTTGTAATATAGATAAATATCATCATTGCTCTGCACCAATAGTAGTTTGTTTTAGTGAAAGGTCGATTCTAAACAATGCAGGGATAACACCTAGTATAATAACACAAATATTACATTTGCTTAATTGTTAGTTACCAGAACCTTACACAATAATATTTAATAAGTACCAAATCAATTATTAAACAACTGAATGGTTGACAAGCCTTCCAGGAAAATGTAGTGTTGGCGATCTAGTTATACCAACCCCATATCTAGATCGTCAATTCTTTTTATTTTATAATTGAAAAGCTAGCAGTTACTTCTTTCATACAATTACATTCTGGTTTACAGGATTGATGAAACATATGGATCTTACACATACAAAGCTTCACGTCACGCCCTCTCTTTAGTAATCGAGACTTTAGGTTTTTTCTTTGCTTGAGTGATTGAAGAAATCTCTACTGTTTTTACTTGATGATTTTTGGCTATATGCTTATCATAAAAATCTCCTTGTATCTTGATTTTGGTCTCATTCTTTTTCATTGTGGTAAAGACTATAGGAACAGCACCAGTTTTTACATTAGTACATGTATAACAAGCAGTAGCAAATTCTCTCAATTACCTTTTTACTCCATGTTTGTAATGAAGATGTCCACCTATTCCAGCGAGTTTAAAGATACCACCACATAATTGACATTCACCCTCTCTGAAATTCTCATCATTGAAACCTTTTTCAAATGTAGTTAGGATCTTAACGTACTTACTTTTCTGATAACGTTTTAGTATACTTTTATTCGTTTCATATTTCCTTCCACCGTATAAGATCATCTAATTTTTCTCCCCGAATCATAAAAATGCTCACCTGCTTTACAATCTGGATTCGTACAATCTCCACTATGTGAACCACCATCTCTTTGATACTCATGCCATTCTCGATTACATCCACAATGAATACAAGGCATTTCTAATTACCTTTGTCTCCTAGTGTATTCCTTTAATGAAGTCATATTAGTCATATTCAGGATTTTATCACATCTTTGGCAGATTATCTGATATGTACGTTTTGCATTTTCATTATAGTCTAAATATTGAATACGATAATCATGTGTTCCAAAAAGACATTTTAGATTCATTTTGACAAATTCACCGAACCGTCTTTGAGAAGGTTACTTAAAACTTCTTTAACCCAATGATTAGGAATAGAGCCTTCTACATCCATTGAATCAACCAGTGTATTTAATTTAGATACAATTTTTTGATTTCTTAGAATATCATTCATCTCTGTTTCTGTAACATCTAATTGATAAAACCAAGTGCCTACACTCGCACCTGTTTTTTCAAATCTTTCTCTATCTAAAGTCATTCTCTCGGACTCTCCTTTTGAAATGTAATGAGGGCTTGGGGTTTCGAACCCCTTTGTCCCATCAGGGAAATGTCGCCAACACTACCGCCCTCATCTAAACCGTTGTTATCTTTTGTTGACGAGGATTTAGCACTCATGGTAATAACTCCTTAGACTTCTAACACCTTTTGAGTTTTTATGCAGAAAGTGAATGTTTCTTATATCAGTCCAAATGAACTGCATATCTAACCACCATTCTTCGGGATGTTCATCTATAAATTTGAGATAACTTTCTTCTGTCATTATCTCCTTTGTCTTTGGATGAGGCTTCTTTTGGTCTATATCTTCCTGAGCCATTTCTGGAACTTTTCTCCAACCATGATTATTTATCATGTGTTCCATTATTGATTTAGGAGTGTTTATCATTTCTCCACCACATTCTATTAATGCTAAATTGCATACTAGTATTGATCTTGGATTCAATCTATCAGGCACTTCCAGACCGTTTGTTGTAGATGTCATTGGATTAATCTCCTGCTAGGGATACATTCTTTTCTTTTTCTAAATCCATATTTTGAAGCACCACACCACTTACAAATAACATGAAATCCTACTACTTCAAATTCATGTTGTTTGTAATTACTCTTTGGTTTGCTTGTCATCGGGAGAAAGTCACCATTAATTGTGCGGATTTACCTAACTCTAAAACCTTATTCATTGTCCAACATCCAGCAGTTTTCTCATGGTTTCTTTCTTCTGGATCTTCGTGATGATAACACTTTGTTTTATGAACAGGTACGGATATACAATGTAATTCGTCACAATCATTTGCTATCTGTAGGTTTCTTTTCTTATAAGATTGCCATGTTTCATAATCAGGTTTGTAAACGAGAGTCTCAAATCCTAATGACTTGGCAACATCTAAAGCGATGGTATCAACGCCTTTAGCACCACCAGAAATTATTATCTCATTTCCAGTGTAACGACTGTTCAAAATTAAGCCTATGAACTGTCTAACATCCCTTTCTTCATTATCTGTCATATTGACACTTGTACCAACAAAAGCAATCTTCCTATTACTTGATGACGGCTGTGTCATTGGAGTAAGATACCTCGTTCATAAATAGCATCGTTTAAGTTTAATTTCCTTGAATGGAATACTTGTGGTTTACCTCTACCATCTGTTAGATTTAATTGAAGTCTAAAGTAACTTCCATCCTCGATTACATTTACATCTTCTAATTCATATTGACCATCAAAATCGCCCATTATCCAAATTGCTTCATCTAAAGGTGAAGGTTCATTATGAAGATGGTTTCTTGATCCATCAGGCATAGCAATACAAACTTCATAGCCTTTCTGATTCTTTTGTAAGTAGAGATTACTTGAATCTAGTTTCATTACTTGCTCTCCATCTGGTTATCGAAGTCTTTGATATGTAATCGAAACATAGCGAAAGCACATATTACAAGAATAGAAGGTAAGACGGTCATAACAAATTGTATTTGTTGAGGCATTACGTCATTTAATTGATGATTATATTTTAAACAAAGTTGTTTAAACTCATCTAAAGATTTAGCTTCATCATGTATTGGAGATTTCTGCCAATCTTCAATAGTAATACTATTACATGATAAGTCTGTATTTGGATTCATAAATTTAATAATAGACGGGCTTACTTCATACATTCCAAAAGCAGTTCCTATGCAAACTAGAATACCGACTACAATAGCTTTAAAGTTTAATTTATGAACTAAACTCAATTACTTGCACCTCGGGATGTCATTGGGTCTCAATCTTCCTTAACTCAAGCTTGGGTTTCTCTTTACTACCCACAACTTCAAAATCATTTAGCATTGGTGTATTACCTGATTCAATCTGTTTGACAAGCTGATCTCCTAATGTAACTGACTCGCCACTTGGAAGCTTCATAACTATGTGAGCCATGAATATCTCTTCAATGGAATACATCTCTGCTTCTTTTGCAGACAGTAAAGCTTTGAGATAATGGTAAAAATATCTGTAAGACCTAGCTTCGTCATATTCTTTTGAATACCTTGAACCTTTCTCTATGAATGGTATTTTGATTTTAATCATCAATGATACATCATTGTCTTTTCTTATTATAAATTCAAAATAGGATTTGTCACCACCTTGTTGAGTTAGTCGTTTCTCTTGTATGCCAAATTTAGCAAGAAGCTTGTTTACATCTATCATGGTCTTAACCGAATCAACTACAGTTCCTTTGTAAAGAGATGTCTTTGGTATCAATTTATTACTCCGTACCTTCTCAATATTCTAGAACATTCGAAATAGACATCATAAAAGACCTTGCAATACTCAGAACCCTTTAGGAAATTGACTATTGTCATATAATCACAAAACTCTTTCATAATGATTAATTTTGCCAAGAGTTCTTGATTACAAGATAACTTGCTAGTCATCGGACTTCTGTTCCTCTGCAATCAAGGCAAGTATTCTAGTATGGGTTTTCATTATGTGATCTTCAACCACATCACAGTCTTTATCCATAAATTTTAAACAAATCATGCAAGTGTGATATTGACCATCATTAACTACTTGTTGCATTGCTACGCCCTTCATTGATATTTCCATCATGGCATAGGAACTCCAATCTGTTTAGCAAACCTATTGTTCTTGAACGAAATTCTCCATCCATTTCGTAATGTAATAGAGAAACCACAAAGTTTCTTTTCTATGAGTTTATCAGATATATCCATAAGTTCTGCAACCAAAGGAGGCTCTTTTTTTCTATCCTCATCAGTGAGATTAATTGGTTCTACGACCTTCTGATTCCGCTTAGATGGGGATGTCGTCAAAGCTTTCTCTCCGTTATTTCATTATCTGGATAACCATCATTTTTATATTCTTTATATGTACTACCAAAATATTCTTCGTCTACTTTAACGCCTAACCTCTGTCTAAGTAATTGAATAGGGAAATAAAATTCATTATCACCTGAGAGGTCTGACCAATAACTTTGTATAATATCTAAAAGTTCTTGATTGGTTTTAAGTTTAGTTTCATCCCATAGTTTCTGATCTCTTGTAGCCCAAAACTTCTTTCCTTCTAGACGTAATTCCTCGGAAGTCATTTGGAGATCATTTCCCTTGGAGTATGAAAGACTTTATCACATAAGCAACAATAGATAATTCCTACAACTGGAACAAATGATTTTCCGTATGCTTGACCTAACTGTGTCGCTGGTCTTTTGCATTGCGGACATTTGATTAATGACTCTGCCATAGAGAAGTGTACGGGAACGTACGTTATATAGTTATTGCCTTCATGCCTATTACGAATGACACCAAGCAAGTTATATAGTACGCTAACGTACGGATTAGTACAATGAAAGAAGAATCAATAGTTAGACCAGAGATCAAGTGCAATACAATAGAACGATTAAAAACTCATGGCGAGTTTGCACCAAACACTTCTATCGATTGGATGATTAATTTTGTATTAGACAAGTTGGAGAAAAAGAGATAATGCAAACTGCACAAGACCGAATTACCGAGCTAACAACCCGTCAGGTTTTCTATGGCTCATCTCTAGTAATCAAACTAAACGCTGTAAATGGGAAGTTCAATTATAAAGTTTACACATGGATTGACCAAGGAAATATTGATAACAAAAGTCTGATTGCAATTACAAAGAGAGGTTAACGGGTTGAATAGATTTATACCAGTATTATTCTTAGGAATATTCTGTATTGGTCTAGGCTTATGGATGACTTTATCAAATCATTCCTATGATTGTAAAACACTACCTCAAGGATATTGGAATAGTAAATGTAATGAATTTAATATAGAAAGTTCTGGTTTAAACTTACTTTCAATAGGTTTAGGAATCTTTACAATAGTGATATATTTCAAACTTCTAAAGACAGAAGGACTCGATAACGCTTACTCTAAGAGGTCTATAAGTTGAATACAAATATTTCTATGAGAAGAAAACTAAACCCAATAGCATTATTATTTATCACTTTTGTTTCTTTTTGTACTTGGGCTTTATGTTATTTCATCATAACACCAAATCAAAAAGATAATCAATTCTTCAATGTATATCCAAATGAAGGTTCTATAGTTCCTATTATTACTGCGATCATAATATGGGGAGTTTTATTTTATAAATGGTTATTACATCTTAAAGAATCCAATGACACTACAGATAAGGAGTATAGAAAATAATGAATGGTTTATTTGGCTTTTTTATATTTGTCTTTCTTCCATGTCTAGGAATATTTATCTTTACACAAAGAGAAACAATTTGGGAGTTAATTAAACCAATAAAACATTCAGAAGATATGACAGATAAGGAGTCGACAAGCTAATGGATGCATTAGGGAAAAGACGAGAGCCAATAGAAGCAAGTCCACCAGATTATCGTTTATGGGCTTTTGTAATCATTTCATTTGCTATTATGTCAGGTGCAGTAGTATACATATCATGGGCTTCTGGTGAAGATGCAAAAGAAAATTCAGTAGAAACAAATTACATTAAAAATATGAACTGTGACCAGTTGTATAGTGAAGAGATGAAACAAATTAATAATTATGTTGTAAACAACACATCATTTCATATAGTTAGAGATAAGTTTCATAGTCAATGTGTATCTTTAACATTCAAAGATTCAGAACCAACAGAAGCACAACAAGATAGTTATTTTCTATCTTTATCATGCCCATCATTACAAAGTTATATTGCTGATCAGAAAATTTACTATGAACAAGCTATAGTTGATTATAAGGTGATTTGTAAACAATGACTTCCGATTACCTTCAATTTAACATGTTTACAAGTCATTCAATGACCTATGGGCGAAAGCCGAATATTATCATATTTCATGAACGTAGCGAGAATGACAAGCTTCTAGTCACGTCTAAGAGACAAAACCTTTTCTAGAACCTTTATATAATTATAACCATGCCTGATGATTTTAGTAAGCCTCCACCTAATAGAACCGCAGAGCAAAACGCAGCTAAACAAGGTGCGCAATTATCAGCACAACAACAAGCACAAAGGCAACAACAGATAAAGTCACAAGATGTAACTAAAACAAGAGAGCAAGCACCCGGTGCTATTCAATCAGGATCAGAACAAGAAACTTTTGTTAGACAAGAAGCAGCTAAAGCAGAACAACAAAAAATGGTAGAAGGTGGATATGGAAAAGGTGCTACCAAAGATCAATATGCAGGAGCTAGGGAAGCAGCTCTTAAAGCTGGTTCGTTTAGTTATTCAACGCAGACACCAGCAAGCTTACCAAGTACAATAAACAAGGAAGGAAAAACAACAGTTAGAAACCAAGACCTTTACAAAGGCGCACCAATACAAATTCAAAAACCAAAAGAAGAAACCGTAACCATATCAACGCCAAAAGGATCAAGAACAGTAACAGGTGAACAAGCTCTCATATCAAGATTGAAAACAAATTATGCAAGTGCAACACCACCGCAACAAAAACAATCATCATCAACACAAAAGACACAAGGCACACCACAATCAAATCAAATCAATTCCATTCTAAGACAGAATTTATCCAACAAAGAAGGACAAGCAGCTAGTGATATTTCAGGCAAGACAGAACCAGAAGCAGTTCCATTTTTATCTTTAAAATCTCCAATTAAAGTATCTGTTGTTCCTGTAAAAGCTGGTGAAACATTCAAGACAAGAGGAAGAGGTGCTTCTGGTGCAAAAACAGGTCAAAAGGTACAAATTATTATTCCAGAACAACAAGGAACAAAAGAAATTCCTGCTACATCAATAATAGATGTTTTACAATTTGCACCAATAGGAGGAATAGGTTTAGGTGGAGCTAGAGCAGCTTTGAGAGGAACAGGATCAATAGTTGGTACAATAAAATCTACACCAGAAGTTTTCAAAACTGGTCAAGGATTGGAAAGAGTTTCAAGTCAAGCTATCACAGTACCAAAAGGAGTAAAGCCACCAGAAGAAACCCTATTAGGTAAAGTTCAAGCTGCCTTTTCTAAACCACAACCTAAAGCAGAAACAAAACCACCTCAACAATTTACTAGTACCGAGATATCATTAGGAAGAGGAACAGGTAAAGAACCAGAAGGTAAAGGTGGCGTATTATCTGGAAAGGGAACAGGTGGAGGAACTAAACCAAGTGGAGGAACACCAAAAGAAACCACGTCAAGATCAGGTCAAGTATTACAACAGATAGAAAAGGAAAAAGAACCAAAGACTACAACCAAGACTACAACCAAAACAGAACAAATCAATAAAGCTATAACAAGAGAAAAAGAACCTACAACCACAAAAGCTAGATCCAAAGTAAAACCAGAAACAACAGAAGAACAAATCCCTATATTACTAACAAGACCACCTAGCACTAGAACAACACCAAAAGAAACAAGACGTAATCCACTTGTTCCAGTTATACCAATATCAGTTCCAGCACCACCACAACCAAAGACAAAACCAAAGGAAGAGGAAAGATTAGGAATTGTAGATCTATTACAAACACAAAAAAATATACAAACACCAAAGCAAGGAACAGAACAAACAACAATCTTTGATACATTACAAACTCAAGTAACAAGACAAACACCAAAGCAGACACAAGAACCAATAACATTTTCTGATCTAGTTTATACAGAAAAAGGAGGTGGAGAAACACCAAAGGCAGGCGCAGAGTTTGGAGGGCTTGGTGGAAATCCTGGATTGATAGGTAAAGTATCTAGTGGAGGATCAAAGAAAAATTATCTAGGCAATGTTCCAATAGATGATATCATAGGAATAGGAAAACAGGAAGAATTAACTTACAAAGAATCAACAATCAAAACAAGATCACAGGCAGAAGAAAGGAGAGCTTCATCAGGTAGTTTTGTAGGATCTCCACAAAAAGGGAAGGTTAAATTCTTTTGAAATTCCAAGAAAACAAGATAAATCTAGGCAAAGGAAAGCTTACTATAATAAAAGATAAATCAATGGTAGATAGAATAGCTGTAAGCAAACATTCCTAACATAACCAAAGAACCTACAACTGCAATACCAATTCTAATCTTTAAATCACGATTCATTTCTAACCAGTAAGATCCGAGTAATCCCTTTTATCTTTTTTACCTACTGCACTATCCATAACCGAACTAGCTCTATCATACGAATGCCTAGAATCTTTTTTCTTACGTGGTCTTTCTTGATGCATTGGAGATCCCTCAGAACCAACAACAGATCTTAAAATCTTCCAACCATCAAGACCTTTCTTCTTGGTTACTTCTTTTGCTTCTGCAATATCTTTCATCAATAAAGCTCTGTCTCTTTCTAGTTTTAATTGTTCAATCTCTTCCTTTGTAGCTGGAGCTAAAGTATTCTTGTTACGTTTCTCATCACGCCACTTTTCAATTCTGCCTGATATAATACCGCGATAAACCTTAACAGGAGTATCTAGTTTCTTCAAACATAACATGCATCTTTCAAATCCCGGTTCTTTTGGAAGCTCTTTACATTGTTTACACAAATCTTCTTTTGGTATATTATTCATTGTGATAACAAACCCGTGTGCGTTATTCTTTCTTTTTGTGTACATTCTTCACACCAAAATTTTAAACTTTCTATACCACAATTCCAACATTTCATTATCTCTAATAAAAGACTAGAACTTAATAAAGTATGTATGTATCATATATCACACAACAATTCTTAAATAGTACAATCTTATAGAACAGTATATCATGGAGTATGGAACGATAATAGTTTTATTCTTAGGTATTTCAATAATGATCCTTCCTTCAATTTATACTGAATTACTTCCATGTTCAAACATACTAAACATGAATCAGGAACAGGCAAATTATTATCTCAAAACAAATCCACAATACAAAACAACAGTAGAAGCTTATTTAGATTGTAGCGGTTCATATACATATATTCCCATAAGTGGATTCGTAGGAGGAATTTTATTTATAGTGTTTGCTATGTTTACTCCATATCTAAAATCAAATCAAAACATCAAATGCTTCCAATGTAAAGTAATTCACGATAAGGAAGAAGGAACAGATTATAACGGTAACTGGTTATGCAAAGATTGCTTGAAGGAATTAACATATGACAAATAAGAAACCTAGATATTGCAAGTGTGGACATCTATCACATCCAACACATGACACACCTAAATCATTTTTAGGATTTAAATATCAAGCTAGAAGGGGATGCAACGGAATAAGAAAGATAAATGAAACTACATCTATACCATGCGAATGTAAAAGATTCTTACTTGAAAGTTATCCTACAAAATATGATAGAATAAGTACATATGTGCTACTTGGATTTGGTATATTTGCCATAGGAATATTTCTATTTACAGCTTACGGAACATCTACAATATTAGAGTGTAAAGATCCAACATGTATAAAAATATTAGAAGAAAAAACTTTTACAGAAGGGCAAGCTTTATCGTTTGCCTTTCTGGCTTTTCTATTGATTAGTGTCTGGCTTTTTAATTTGTTCTCAGGAGTTATCTTTGATCATAGATACATGTGTAAGAGAGAGAAACGAGATCATCAGGAATAAACACTAGACAAATATTTAATTATTAGGTATTCTAACGTAGAATTAACCAACCATTGAAATTACTGGTAAGAGTGATCCCCCTCACTTTTACCAGTAGTTGTTTGTAACATTTCATAACACAATAATTCTTTTATAGCTCAATGTTTTAACAGTCTTTACAAATGAAGGGGGAAAATAACTTTGATTAAAAACAGAAACTATGATCCAAAATTATTCATAGTAAGCAGACACACAGTTGATGTGGCTTTGCTTCCCGGTGTGGGAAGATTTTGTAAATGTGGTTGTGGAAATAAAATCGATTCAAGACGAGTAACAAGAATAAGAAACGGTAAAGCTATATCATACATATTAAAACCAGATCCAGATCAAGTATTTTTTAGAAAGAATTGCAAATTTAAATATTATAATATGATTAATTCACACAAATCTAAATCTAGTCTTAGTTGTCTGATCAGTCTAAAAGTAATTAATGACATAATACCTTACAGAGTTTTAACATTATACATATCAAAGAATTCTAAAGAGAATTACAAGATAACACCAGAACATAAGGAACTATGGAATACATTAGAAAAGCTTTCCAGATATTCCTATCAACAAACACCATTAAGAACACATGTGATGATCAACCAATGAGAAAGGAAAGATTATGTTAGTTCAGCAAAGACCATCATGGACATGCAAGAATCCAAGATGTACAGAACAAATAGAATTTGGGAGTTATTGTCCAGCTTGTATCAAGTTAGTTATTGGTAAAAAACTACCTGATAGTATAATATGTAAAAAGTGTAGTAAAGAAGTCAAAGTAAGAAACCTTACTAATGATTTAAAAAGGAAGAAACAATATTGTGATGATTGTTATAAAATACTAAATAGAGCAAGAGCTTTAATACATTACTATGATATAAAAAGAAAAACGAATCTTAACAGTTTCTTAAAGGGGAATGTATGAAAATTACAAAACATAGCTCAACATTCGTAATAACTGCTTTGACATATGCTAAAATGAAACGCAATAGTGCTACATTCCCTAACTGTTATTATTGTATTATAAAACTAGAAATTGGTGATTTAATACATAGCAAGCCAGGAGAAAGTAAACGTCATTATTACCATAAAAAATGTGCGGAAATGGTTCATCTGATATGAATAAACAAGTTCTCAAATGTGGTCATACAGAAAAGGATCATGAAAAAATAAAGTGTAGAGGTATAAGAACAAAGCTAGATAGAATAAACGAAGAGAAACCATTAACAGTAAAAAACAGATGGAATCAATTAACCATATCTTTACCAAGAATAGATGATAAGAAAAGATGGGCAGGCTACGCAGGGATAACAGGCATTTCTAAAAAGATAGCTGCCATAATTCCAAAATCAAAAATATATGTTGAACCGTTTGCAGGCACGGTCAAAGTAATGCAAGAATTAAGAAAGATAGATAAGAGCTTTGCATTTGCTATATTAAATGATACGTCGGATTTTGTTTGTAATTGGTTATCAACTAACTTTGATGATGCTAGAATATCAGTCACCAATGAAGACTTTGCAGACTGTATTAAAAATAATGATTCTAAAGACACCTTCTTTCTAATAGATCAACCTTGGAATCGTTCTCTTTATGATCAAATGTACAGCTCTTTTAATAGAGTATCAGTGGCAGCTTATGATAATGAAGTAATAGAGATATGCCAAAAGATAAAAGGCAAGTTCATTATAACAACCAGAAAAGAAAACGAGAGGATGTTTAAATCAGGTTTCAATAATTATTTAATAAAAAGTGATTATGTTTTATCTGGTCATTATCCTAAAGTATTACTAACGACAAATATGAAACTGAGGGGATTAGATATTGCCAAGAGGTAATACGGTTTCAGAGGTTATTACACAAATCTGTAAGGAGTGCGGAAAACAATTTTTTAACAATGGAAGAAACGCACAAAAGATCAAATGGTTTTGTTCTAGCTATTGCTGTTCTAAATATTGGAATCGTATTTGGAGGTTGAAGAAATGAGTGGTGCAAGATTAACATATTATGATCCTGATCTGAAATACACTACTAATTGTTTTCAAGGCAGACATAAAAAATGTCATGGGAATTTTGGAAGGTGTGAATGTGAATGCCATAAGAGGTATAATAATGATAATCAATAACAAGAAAAAACATTATGCAGACAAGCTAGTTACTCCATCATATCTGTTTAATCTATCTCAAAAGAAATACAATATTAAATGTAATATTGATGTAGCTGCCGATGCAAAAAATACAAAATGTAAAAGATTTATTGATAGAAAAAAGGACTATCTTAAGCAATTTGATTTTAAACGAACTGATATTCTATGGGGAAATTTCCCACATTCAAAGCAAAAAGAATTTGTAATACATACAGTCAAAGTATGCAAGAAAAACAAATGCAGAGCATTATTATTATTACCTATTAATGTTCTAACTTCAGCTTATGCTATAAAATATTTATTACCTGTTATCAAATTTACAAAGAAGATGATAATTCCTGGAAGGCATAAATTTCTATCTCCAAGATCACTAAAAATATCTAAACAACCTTCTGTAAATGGATATGTATCTTGTTACATTCCAAATAGGAGATCAAAACAATGATAAGTAATTTTATAATCGGAATAGGATTATGTATCATAGGATTCTCAGGTGTCATATTTGGATATTATGAACATCTAAAGGAAATTCTTAAAACAATGAAAGAGGAAAGGGATAGATTTGAAAAGTAAAGCTTGCAAGAATCATATTCACACAGAATGTATGGATAAGAATTGTGATTGTGACTGTCATGGTTACAAATCAAATCATCATATGGAGATAGCAGCTTGAACAGATTTGTAAACGAAGCAAGAAAGAAAACAGAAAGAAATTTTGATGCGCCAAAGCTAGATTATATACAAATTAATTCTGGTATTAAATGGTATAAGACATTAAATTCCTATGACGGTTTAGAAGCCTGGTTGGAGTGGTATTAATGACATCACACCTTAATGGAGATGAAATAAAAAGAATTAGAACAGAGCTTAGAGAAAAGCATGGCGAAGTATGTACTAGATGTAGTAAGACTCCAAGAGATCTAAATGTACCTAATCTAGAATGTCATGAAGTAAAATATGAAAGACCTTTGAGAATAGAAAACTTTGCTTTTCTATGTCATGGATGTAATAGACTAAAAGAACTAAGAAAAAATGAAATAATGAATAGAGAGCTATCTGCTTCACACAAGAAAAATATTGAATCAAAACCATTATTTGAAAGATGGTTAAGAACCACTTTACAAGAAAATAATCATCATTATCTAATGAGTGAAGTAATAGCTAGCGGATCATATGTATCTGATTGTAACGTAATGACGGTTAAAAGATGGTTAGAATCTCTCACTTCACGAGCTGCACCTTATTGCATAGCACCTAATGAGTATGGTCGTATGCATGTATGGGAAAGAGAATTTGTACCATCAAAAGAAGATCTAATTTAAAAAGTCGAGTAGAATCTACTCGATTGTGTGTGTACACCTACACCTTTTGTTCCATTCCTAGACAAGAAACTAAATATTTCCACTAGGTAGAGTAGAATTTAAAAAATCGAGTAGATTACATTCGATTGTGTGTGTATGTGTGTGTTTAAAAAAAGCACACACAGACAAAAGAGTACGGTAACAATTACAGTACAATATAAAGATACACAAATGTTTCCAGTCTAGGCATGAAAACTTTAAAGCATATCAGATACAAAATTATATCATGGATAATTGTTACATATGTAATGACCAGGCACATCTAAAATGTAATGTATGTAATAGTAAAGTATGCAAAGAACATTACTTGTTTCATGGAACAAAGTGTATCGTTTATACGACTACAAAATTTGAACGCACCAGGTAATCTGTATCATTCCATGACATACAAGTATCTATTAGCTGGTGGATATTATAGAATACCATGAGTAATAAAAAGCTCTCTTATTATCAAAGGCACAGAGATTGGGTATTGATAGGATTGATGTGTTTAGCCTTACCATCGATATTTGATATTTCAACTAATTACATTCCACTTTATATTAAAATTCCCATGTCAATAATTGGTATTTTTAGCATGGTATATTTCTTCAAAGATGATAACAAAGAGGGTTCTAAACAATGAATGTATTTATACTAGAAGCATTTGCAATAATGATTCTAACTGCATTTGGATTTTATTTCTTTACTGGTAGACTATCATTTGGTAGAGATACAAAGAATTGTTTTAATTGTGACAAACCATTAGAAAATAAGAAAGCTAGACTGTGTAATGCCTGTTATAATAGGAATCTTGATCTGTTACCTAAGGGATGGAGTAACACAAAATGAAAATAAAGCTACGCAACTCTACAGAGATAGAAATGTGGTTTGATGGTAAGAAAAGGAACATGCAAGAAAAGGATATAATAACTTCTATCTTGGTACTTCGTGCCTTAGTTGAAATAGAAGATGATACAAAAACAAAGGTGAGGATTGTAAAGATATGAATATTATTCTAAAATTAATCAATTACATTGATTCAAAGAAAGAATCTAATCCAAAGCTATTCAAATTTCTTTTAATATGTTTATGGTTAGTTGCACCAGCTGAGATGTTATGTATAAGATTGGGATGGTTTGGATTTAAGAAATTGCAAAAGAAATTCTATTTTAACTCAACATTAGAGAAATTGAAATGAAAAAAGATACTAAAGTTAGAATACAATTAACTTGTTTGATGTTTGGAATTTCTATTTTATGTATATTATTAATCAACTTATTTTTAATACCAACCTTAGAAACAGGATGTAATATAACAGAAAAAGATTTCAAAGGTTCACAATTAGATAAATCTGGTTGGACATTAGAAAAAACTATTAAAGTATGCAAAGATAACACTAATGGTTTTAGATATTTTTCATTATGCTTTTTATTACCAGCAATAATTGCTTCAATCGATAATATAACTAGGATCTATAAACAATAACCATATCATTAAACCCTTAAATAGTTCTAGTAGATTTATATCATATAATGAGATACCGTTCCCAAAGTCAGATCATTCAATCAATCCTAGAAACAGCTCTTACACCAGTTTCTAAAACTAGAATCATGTACAAGGCTTATCTATCATATACACAGGTAACAAATTATCTTACTCTATTGGTAAAATCTGGTCTGTTAAAAGAAAACAAGACTAATCATTTTGAAGCAACAGACAAGGCAAAAGAATTTATCAAATACGCCAAAGCAATCCAAGAATTAACAGAATAAATTATTTCTTATTCCAGTTACTTTTAATATACGGATCTGTTGGTTGTACACAATGATGTCTTAAACAATCACCAAAACCACTACCACCTAATGAATGTGTTCTGGTATAATTACTATAGTGCCATGACGCAAAAGGATTATTCATAGAGAAGGGTTTCAGATGTGTAACAATTTTAAATATATCATTATAGTTTGTAGATTTACATCCATTCTCTAAGTAATTAACAGTATCATTTATCAATGCAACATCAGGAGCTACCAAAGCATAACTACAATTAGATACAAACCTATTATGATGTTCTATTCTTATTCCATTACTGGAAATTTCATCAGGATTTATCCAGGTAAAGTTTTGTGATTGAATTATAATCATCTTGGAACGTATCTCAAAATCAGGATTTGGATCTACCATAACAACAAATGGATGCATATTAAACTTGTAATGATTTGAAACCCTAGCGTCTGCACGATGCAAATAAGGTTTTTCGATCCACAAACCAGCAAACAAGGGATTTGTATTATCTAGAAATGTAATCTGATCATAAGTAATACATTTATTTGGAATATGATTCTTTAGCATTATCATACATGCTTGAGAATTTTGAATCCCTATCAATGGACTAGAACTTGCAAAGCTGGAACTGTTAGAATTGCCTGCTTGATTTTGATTAAATCCACCAGAAGCAGATACATCATTAAAAGCAAATGCGCCTATCAAAAGAAGAGACAATACAAAAAGTAATGGTCTGGATTTGTGCGCTTTCTCTTGATAGGTCACAATCAACCTTTTATAGTATATGGTTATAAACAATACTATCCAATGCCTTACAAGTTCAAAGACACTGAGAACGCAAAGATACCAATGAAAAGGCTTTGGTTATTCCTGTGTGGGTTAAGCTTGTTCCTGTCAGGATTTGATATTATTTATGGAAAATATACTATGTATGATCTAGGAGCTATACCCATGTCTGTATTTGGAATTTGGGCTTTACAATTTCATGGATGGTACAAGATAGAAAGATACTTGATGGAATGGAAAATGAAACGTAGATCAAAGTTTGATTACTATCATACCTAATCAACTTCTTTAGATAGTGCTTCTGCTTCTGCTTCATCATAATTACGTGTACCTTCTTTACCAAGATCTAGATAATCTATTGTTTGTGCAAATCTGTTATTTCCTTTGTGTCCTAGCCTTGCAGATACAGAACCAATATCCGCTTTGATACCTGATAAAGTACCATAGTACATATCCTTCCCTCTAGACTTTCTCATAGCATGAGTAACAGTTTTTTGTTTAGTAACAGAAGTAGGAGTATTGAAAGCTAAGATATTTAATTTCTTGCCTAACCTCTTACACCAATCATAGACTATTGCATAATTCATACCGGGAAATAACGCACCTGACTTATCTTTCAAATACTCTTTGAGTTCTGGAATAAAGATTTTAGGCACAAGTCTTTGATCATTATCTTCTGTTTTGGTCTTACCTAAATAACAAATACCTAATACCAAATCAAAGCTATCCATAGTAAGTTTCAATGTTTCATTTATTCGTAAAGCCAACCAGTAAGTTATCTTGAACATCATAATAACATCAGAGTCTTTCCACTTTCGTATCTTTAAGCTAGGTATTACATCCAACATTTGTATGAACTTTGTATAAGGAATCCAAGAAGATGTCTCTTTATTCTGCCAAGTCTCATCATGCTTCATTTAATTTTAACTTGTGATATGTTCTACTTAAGGTTTTAGGTTTTAGTTTGATTAGAAGCTATTCTATGCCTATTCCTTAGCTACTATTGTTACAAGATAACATACATGAAAAGCTACATTCTCTTACCTACATCGGCAACCTTATAATATATAACGTTATACAGGAATTGATTGAAATGGTCACACCAGCATTAATTGATCTAAACATCCTTGCATTGAAACATCTTGATAGAGCTTACTTTGCATTATATCATCAAGACTATGACGCATGTACAGCTTCATTACATTCTGTTAATGCAGCTCTCAAGGATGGTTATAGAGTAGAGTTCAATACAGACAAGTATAGAGCTGCTACAGAACATCCTACACTAATATACTGTAAGCCTTGCGGTACTAAATTCAATAAGGATGATATCAAGATGTGGAATATGTTATTACCATTAGCACAACAGATAGGTTCAGGTAGTACACATACTAAGGTATGGACATGCCATGAATGTAAAGCTACTAACATTTTATCAGAATCAAAGATAGAGAAACAAATTCTAGAAGAACCATTCTTCCTAAAGATTGTTCCATATCCACCTTCTAGAAAACAGAACTTATCAGACCGTACAACTTATCATATTAAATACAAAGCTTGGTTTGGCATGGCAGTATCAGAACTAACAAGACAGATATCACAGTTAAGATGGGATAATCATAGACCGGGTGATGAACAAGGAATGGATCAAATTCAAGAACAGATACTAGCTACACTGGATAGCAAATATTAGAAATGGTATTTAGTTACGAATGTTCTACAAGTGAGCATGAATTTTGTAGGATGCCAAATTGTATTTGTTCATGTCATAAGAGGTTTAGAGGTCAATGCCAATAGAGCAAAAAGTTATTACAATAGGTGGTCAGAAGGAAGAGTTCTTCAAACCCATTACTACCAAATGGAAGGGCATAGAGATGATACGCAATCAAACACCAAAGACAGCTATACATTCTATAGCTCAATATGCAAAAAGATTAGACTATGTTAAGATAGGTATAGTAGGAGATCCGCACACAGGAAAAACAACACTAGCTAAATTTCTTGCTCATTTCTTACATTTGATGTGCTTGGATCTTTTAGGTATCACATATGTAGTAAAGATATTTACAAGAGATGAATTACTTAGTTTTAAGAAAACAATAGAAGCACTACCAGCAGCTAACTATATCTTCATATTTGATGATGTATCATGGATTGAGAAGGAAGGAACACCACAACAGATTAACGAATTGAAAGCTGGTGAATCAATGATACGTCACTTCAAAGATAAGAAGGATGTTAAAATCATACAGATAGATAACTACCATTACACAAAGGCGGAAAACAAATATTTGAGACAATCTCATTTTAAGATATTTACTGCTATTGGATCAGAAGAGGAAGATAACATTAATTCAATTACAAAAAACTCTAATCCATTTATTATATCACAATTCGCAAAACTACAAACAGAGATGTATTCACAAGGAACATTTACTTTTCTAATTGGAAAGAACAGACGAAACTTTACTATGAGATACAGAGATCCATTTATCCCTGTTTTATTTTGGGATGGAAGATCATTAAGATTTATTGTAACACCTGAACGTGAATGGATGGATAGAGGGTGCGCGATCTGTTCTATGGCAGAAGGAGCTAAAGACGAGAATTTTAGCTTGGACAAGTTCAAACAAGATCTGGATGCAAGATATGGTGAAATCATAGCAAAGAACGCAATTAAGATAAAAATGAAGGAACTTGGATTAAACACCTATAGACCAGAACTTACAAGAGCTGTAAACAAGATATCTAAAACCATGACAGAACAAAATTTTGATTTATTAGCATTAGGTCAAATTTACGGATTAAAGCTTACTCCACCACCTAAAAGAATCAAGCTAGATAAATTAATAGAGCAAGAGAAAGATAAAAATAAAAACCTAGATTCATTTTCAGATAAAAACATAGTACAAGTTATTCCTTGGGAAGATGAGGAAAGAGAAAAACCAGAGGTAATACAACAATGATCGGAACTTGTAACTTTATAGATGATAATGATAACAGATGCAACAAGACATATAATTTACAAGGAATTATCTTTTTGAATCCAGAAACACCAAGCATCATAGAAAGAATAGATTTATGCAAATTACATTATGGAATGATTACAGATGATCACACACAAAGAGTAAGAGCTTTCCAAATGGCATTAAAAAACACAATATCAGAAAATCAAAAGAGAAAGCAAATAGCTAGAGCAAATGATACATTTTATGAGGAAAGTTTAATGTTAAGAAAGATAGCTGATCTAAGAGAACTATTATCTTCAATCAATGTTTCAGAATGTAAAAATTATCTTTGTATGGCTAACATATCCAAGATAGATCAATACAAAAAGATTTATACAGTCATAACACTAAAACCAAGTAACAAGGTACAATACAAGTTTTATTTTTGTTCTTTGAGATGTTTTAATATTTTCAAAGCTAGATGTGGCATATTACAACCTATACAACATGGACAAATGATCTTAAATGGTTAACAAGAATTTAATGAGACGTCGTATCATCTGCCCCGACGGACATGAAATTATAACACGTAAGACTACGGATATCCAGTGTAGAAAGTGCGCATTAAAAGGTCATGGTAAAAGATTTACAATCAAGGCAAAGACAGACAAAATCCTAGCAGACGTACACAAAAGCATGTTTAACAACAAGATACAGACATAGCCTAATATACTAGTACAATCCTCTATATGTTGTTATGTGGATGCCTGATTGGGTAACTTGGCTTCAAGTTAGTGTAGCAATGGGTGGCTTGTTCATTGCTGGCTATTTCGCAAAAAAGAAACAAGCTGCAAAAAGATACAAAGAGCTTCAAAAACTCAAAGCGGATGCAGAAGAGCAAGGCAGACGTAAAGCAGAAGAGGAATTGAGAAAAAAAGGTCAGACACCAAGCCCTGACACTACGAAGCTCTAGTATCAAATCTTTTTTTTAAAAGTTTAAATTTAAGGAATTAATTATAGTTATCACTGGTTGGTTGATACGTCAACCTTCTGAGCAAAGGAACTAAACCAACCGAGCTATTTCTTCTTTATGATGAAATTTAATGAAAAGACACAACCTTAAATAATACAGAATGTAAAATTGAAACATGCACGAATTCGGCAAAAAAGTTCTAGACCATATAGGAACATCTCATCACACAGAACATGAGCTCAATGAAACTGAGGGCTTTCATCACGAAGGCTTAGGTGAATTTGAAAAAAGAGCATTAGACACAAAGAAACATCACAACGAAGAAAGCTTCTAGAACAAAATGCATAAACGAGCAAACAAACTAAAAGATGAAATTGGTTCTAATCAATGGACTGAGAACGCAGAACATTCTATAGAAGAAAAAGTTTACAAAGAAAGATATCCTGACAGAGATTGATTAGACCAACCAAAATTATTTTATTTGAATACTTTACTTCTGATAATTTAAAATTTAGAAGATTAATTATATTTTCTAAGAATTAGCTTGTTGATCTGCTTTCTTGCCGATAATTCCGTCTAAGATACCTTTAGATAATTCTTGTTTGACATTGAACTGTCTTTCTGTCTTTGCTTTAGCTAACAATGTTAACAAAGTCATATGGTTATTATTTACATCCTTTACACTTTCAGAACTTTTCGCATCCATAGAATAATCAACAGATTCACAGAACATCATTCCCAATTTCACCAAAGGAGCTGCTCTATGAGCTGTCATATGATAACTTGCTGATTTGAAAAGATTACCAAGCTCTTCTCGATATTTTGCCAAAGATCCAAATTGATTAGATGCTATATGATGAGTTTGCCACCAACCACGCCTAGAATCAATAACTCTTTCTATTCTTGTCTTACCATCTTCTGTTTCAACTAGTCTTTCTGTTTTCCAAGATTCTAAAACTACATCTACTAAATCAGCTACAGATTTTTCCGATTCTTGCATGGTAGGCATTATTATATAGTAGAAATACACTAGAACATAAACCTTTATTATATATCTCATATAAAATAGAACACGTGGAAACAGTTCTATCCAAGAAAGAACACAATACATTAATCAAACAAAAAAACAGACAGTTAGATAGTATTCTAGGTGAACAATATAGAAGGGAAGCTCCACCGGGTATTTCATTTTCAGATTGGAAAAGACTTTGGAAGGAAGCTCAAAAAGAAAAACAAATGAAGATCCATTACACAGCATTTGAACCAATGCCAAAAGAATCATTGGAAGATTTTAAGAAACGTATTGCTGGATGTACTATTCTAATCCCTGTTGAGACTATAGAAGATTATAAGAAAAGAGTTAGTGCTACATTCAACCAACACCTTTTTAAATAACAATGTTCTGGTTTAATTCATATGGGTATTATAACACATAAGGATCTATTCACCCACAAATACATTACAGCTGAAATTAGAGATTCATCAGGAAGAATCCATTTCAGACATATCAAACATATGTTAGGTGATTACTGGTTGACATTCATCGATAAGGATCTTTATTGCTTCAAGGTACATGATGCAAGAATAGGAACATACAAAGAAACAGCTGCTAAATCAATTCGTATATTACATTATTCCACAAAACATTATCTACCAATTTCACCAGAATACAATAAAGAACTAGAAGAAGTTCTAAGATTAAATTCATTACCAAGAATGAATACAACAATGTTCGGAGCTTTCAAGATTCTATCTCAAAGAGAAAAGAAAGCTAGTGCTGGTATAGTACAAAACAATGACGGTACAACAACCATACAAGAGTTCAAAGGTTTTGAAACACATCTATTAAAAAACTTAGTTGAAGATGTAGCAGACAAACCAGAACAGTATAACCAACAAATGACAAACTTAAAAACATATTTTGACAACATGGCAGTATATCAAATCATTACACCAGTAAAAGACATTACAGAATTTATAGAAGATGATCTTATTGCAACAGATCCAAAGTTCTTAGGAGATGTAGTTAGATCTTGTATGTTACTTGACAAGGAACAAAAGAAAGTATTAAACACCAAGATAGATGCGAAAAAGAATTATCTTGTTATAGCTGCATTAATCTTAATTATTGGTGCAGTAGCTTTCATGGGTGTCTATCTAATATCTAACGGATCAGGAGCTAACCCATTTGCTTCTATCTTCCCACAGTTCAACACATCACCAAGCGCAACAGGTGGGGGTGGAACAACTGGTACTAATTATGCATGTGTACACATAGACGATGCTACCATATTCAGTAAATATCCATTACCAGAAGATCTAAACAAAGCTGTATCTGATGGAGATATCAAGCTATGCCAACTATCACCAAATGTGCAAAAGTTAGTAAAGAACTATACACCAACACATCATTAAGATATGTTCAACAAGAAACCAAAAGAACCATTAACAGAACAGGAAGAAAAGATAAAACAATGGAAAGCAAACAACTTAAAGATACATCGCAGAACTTTGTATTTTGTTATACTGGTTTCTTTTATAGGAATAGGTTTGTATCTAAAAGGAACAATAACAGCTGGTGATTATGTTGTAATGATCATCCCAATGTGGTTTTTATCAATCGTAATACTAATGGCAGGCATATCAAGACTAGGAAGATACACAACACAAATTTACATTGAATCTCTAAAATCAAAGGATGCTTAATGTTTGGTCTTAATGATGCACAAGAAGTTTATATAGGAATAGTAGTAGGCTTAGGAGTTCTTTATTTCTACTGGACTGTACGTAACATCAAGCGCAAAAAGAAGGCTAAGACTAATCATTGGAAAGAGAAAAAACTAGCAAAAAGACAAAAAGATAAAGTCTAGTGGAGTAGTATAAAAACAATGCTAGAACTTTTACACATGCAGCTAGTATTCTTACAAACCATTATAGTCAATCAAACAAATCCCTGTTTTCTTAATTATACATCAAACAACATTTGGCAAGATTGCGGTATGGGTAAAGATTATCTAGCTGCAATTACAATCGGCTTCCAATATGTAACAGGTGGATATTTCTCTCTAGTAATTGCATTTGTAATTATTCTATTCACGTACATAAAATATCACAAGCTCACATATACTTTATTTGTAGGCACGTTATTCATTCCTATTTCATACTTCGTATTCCCTACACAATTTCTTAATTTCGCTTTGATAATGGCTAGCTTTGGAATTGCAACACTAATTTATTATGTAATAGTATCACAGACAAATGAACAGTGATAAACGAAATACTAGGTTATAAGCTTTGGTCATATGACGGACATCGGCTTATATCTAAAATTGTTTTGATATAGTTTAAGATGCCAGAATCCAGCACAATCATGGGACTTGTGGGCGCATTTATCGCTATTGCGATCATGCTTAACATAGGTGTCCAGATCTTAGGTAACGTACAAACTGCGACAAACTGTTCTAACCTGCCGGGTAACGCAGGTACACACCAGACAACTTCTAACGCCACAGGATGGGCGCTACAATGTCTTAACCAGAACACCAACGCACAATCAGCATACACGCTATTAGGAGTAATTCTTATAGTTGTGGCAGCTGTAGCAATACTATTCGTGGTCAGACTTCTTTAAATTACATCCACCACACCACACCTTTTTTATATTATGATTGCTAGGAGTAGTGCTATAAACAATACGTGATCCAATTTGTCCATATTATACAATAGAGACAGGTACAGATAAGAACGAGTATGTAACATAACAAGACAAAACTTTATGTAATTCTATATCTAATTCAATCTATGACCTATGGAGAACCTTTAGAGTTCTTTAGAAAACTAGCCAAGACAAATCCAAAGAAAGGAGAACCATTTTACAAATGAGTATCTTTGATTTGTTGGTGGATGTAGCGGTAGCTAGTGCCATTATAAAAACTACAAAGAAGCTATCAGATGATACTAAAGAATCAGATAATTCCAAGTATGAAGCCTTAGGGGTGAAAGATTGAGTAGTCTTGTATTTCTTGGACTTTCTACAATCGTATTCATAATAACATACGGAATTGTATTTCTACTTGTTCCGCAAATACTAGGACACTTCTTTACTGTACTTGATTCATACAATCTTACCAGTACCATGTCATCTAGTTGGCAAGCAATTTATACACAAAATGAAAACACTACTAAATTTCTAGTACCGTTAATTCCTAGTATTGGAGTTTTTCTACTAGTCTTGAAAGTGCTTATGGCAGCTTCGGTTAAAGGAAGTGACTAGGCATAAACTTTATTAATTATTGTTATAGAGAAATGATACCATGAAAAGACTTTCTTTTATATCATCACATCCTAAAACCTCAATCATATTAATTATTCTTGCTGGTGCTATTTCCAGTTCAGCTTATGCAGCTAGTACCATAATAACTGATACTGGAATTACAACAACTAATCTTACAGTAACAGGAACTTGTTCAGGTTGTGGTGGTGCTGGTAGTTTTAATTCTTATGCTTTAGTTTTTAATAATACAATAGCAACAACTAATATTCATTTTATAAATAAGTTTCAAATTGGTAATGACAAATCAGTCTTAGTTTCAGATACTTTTGTACAGGGTTATATGATAAACAGTACACAACAAGTAATTAATTCATTTTCTAATTCTGGTGCAGTAGTCGAGAATACTCCACAAAATGATCAATCATTCGGGGGGAAATATAAAATAGCTTACAATGATTCTACAAAGAAAATAACAGTATCAAAGAATGATGCGGTATTACAAACTCTATTCATTAACACATCACAGTTTAATGATGGTACAAACTTATCCAATGAAGGTGTATCTATATCAAGTGATGGAAAATATATAGGAATATTTGGTTTAGATACTACTGGAATAATTGACAGACTAATAATCTATCAGGGATCATAATGGAACGGAATAAAAAAAAAACGAGTTCTATTTACTCGTCCTGTTAGGAATTTCTGTACTATCCATATTTTATATCCATGATGCTTATGCAGTAGATGTTTATCCCGGTACTCAAATACAAAACAGCGCACCTCATCCTTATTCAAATTATACAGCTGATGTACATCCATTCTTTACTGTTAGTTCCATAACAACAAACACTAATCATATATTTCTTGGTTCACCATCATATGATATTGTATGGATTGGAAATACAGTAAACGCTAACATTACATCTTTCCATGAAGGTGTAAACGCTACATTCAAAATAACAAACAATCCAGTTAATCCAACATTTACTATTCTAGGATTAATCCAACAGGTTAAGCTAGATGGAGTTATACAACCATATGGATCTACATGGTCATATACTGGTGGTAATACCATGACTCAAATCAGTCCGGGTACACATCATACCATATTCATATCATGGGTAGCTGGTTCTATTACATCATCTAGCTTTACAATAAAAGGAATTATTCTAAGTGGAGCTGGTGTATTTTCTAATTCAAACATAACTTTATCCAGTCCTGTTAATTCTAATCTTACTGCATTACTTTTATTTAATCAAAATGGTTTACAAGACTCTATAATATTTAATCCACCTTTCCCTTTGGTAGCTGGTACACAACTTACTATTCCAATTACTTTACGTGACATATCAAATCCAGTTGGAACTATTACCTATACAGAAGAAGCTATTGTATCAACACCAACGCAAGTAAGTGTAATAACATCTACACCGTTTAATTTAATATTTAATTCATTTAGACCGGGTTCGTTAAACTTTAATCAAACCAATACAAACGTGCTTCCTATCTATTTCATAACAACACAGATAAACGCAAGTGATAAAAGATTGTCAGTGATATATCCTAATACAATGAATCTGCAATGTAACCTAGCTTATACATATGCCTTCACAAACAAAACCTATGGAGCTCCATTACCTAATGTTCCTTATACACCAGATCCAAATCATGTAAACTCTAGCTTCATATTCCATAAAGTAAACAATGAAATAATAACTGTATCTTGTCTTGATACTATATCATCTTCAACAGGCAAATACATTTTAACTCAAACTGGTTTTCCTTTACAAACTCAGGTATCAGGTTTTAGAAACGGAACATTTGGAACACATGGACAATTTGGAGTATTTGATTTAATTTCACTAGTGGGAATAATAATAGCCATGATAGGATTCAATAGAAAGAATGAATCAGTGGGTGCTTTCTTTGCACTAGCAATATTAGGCATAGAAGGACTGATACAAATCATAACAATAAATACAGCAATCATAGGAGCTTTGATCGTGATAACAATGCTCATATATCTCTCGACACGCAAATCACAGGATTTTGGTTAGGGTGATAAATTAGCTTGGTCTTTGTAATTGAGAAAAGTTTATTAGCAGTAATTTTCGTGTACTGTGTAAATATTTCAATGTTAGGTGGACAATTTATCTTTGGTGATGTGATGCACATTCAACTAACTAATTTCTCTGGTGTACCAATTAAGACAGATATATTTTCTAATATACAGACAGCAACACTAAACCAAGAACAACAAGCATTTACTAACCAGACTTCTTCTTGGATTAGTCAGATACAAAACCCTGCGACATATTTAGGATCAGCTGCTATAATAGCTTGGGATATGATTTTATTAATATCTGGATTTTACATATTTGGTATAATGAATGATATGCAAGTACCAATAATTTTCATAATGGGATTCATGGCATTATACACTTTCTTTTTAGGTCGTTCCATAATGGGATTGGTGCGTGGCATTTAGTTTATGGAAATTTCTATTCTTGAATATATTGTGTACGCTTTAATTGGATATTCTTCTTTCGCTGTTCTAATTGTTTCAGCTGTTAAAGAAATTCCAGATAGTAGAGTCTTATCTTTAGTTAGAGTAATTTATTTATTTCCCGGTATCATAGCATTAATGATTCTTGCAAGCTCTGGAATAAACATAGATGTAAATACAGTAACAACAAACAACTTAATCAAATCCATAAACACTACACAAACATGGACAGAAGCTACGACACAATCAAATACTATCATACTTCAAAATCCAGTATGGTCAATGTTCCATTGGTTGTTAGCTATTACTCTAATATTCTATATGATAAAACAAATCTTGAACCTGTTAACAAAAGCACCAGCTCAGGGCGTAAGGGAAGATAATGAAGTCGAATGATAAGAAGAACTTACCTTCTAATCCTAATAGTTTTTATATCATCTATCTACATTTCATCAGCTAACGCACAATTCGCAATTCAACCACCAACCGTTAACATACCACCAACAAATGCGTACAATCAATTTAATGTAAGCAATGCTACCATTTCAGCAAAGAACTTTATTGCTTCTGTTAATATAGTAGGAAAGAATGGTTTAGGTGTAACAGGTTCTAACAGTTCTCAAACAATATATCTAACAGCTCCTAATCCATCATCAGGATTACCAACTACTTATTGTCCTGCTAACTTTGGATTTGTTTCTTATAACGCAACGACAAATATTCTAGCTTGTGCATTGTTAAATCAAACTGGATCTGGTTCTGGTGTAACATCATTAAATAGTTTGACAGGTGCTTTAACAATAGCCAAAGGAACAAACATCAATTCCATAACCGCAGCTGGTAATACTATAACCATAAACGCAGCTGGTTGGCAAAACAATACGGGTTCTAATTTAGGTACAAGTGGTTCTGGTGTCTTTGCTTCAATGAGTGGATCAATATTGCAATTCTTAAAACTAATATCATCAAATTCCTTTCTAAGTATAACAACAAACTCCACCAATGTTATATTTAATATTCCAAGTATTGTAACAAAATTAATTGCTGGTACTGGAATATCGGTAAATCAAACATCAGGAAATATTTTAGTAACTAATACGGGTGTGACAAAATTAGCTGCAACATCACCAGTTGTAGTTAACGCATCAACTGGTCAAGTAAATGTTTCTTGCCCTACTTGTTCAACTACAACAGGAACTATAACAGGAAGTGCAAACGCTGGTAAAGCTACTGGTTCAGTTGGTGTATTATCAACACCTACAACTACGTTAATCAAAGGCAGAAACATGACAGGTACTAGTCCTATTGTAGTTACAAAAACAAATGATACAGATATAGCTATATCATGTCCAACATGTTCTAGTACAACTGGAACAATCACTGGTGGATCTAATATCGGTACTTCTGGTTTTGGTTTCTTCAAGAACAGTACAAATAATAATATTAATCTAAGAAACTTAACTACTTCAAGATCTGATCTATTTACAATAACTCAATCTTCTAATAATGTTAATCTAGCTTCTAGTTTCAAATCTAATACTATTGCATGTACGAATCAATTCATTTCTGCATTTACAAATTCAACTGGAATTTATACATGTGCAACACCCACTAATACAGCTCAAGTAGTAAGCGCAGACAATGGAGTAAGTTTAATTAGTTCACAATTTAATGCAACAGAAACAAAATTAAAATCATTACGTAATTCAACAGCTTATGTATTATGGAATCATAATACAACATCAATTACACCTAGCTTCCAGTTTAAAATTAATACAAAGGCTTGTACAAACAATCAATTTATATCAGCAATATCAAACAGTTCAGATTCTACATGTAATAAAATGTTACTTAATGCAGTAAGTAAAACTAATTCTTATACTGTTGCATCTACAGATGATATTATATTAGTAAATGCAACAGGAGGTAACTATACTATTACTATTCCTACTATAGCAAC
>IMGVR_UViG_3300009193_000034|3300009193|Ga0115551_1000487
AGAGTATGACACAGTTCTAGCCACCTAGACTTAGTATAGGTATATACAATCTTATAAAGATTACTCATACTTTCTTTCAAAAACTTTCCATTTTGAACCTTGTTTCTTTACGTTCAAAACGATACACTTTATCTTGTGGTCTTTTTGGAACTCTATAATGTCACTGGCTTTCGCCCATGCGTTTGTCTTAATTTGTATAGCCCAAAGAACACCTTTGGAATCAAAACATAAGCCATCATAAAGGTTCCATAAGTCAAGAGCATAGTATCTAGAATCCTGACATTGTACTTTGTCTTTAAACTTTGTGTGGGCTTTAAGCCAAATGTGATTATGTTTTTGTTGCAATAGATATTTTGTAGCGTGACCATTACTGATTCTCATTCGTTGCCTATTATGCATAACTCACATTGGTACAATCCTTCGTCTATATCAAACAATTCCACGTTAGAAGTATAACACTTGTTACAAAGTCCAGTCAATAGGGGGGGTTATTCCCCCCATCTAATTAACTAATCGGTAGCCAACCACCTTGTCAGCTAAGTTAAACCAACAAGCATTAACAACAACATTCAGCCTTTGGTGTACGACAAATACCACATAACCTTTGAGCACTTGCACGGTGTTCCTCAACGTGTCTGTCACACAGAACTTTTTTTGACTCAAAGAAATAATTACAGTCGTCGTATAACTTGCCTTCCATTCCACACTCATACATCTTGTAACCTTTGAACATACCATGTTCTCTTTCTTCCTCAAAGTATTCACCTTGTATTCTATGCTCACATTTTGTCCCACGTTGAAATGGTTTGCACTTGCAAGGTGGCGAACCACATTCACACTTAGCCAAATATACTCTCACACTCTTTGCATTTCATGTTTCCAAAATGGTTGTCAGAACCACACATTCTACATTTAATTCTCTTTGTCATTTTCGCACCTCTCGTTATGTTGTTTTGACCACTTGACTAAAAAGTATATCTTTATTGTAAAGCCGACTATTGAAATACTTAGAAACAAAAAGTTTTGATACAAAAACATATTTGGAAATACAAACAACGGAACCACCGTAAGTCCTAATGCAAGATTCAAAAAGAATCCAGACCAAATTTTTCCAATCCTATACCATGCGTAATACCCTACGACTGGTATGAAGAATAGTAAAAATTGGGTGCTAAGATTTACTGGTTTCATTTTATCACATACTTGAACAAATAAAAGTCATTTAAAATTTTGTTTGTCACCTCTACACATTTTTCACAGTCCTTATTATAGAACTGTTTTTGAGAACCACATTTTTCACATGGTGTCTTATTCATATCATAAATTGTTTGATACATATCAATAGACATTTGACCACCTCTGAATTTTGGTGGTGGATAAAGTCCATCTTCATTCCAACATAAATGTTGAACTATTTCTGCAACTTCAGAATATGAAATTTGTTTATCATTGACTAATATTATCCAGTCATTCTCACCCTTAACACCTTTCACAAATTTAATTGTCATGTTCTTCGCCCTCAAGAAATAATTTTAATATTTTAACATATATTCTAAATGCACTAGTAGCGTGTTTACCTTTTCTTCTTCTATACCATCTTTTACTACTTACGGTATATTCTTTAAAATAAATATCCACTAAATCCTGTTGAGTTATACTGTAACCCTTTTTACAACATAATATGTAAATTAATGCTGGTGCAAACAGGATAGGATTAGATGTATATCCATGTTTGTTACTAATTAAACCTTTTTCAGCTTGTTCAATTCTAATTTTTCCATAAGATTCATCAAACCATTTTATATCATCTTCTTCAAAAACAATATTAGTATGTTTTTCAATTCTATTAATTCCAAATTGGATATAATTTAAAATTCTATCTGATATACATTTTGACTTTAATTTAATTTCGTTTATATCTTCGTAATAATTATTTTTATTTTTTAAATAACTCATTCTTCTTTGTCCTCGTCTTGTTGGTCTGATTTTTTGTCAATAGAAAAAAGAGTAGAATTGTCACTGTCTAAAATTTGTGACATTCTAAATTGGGTGTAACACATTATGCTTTTATCCTTATTGCATTGTTACCCTTGATGTTTTCAACATATACACCTACGGATTTTCCAATCCAAGCAGTAGATTCGCCACCAAAGTTATCAATTAAGAAATTGATATTTTGTAGGTTTAAATTCCACTTTTGTTCAGATGTTACACCGTTTTTTAATACCTTCACAGAACATTTAGGTTTGATACCAAAGTTAGTTGATTCTTCTCTTGCTTCCGTAAGAATTTCGAATCTAACACCTTCAATACCTACCAAGTCGTTTCCACTTATGTATTCTGAATCTGTTTTTTCAAATTTTGCCATTGTTTCTGTTTCACCTTCCTGTGGGTCTGTTTGTACCCCACTGTTAATGTTGTCCAATATTCCCTTCAAGGTCGAGTCATTAGGGAATATCTTATCGAGATTTTCTTTGACTCTTTCATCAGAGTTCACTAAATTTCCCAGATAGTTTTCTAAGGTATGCTTTAAAGTCATTATACCCTGCCCTTTAGATATTCTTTCAAAGCTATGTTTACTACTGCCTTGACTTTGAGGTCGTCTCGCTTACATAGTTTGTGAATTTCTGCGAGTACCTCGTTGCTTACGGCAACAGTTGAACCATTGTTATTTTCTGACAACAAGTAGTATAGAATTATTTGCTTTAATATATCTTTCTACAACAATCTGACTTTTGTTGTCTTGGATTTCTTTTTACCTTTGGATTTCTTTTTAGGCTTGGATTCAAATCCAGCAAATTCGTCTTTAGTTTTTCTACCAAACATACTTTCTGATTTGCTTTTCTTTTTCTTCTTGGTCTTTAACAGACCTGAAGACGGAAATGCAATTCTGTTTTTAGTTCCAGCCGTCAATCTCATGTCCTGTCTTTCCAACTTTGTAACTTTCTTTTGACCGTATGTGATTTCTTTTCTTTTGTACATTCCCATGATATTGTCAAGTCTTACATTACCAATGAACCCAGCCTTCTTACCACGCTTTCTTTTACCTCTTGTTTCTGTTTCTTCTACTTTTGGTAAAACAAAAGGTAATGCTTTTGGACGTTGTGTTCTGGACTGAGTTTTAATTGGTGATGAAAAAGATAAAACAGTTTTTTGTTGAGTCATTAGTTTACTTCCAGTATCTAATTTTAATCCAGTTTCCATTCTCATTCCAGTTTTTAATCGCTGAGGTGTCTTTAGTTGTTGTTGTGTTTTTAATGCTGTTTCTTGTACTAGACCAGTCTTAATTTCTTGTTGAATTTTTACACCAGTGTCAACTCTAGTTGAAGCCAGTGCCTTAGTACCTACTACTGCACTTGCCTTTGTTGCAGTTCCAACTATTGCAGAACTGTAAGGCGAAGTTTTAACATCAGCTTTTGCTTCTGCTCTTGCAAACTCTTTTAATTTTTTACCCTTACTACTAGACTGTGGTGCTGGTTTATCTAATGTTTGACCAGTTTTACTAGGGGGTAAATCCATAGTTTCTTTTGTTTGTGTAGTACTGGTTTTTTTGTATGTTCCAAGTATGTTTGATTTTTCAGGTTGTGGGTCATATTCTTTTGGTAACTTTCTAGCTTTTTCCATTTTACCAAGAGCTAAAATTGATTCTTGTGTGTCAGGTCTTAATCTAGCTTCAATTAACCCCCCTTGTTCTACCAGTTTTGCTTGTCTAGTAGGTTCAGTAGTTTTAGTTCCCACTTGTGATATTCTTTTAGGAACTTCTTCACTACTCATAGCGTAAAGATTATCTTTTGTCAAAGGTACTTTATACAAAAATTTATCTTCTTTTGATATTGGACTTGTTATACTTCCTTTGAATCCTAATGATTTCAATCCCTCAATATCTAATTTACTTCCAGTTACAAGTAACTCATCAGATTTTCTTATCATTTGAGGTGTATCTGAATAGTAAGCAGTTTTACCACCCTTACCAAATTTCACAGTGATTGCTGAAACTGTCTGTGGAAAACTTTCAGTTGTTACTGGTGTTATAACATAGGTACTACCAATTTTTTCAATTTGTCTTGGAACTTCAGGGGGATAATTTTTACTACCTATTGCTTCAGCTTGTTTCATTCTACTTCGTGTCAATGGATTGTATGGAAAAGTTAAAGTTGATTTTACTGCCCGACCTGTAACCATAGTTGCTTGTACTGGTGCTTTGATAATATTTGGAATTTTGGTACTTTGAACTATATTATAACCAGTTCGTGTTGCACTTCTTTCAACTGATTGTACAGTTGGTGTGATTACTTTAACACCTCTACGAACTGCTTGTGTACCTAAAGATACAGCCTTACCCCCTGCTATCCACATCAAACCTTCGGCTGGTAATTCCAATACAGCCCTTAACGGGTCTTGTTTAACATAATTGTAAGTTCCAGTAACACCTGTACCTCTTAACGGCTGACCCTCAATAACATCATCAATAGTACCACTGATTAATACATCACTACCAGTTCTATAAATTGGAATTTGTTTATCTTCAGGTTGTGTTAGATTAACTGCACTTGAAGCTACACTAACCAATGGTGATAACATTGTACTTCCAGTTAATCTAGCTGTACCTACCCAGTCACCCGTTTCTCTAGGGTCTGGAAGTTCACCTGTGTAAACGGCTGGTGCATACATGAGTCTATTCCAAGCTTCATTGTCAGTTCCAGAAAATACTTTTTCTTTTGGTTTTGATTTTACATATTCTTCTGCTTCTTTTTGTGTACCGAATGTTACTGGTGTAGTTGCTTGAAATGTTTGACCACTCATTAAAGGAAAAACGGATTTTTGATTACTTGGTACAGTATAATCATACATCTTATCTAAGTATGATTGGCTAGGGGTAACACCAAAAGATGATACACCTTTTTGTTCTAATGGTTTACCTGAGTCAAGTGTACCTACTTGTGGGTCTTTTAAGTTTGTAAATTTAAAAGCGATTGAATCTTTTACTGGTTGTTGTTGTATAACCTTTGGTTTGAATACATCAATTCTTTCTTGTGCCAATTCTCTTTGTCTTAATTCAGTAGTGCCAGCTTTTCTCATTTGATAAGGCTGGTCTGTTTTTCCAACAAACATAGGCGACTGTGTTCTAAGGTCACCCATTTCTGTTCCACTTGTTGCAGGCATACTTGCACGTTGTCTTGCTTCTGTTAACTTTTCAGAATAGTCAGGTTTGAACATTGAATCAGGTGCAGTCTTTGCAACAAGTCCACGTTCTTTTAAGAATGTGTTTAGATTGCCAGTTGACTTGCCAGTATAACTTTGAGTAGTCTGAGGTGTTGTTAATGCAGTTGCGATACCAATATTTCCAGCACGAAGTTCTTTGACATATTCTTGTTGTCGTCTGTTTGCTAATTCAATCTCACGTTGTTTTTGAATAATTTTCATAGCTTCAGATGTAACATCTTTTCGTATGTCAATCAACCCACCAGTTTTTTTATACAGTTCGTTACTTTCATAAACTCTCATTCGTTCATAATAATCATCTTGTGATTCACCTTTCTTTTTAGGACTGATTAATCCACCAGTCATTTCTGAAACTAAGTTCATTTGTGCGTCAAACTTTGCGTCTTTTCTTTGACTTATTTCTGAAGCTGACATATCATGGTTTATTGCATAAGTCGAAGCCATAGCAGAACTGTGTACTTTTTCTTTTGCTGACATTGAAGCATAAGCACTTGCGACATTTCTTTTTGCTTGTGCACGACTTTGTTGATATGCTTCTTCAGATTTTCCTGAAGGGTCAAGGACTGCTCTCATGGCTGAGTCACGAATTTTTCCTGATTGAGTTCTTTTACCGATTGCAGATACTTTTTGTAAATCTGCTACTGATACGTTATACCCCCTTGCCTTGTATGATTCTACTGCTTTTTCATAATATGATTTATGAAAACGGACATTTGTATAACCTCTACCAGCAGATAATATAATATCACCCTTCATTAATTCCACCCCACCAACTTGACCGTAGTGGATTTTTTTACTTATTGATTTATCACCTGAATTACTTTTCAGGTATGCTTGGTAAGCGTCCTCACGAGCTTGTGCTTCTCGTTGTACTCTTTGTTTTTCTTCAGTAATTTGTTGTTGGTAACTTGTGATTAATGCTTCTTGTTTTTTTATTTCAGCCTGTCTTGCTTGTTCAGCTTTCTTTTTAACTTCTTTTGATTCCTCAACTGCTTTAGAATATAATTGTGGAATCTCTTTATCTAAAACTTGAACAGTTTGTTTTGCTTGTTGTTGTTTTTTGATTTCTTCTCTATATTCACGAACCTGTTGTACTTGTTTAGGACTGACAACTTTCATTTCTATGTATTGTGATTGAAGTAATCTTTCTTTATATTCAGGGTCATCAGGAATTTTTTCAGGAAGTGTACTTCTTGTCTGTGCCCTTTTTTGTATGGCTTCTTCATAAGCTTGTCGAGCTTCATAATTTTGACCCTCATAAACTTCAATTTCAGCTTGTGCTACTTCACCAGCTTGTTTTGCTGTTGCTTCTGCTATTTGCTTCTCTAATTCTTTTTCTTTAGCAGTTTTTACCATTGGTTATTCAAAGTCGACTAAGTTAATTAATGTTATTTATATAGCAGAACAACATTGAAAGTTTGAATGTCTGAAATTAGTATTATCGAGTTTGCAGTTTACGCCTTTATTGCTTATTCAGGTATGCTAATGCTAATCATTTCTACTATTCGTGAAGCACCACAGACCAAATCACAGTCGTTTACCCGTGCCATGTATCTCATTCCTTCAATAGTTTGTGCATTTTTACTGGCTGGTATGGGTGAAACAATCAGTGTAATTGACATGGAACATGAAGAAGTTCATAATCAGAATAACACGGTTATCAATATTTATGAACATTATAGAATAACTTTAATCAATCCAATTTGGATAACTGTCAACTTTATGTTTGGTATTCTAATGACATTCCACTTTATCATGCAGACTTTACAGTTGTTATTGTTTAGAGAATAAAATTAGTCTTCAACAAGCCAAGCCCATTCAGGTCTTTCTTCATATTCATCAGTCAATTAATATTGTTTCCTCTAAGTAACATGATAGTCCAAATGGATATTAGTATGATGTATATCATTGAAATACCAGTGACAAAGATTAATGGTATTCCCATATATGCAAGAAGATTGAATACATAAGTTCCACTCATAACTTGGAATATAAGATATACCATAGCACCAGCTTGTGTAATTGGATTATCTGTAACTGAATCTTGGTCAGCCATAGTTAGTTGCATTTGTGCTGTTTGATATGACAGATTTGAAAATGTTGAATTTGTACCTGAAATCCATTGATTAGTTGGGTCAGCATAAGTACATTCTATTTCAGTTACATAAGTCTGATTACCAAACCCACCGATTAAACTGTTAGTAGAATCATAACAACCAGCAAAAGTGTCAGATATATTATTAATTGAAGTTCTTAAATCAGTACCAGTAAAACCCCCTGTGTCTGAGTCATACACTTTCATTTCAATTCCCATTGGGTCACCTACTACTGCCTGAACGCCTAAGAAAGCAAATGAAAATATGTATGCTGTTATGATGATAACTATTGGCGTGTCCATTATCTATTCCTTTGGATTCCCCATGCTAAGAATATTACTAATGCAACAACGCCTACAAGCACTGTTGGTAGTGAAATGATTCCAAAGAATGACAGTGCGAATACTAGACTTGCAGATAGCAGTACACCGACTATTGGTGATACTCTGTTAAATCCTACCATTGAAATTAGTATGACAAACAGTCCGACAACATCTAATGCACCAAAGCTACCGTCAGTTCCATACTCACCAGTTTGGAAGGCTTGAATCTGTGTTACTAGAGGAATGTTTGGCATACCAGTTGACAGATTGGTCTGTGTCATAATGTATGTTGCAGAAACACCATCATCTTGTGTACTTTGCTGAGGTGCACATTCAACTTCAATTACTTCGTTGTCAATGTCATGGAACTCAAATCCTATAACCTGTTGATTGGCGTTAGCCGAGTTTACTTGTGCCGTCATATCTTCACCTTCCACATACTGCTCTGTCTTTTGTGCGAACTTGTAATCCACATCACAGGTCATGCTATCCCACCATGAAGGATAACCTACTTGTAATGTGTCAGTTGCAGTTCCGTTAATGGTTTGGGTTTCTCTTTGGAACTCTATGACATTAACTGTTTGTTCACTTACTGAATCAATGTCAAACCAGTCAATAGTACCTGTGGTTGGGTCATAGGCTACAATGGAACCGTCAACATTTGTAGTTACAGTGACATAGTTGCTGAATCCAGAGTTGCCTAAAGGCGAAATAATCTTTACGCCAAAGATGTATGTAGTATCATAATCCAGTGTTGGTGCAAAGTTGGAATAAGTATTGGTTGTAGTTCCAGCACTGGTAATAGGGGTGGTTACACTTGCAGTTACTTCAGAATAATAAACTTCATAGTTTGTAATTTGTCCCTGATAATATGCTGGTTCGTCCCAGTCAATTACTGCACCAGTTCCAGTTATACCCTGTGCTATCATTCCAGTGATTTCAGTTTCAGGTGTTGTGGTTACAGTGTTTGAATCTACACTGTCACCTAATGATGATACTGCAACTACTTTGTAATCATAAGAGTTTCCAAATACGATTGGTGTAAAGTCAGAATGAGTTGTTGTAGTTACAGTTGTGAGTAATGAACCATCTCTAAATACTTTGTAACCAGTTACACTTGCGTCACTAGATGGCACAGTCCAAGACAAAGCAGTTGTTCCAGTTGTTACAGATAACACTGGTGCACTTGGAACATCACCAGTTGTAATGGTTGTTGTGACAAATGCAGTTGACTCGCCAACATTGTTTAATGAATGAATCTTGAAAGTATAATCTTGGTTCAATGCAGTTGGAACTGTGTCAACATAACCCAATGCAGTTGTAGTTGTGATTAAACTAAATGCACCTGAACCAGTCTGTCTGTAAACGTTATATCCAGTTAGGTCAGAACCACCCGTACTTGTTGGCAAATCCCATGAGACTGTAACGTCATAAGGTGCTGAGTTGATACTTGGTATGACACTACTTGCGTTTAATGGACTGGACGGAACCGTTGCAGTTGTTATACTGTTAGATGGCGACTGTCCACTTGCACCTACTAGGTTCGTACTGGCAAAAGTATAGTACCAAGTTCCAGCACTAGGAACTGTGTCAGTAAAGTCCAAGTCAGTTACGGTTCCAACTGAAGTGAAAGTTATATCGTCAGCACTTCTGAATATTTCATATCCAGTGATTGTTGAACCACCTGAAGATTGTGCAGACCATGAAACATCAATGTCCAATGGTGATGGATTTGGATTGTTAATTGCAAGTGTTGGCGTTGCAGTTGGTGTAGGTGGAACTGTTGGGGTTGTCGTACTTGTCGTACCACTGAATCCACTGGTTCCATGTGTACTCAAACTCTTTAACTTGTATTCAAAAGTACCACCGCCACTTGGAACTGTGTCAGTATAACTTGTAACTAAACCAGTCGTATCAATTAGTACACTGTCACGATAGATTTCAAATCCCGTAAGTGTTCCAGTACCAACATTAGTTGGTGCTGACCATGAAACAGTAATGTCAAGTGGGTTTGTGTTTGGACTGTTAATTGTACTGCTTACAGAAGTTGGAACATCAGGGGGTGTTCCAGCTAGTCCAGATACAAATGGTGTAAGGAAATCAGAATCACCAATGGCATTAGTAGCCTTGACAGTGTAATAATATTCATTACCACCAGTTACATTTGAATCGTCATACTCAGTTACAGAAGCACCAGTTGTATCAATTTGAGTTGGTTCACTTCCTTTGTCATAAGCCATTTCAACTTCTGTTGAAGTTAACACATCAGAGTTTATGAAATATTCATCAATCATTCCGTCAAGATTGACTGTATAATCTACACCAGTATTAGAGCCCAAACTTGTACTATCAGTTACAGTGGAACCAACTTGTGCACCGTTCTGATAAATTTCCCAGTCGTTGCCATCTCTTGTGAAAGCGTAATGTTGTGGGGTACTTGTGTTGTCCGTTAATCCTGTGGCTGAGATGATTTCATTTTCTGTCATAAAGACTAGATTATCAATCACACCGTCAGCTAGCCCAGCATAACTTCCATCATATTCTTTAATTCCCATGTATTGTAAACCTGTTGTTGCACCAGTGCTTATCGTTCCAAATATCTCACTAGGAGCTCCGTTGTAAGTTGCAAGTGTTGTATATGTATCATCAGTGTATGTTCTACCAACGTAAGATGTTTCACTTAATCTTTCAAGTTCAAAATAATACGTTGTACCTGTACCCCAATAAGCTCCACTTTGTGAAGCGTCTTGTGATTGATTGAAATTATCGGTTCCATCTTTATCATGAATATTATACCCATCAGCTGAAGCTACACTTGGATGATATGTCCAAAGTAGTCCGATACCTTTTTGGTTTGTACTATATGACACTGTTTCGTCACTGTCATAAAGTCCAACAACAAAATATCCTAATCCTCTAGTTAATGAAGAAAAAGTAACATCCCATCTTAATTTCCATTTATCATCAGGTATAGTTCCAACACCCAAATCATAAACTATTGAATCGTTAGAACCGTCGGCGTCAGAATAAATGTCAATATTATCATTTGAAATATTTACTCTAATGTTATTGTCACTTGTTGACCATACAGTATCAGCACTTGTTTGAGTAGAGTAACTAGAAAAGTCCTCTACAAATTCGGTGTTTTCATCAACACTTGCACTTGTTGTTCCGACATTGAATGTTACGTCATTGAGTCCGAGAAGTTTGGTGTTAGTTGGTGGTAGTATTATCTGATTCTCTAAAGTATTTCCAGTTTGTTCAAAGTTATAATGAACTTTTAATCCATCAGTGTCAGGTGTTGAATCGCCACTACCTGAATTATACAACGCAGAAACTTCTGAACTGCTTAATGCTTTATGATAAATTAAGAATTGGTCAATTTCGGCTTCAATATGATGTGCTGTATTTGCACTTTTTCCAATGTATTGTTGATTTGTACCATCATTAGTTATTCCCCAATCAGAATCAGCAGGGGTGTTATCTGCTAAACTTCCATCAATGTATAATTTTACAGAGTCAGTAGGTAGATTGCCTTGTTCATTTGCTACTGAATCATCATACACACAAACTAAATGGTGCCAGTTACCATCAGCAGTCACAGTAGTTGAACTGACTGTTTTATCATAATCAGTTGATGAGTCACTTGTTCTCTTTCCACAATTAACTTGATTGTTTGTTTCAATTCTCAATATCATATCTTCTTGTTTTGAGTCACTACCTGAATCAAAAGTAGAGAATACATGGTCTATTGTATTATCTGCATTTTTCTTTACCCAAGCTGATATGGTTATGTCAGAATCATCAATTAATATAGAATCATCAGTAATATGCACACTGTCATTACTTCCATCGAAAGACCAAGAGTTTCCAAGTATTCCAGTTACACCAGTCGTTGCACCGTTGTTGGTTCCGTCATAAGTTGAATCTCTAGTTTCGTCAAGTTTAACCCATGAACCAACTGAGAAATCATCAGTGTTGTCAGGTAGGTTACTATCAGTAAAACTTAGGTCAGGGGATTGAAGTCCTGTTCCAATTACACCTGTTGTTGAAATAGCTTCCCCTGAACTTAATTCAGTACCACCGTTGTTATGAGAATATAATTCAGTAATTTCAGTTGCAGATAACTGACGTTTCCATATAGATAACTCATCTATATCCCCGACAAATTTTTCACTACCATTGTTAGTTGCACCAATTTCCATGTAATTGTTTGCACCATTAGTAGAATAAGTATCACATACAGCAGTTACAGTATTTTGGAAAACACCGTCAAGGTATAGATGGAATTTATCCATACCTGAAACTCTTTCCCCGACAATAGTAACCATGTGCCAGTCAGTGTCTAAGGGTGTTGTAAAAGATGTTGCCCCTTGTGAAGAATATGGGATTAATGTAACCCAATATGGGGGGGAACCACAAGCCCTATTATTGAATATTTTGAATCCGAATTGGTCGTCAGTATGAATATAACCACCAAATCCATATCCACCTGAAGAAGCACCTTGAACATTACTATACATATAACCTGTTAATACATGGTCGGCACTATCTTTCTTATACCAGTTGTTTATTGTAAAGTCAGTTAAACTTCCACCCTGATGAATAAAACCAAAGTCAGATTTTGTTGCACCAATATTGTTAAAGTTTCCAGAACCAGTAAAACCAATACTGTTGTCAGCAATACCAGTATTTCCATAAGTTACACTACCTGACAACGTTCCAGTTGAATCAGCCAAACAGCCAGTTGCAATATCTGAACATGAACTGGATATTGTTCCAGATGTTTCGTCAAGTTTGTAGTAAGCGTGTAAGTCAGTTGTATCAAATGTTGTTGGTATTGAAATTGGAATTGTGTTAGTTGATTTATCCTCTAAACTTCCATTTTCAACCCCATGTGTCAAAAACTCGTTGTTTGTAAAGTCCACACCGTTAGCATTTGCAGAATTGTTTGGCAGTTCAGTTAGTGCAAACTCGTTTAGTGTTCGATACACCTTGTAGCCTGTGATAGGTGTATTACCTGTATCAGTTGGTGCTGTCCAGTCAAGTTCTACTGGAACACCTGTGACAGTTGTAAGTCCAGTTGGTGGTTGTGGTATAGTTGGAACTGAGTAAGTTACTGTTAGTTCAGGTGTTACATTTGAATCAAACACTATTTGGTAATTAGATGATGAGGGAACTTCATTATCCATTTTCACACCAAAAGCTGTCCACCCTAAAGATAAATTATCACTAACGTAAGAATCCCCTGAACTTCCTAAATCTATTTGATTACTACCAACATTTACACAACTTGAATCATTATCTAAAAGAACTTCATCACTACCAATAGAAACAAAATTTGAAGTGTCAGTATTTACACTTGGTTGTGTGTCCATACCAATCCAATCACAGCCAACACTTCCTGTTACAGATGATGTTGTAAAATCAATTACAGAATTAGTAATTATAGAGTTTGTTGGAATTGAAGAAATATCCCATTCCATATATCCTCTAGCACAATCACCTGCAGTTGTACTTTTGTAAGTAGTTGGTTGTATGTTAGTTACATATCCGATACTAGAATTAGTATCACATACGTTGTTATTTCCTGTATCCCATACAGTTCCTTGTTCAGTTAAATTAGAAGAAGTAAATGTTGGGTCAATTTCCAGATAACCTACAAAGTCACCTGAAGCAAAGTCCATATTGACTTTGTAATCACCATCAAAGATTATGTTAATGTTAGATAGTGAATCAATACCAGTATCAAAGTCATAATTAATTGAATCGGTAATGGCTAGGATTTCTGCTTGGTTATCTATGATGAATTGCCTGTCAAAAGATTGTCCATTTAGTTCTGCTATGTTAATTGTTTGGTCACCTATGGTTATACTTTCACCAGTGTGAATTGTTTGTGAAATTCCAAGTTGTTCGTCACCATCATGCCAAACTTTGAAAGTTTCTTTGAACCCATGAATAATATCTAGTCTAATTTCTTGTGAAAATTTACTTTTTTCAATTCCAGTAGTAGTAATTGTTTCCCCATTGTAATATCCGATATTAGTTCCGTTAGATGATTGAATCAAATCAAAGTTTGCGTTAGTTGCATTGACGTAAAAGTTCTCAGTAGTTCCAGTGTATGAAATAAAAACATCTTCAGTAATATCTTCAGTGATTACTTTGGTACTTTTAAGAAAGACACCATCTTCGTATCTGTCAACTGTGACAGTACAGGCTTCATCATTGATTGGCAAGTTTTGCCATTGACCATTATTCAAGTATGTTGCAACTGCACTTACACTTGGTATAACTTGTTCACCGTCAAATCCGTTTCCGTAGATACTATAACTACAACTGTTCTTGTCAAAGATAAATGAACCAACGGCATTAGTGTTAAAGATAACTTTGTCACCAGTATTGCTTAGTGCATAGTTTTGCCACCCACCGTCCATAATTCTTTCAGGGTGTGATTCCCAAACTGCTTCACCTATGAAAAAGTTTTCAACGAGGTCATAGTTCTGACCTTTGGTTTCAACTATCTCACCAAATGCTACTGGCACAGATAAGACTAAAGCTAGTGCTGATATAATTGCGATTTCTGTACGCATGATTAATCACGCCCTCTAGCACTTGCAACCATTAAGACTTTGATTACTAGAATGAATATTCCTATACTTGGAATCAATGGAATCAAATACTGTGTAGTTTCTTTGGTCTGATTATACATATCAATCCATTCCTGTGTCATTGAACCGTTAGTCAAATTATTTTCCATGACAGTAAATACAGAACCAAGTATCATTGGTGCTATGGTAAACATTACACCATAGGAAATTATAAAAAGTATAACCGAAAATCCTAGAAAGATAAGGCTACTCATGCTAACTAAAAGTGTGGTGTGTACTTATTAAAGTTATTTAAAAAAGTAAAGAGTATAAGTTTTTTAGGCTTATAACATCTTGACTACTGTCAAAATTACGACTGCTGCAATTACAATTAATACAATAATCAATAATGCATATGCATTTTGAGTTTGTTCATTGTTTGCTTCACATTGAGCTGCCCAACCAGTTTGGGTTGCACCAACGGTATCGTCGTAATCTGAGAGGTTTGTACAATCTTGGACACTGTTGCCCAAAATTTGAGTACCAATCCCAAGTAAAATAGCTATGCCGATAAAAGCACCGACTAAAGCCATGATATTGTTCTCGACCATATTGATTACTCTCAAATAATTCTAGTATATAATGTTAAAGTAAACTCTAGGCGTGAATTAGTTTCTTGTACGCCAAATAATCATTCTTGTTAAGAGTCCACCAAATGCTACTGCAATTAATATCAATGCATAAGTCAAGAACACTTCTGGGAAGAATGTATAACTTATTGGAATGAATAACAGACCAATGATAACTGGGTATAACACATTATGATATTTGATATAAGACATGATAACAAAGATAGTGACAATAATCATAGAGAAATAACCACCAGTGATATACTCAAACGGCATTAGTGCAAAGTCCAAGTAATCCTCATCAGCTCCACAGTTATCCCACATGGAAGCACCAGCCGTCATGTTCATAAAGCATGGCTGAAGTGATTCGTCACCGATAATAGTTACTGTGCTTTGTGCATAGGCTTCATTAGATACAAAAGATACTGCCAGTATTGCTAATATTATATACCAGTACACATTCAATCATCAGCCGTTCTAGTATTAAGGTTGTTCGATAGGTTCAACTTCAATCAATACTGGTTCTATTTCTTCAGGCTGTACTGGAACTTCAGGTTCCTCAATTACTATTGGTGGTTCTTCACTAGGCATTATCATAACTGGATATGATTCCCTGTGTTCATCTACTATGCTTTGTGCAACTGAAGACAGTTTGTCATAGTCAACCTTGCCTGAGTCAACTGCCACACGCAACGACTCAGCGTCAGGGTACTGTTTCATTATAACATCATCACTAATCTGACCCAGTGATGGCATGGACATACCACCCATTATAGAGTCCAAGTGTCCACCGTCATAGACAATGTAGCCTATCGCACCTACCATGCCTATTGCCATAAAGATAGCTACAAACTTAATCCATGCTTGTTTGGAAGCGATAGGGGTATTGGTTACTTTCTTGTGTTCCATGTCGGTTCTTTGATATGAAGACACAACCGTACCCATGAATTTAGGGTCTGTTGCAATAAGGTCTTCTTGAATAAATTCTGACACCTTCTTTAACGGTGTAACGATTTCCCTTACGTCCAAGTGGTCTAGGTAGTTAATCATGTTCATGGCTTCCTTTGAATATCTTTCGTTAAGTTCAGTCTGTGCTTGAACTTTCTCATAGCCTTGAATCTTGTCAATAAGTTCAGACAACTTGTGTGACACAAAGTTGTCACGTTCCTTTGAACCAAGTATCTTGAATATGTTTGCCAACATACCGTCAACCTTTGGAAGCTTGTTTATCTCTAAAATAATTTCCAGTTCCTTTGAGTCCGAACTTAATGGCAAGTGATGTGTAATGTCATACTGTAATATTCTAAATGTCTTGACCATTGATTCTCTGTATTGTAATATTCTTCTGCCGTCAATCTTGAAGGCATAAACATCACCGTCAATGTCTGTGATAAAATAGTCACCGATAACGTGTTTGATTGGAACAAAATGTACTCGGTGTGAAGCGTCAGAAATAATTGCAGTTATCCACTTTGGTGACAGTAAATCTCTACCATGTAAAACGCCCATCTTATCATATTATCTTAGAGGTATCTATTTAATTATATCGCCCTATCCCGTAAAGGATAGGGGGAATAGTGAGGGCGACACTATTCAAATTTAGTTATATCAATGACTTTTTATTCTTTTTCTCTTGTTTTCTAAATGCTGAAAAACTTCCAGTGACACCTAACGCCCTATACTTTTTAGAGATTTCTTTATCGGCTTCTCTATACTTTTTAGAGTATTCCCTATGATACTTTTTAGATTTAGCCACTGTATAATTCAAAAGCCAATATGTTTTTAAAGTTATAGTAACCACAACATACAGGGCTATGATACCACAAAGCGAACCTGAACACAAGGACTTAGTTGACGTACTGGTTCAGTCCGTTCAACGCATAGAGCAAGTCCCACAAGAGGACGGTTCATTCGAAAAGTCTTTGGTAATTGACCCAAAGTCATTATACTACAAGACATTAATCGTAGCCTCGCCTCACCTCGCAAGGTTTGTTTTAGAACTAGAACAGTTTCAGAATCTTTCTACACAGTGTTACAACTTTATGTCAAGACACAAGGCTAACGCTTTGTCAGCACAAGTCAAAGAACTGGTTATTGCATACCAGTATTCAATAGATTCCAAATCATCAGAGTCCATCAGAGAAAACGGTTCTGCACAAAGTACCTTGATTGACAAGATTGCAAGAAACAAGATTGAACGTTCCTACCAAGTCAAGGGTGAGAAAAGACGTTCATTCCTTGACGCCATGATGGGTAAGGACAAAGATGAAGATATGGAAAATGACTAATGAAACATCTTAAAGAAACTGGAATGAGTTATCCACAGCATTTTAAACGTGCCATGTCTATGAGTCTAGCATTGTTTGTTCATGCTATCTATCCTAACGCATTTCCTACTTATGCTTCAGACAAGATGAATGAACAATAACTTGTTTCTGCGTATGTTTTAACGGCTTTCCACAACAAGGACAGTATGAATACATTGGTTCAGGTCTGTTAAACTTCAATCCCAGTCCTTCTCTAAATGTTTCTTTACGTCTTGCATTGTGTATTTCTTGTATTGATAGTTGTTGTTAGTCCACTTTCTTTTGGAATATCTTTTGTGAAAGCATACCTGACAAACATGAGTACCCTTGTCATGTACTAGATACTTTGCAACTTCCATACAGTCATAACAGATTTTCATCTTAATGATTCCCCTTTAGGTGACACCAGCAAATACAGGTCTTTTCTGAACAAAAGTTATGCAGTACACTTTTACACCTAGTTGAAATAAATTCGTCCAAACTACTCATCATTTACCACCCCTGACAGTTTCTTTCTTAACCTAGTTTTTTTTGGAACCAAGTCGTAATGTGTAGCTATTGCTTCCAGTGTAATCAGTTTCTTTTCCCTACACTTGTTTAGATACTTTAGACATGATATGACTTTGGGATTATACACTGTCATGCCCTCGACATACATATTGAGTTTGACGGCAGCTAACCATGTACCCTTACCCCATTTTTCCTCAGTTTCCTGACAGAACTGGTCAATAGGAACATCTGATTCTAATTCGCCTGAAGTTGTAGCTTCAGAGCATTTTGAACAAATCGGGTCTTGCCATTGTCTAGTTGGTGACACAATAAAGCGTAATGAATTTTCGTTCCAAAACAAGATAGGTATGAACGGTTTTCTGTATTCATATTTGAATAGGTTTCCATCTTTTGATATTTTCATAAGCCAGTATTTTTTGGTAATAGCCATGTGTCTGTACTTCTTAAAGTCCAGAATCTTTTGCTGGTATTTCTTACCAAACATATTAATCAAATTTTCATTCTCTGAAGAATCTACCGTTGTAATGTACTTAAAGTCAGCCGACCTGAGATATTTGTCAAGTCCCATAGAATAGTGATAGTTCATCATTACGATAATCTTAACGTCCCTTCCTTCGTCCAAATGTCTAATGGTGGTAACTGCTGATTTTACCATCTCAATTTGTTTCTTGTTTGCATTAGCACCCATAAACGATACATCATCAAATATCATAATGTAGTTAACTGGTTCCAATGCCAGTAATGTCTTCTCAAAGTTCAACAAGTCCTCTTTATACAAAACCTTAATCTTGTATTGCAAGTCTGCGTGTTTGTGTATGGCATGGGCTATGGACTGACTTAAAGTAGATTTTCCTGAGTGCATTGAACCAATAAGACCAATTCTACATACGTCAATTTCTGCACTAAAATTAATAATTTCCCTGACAGTTGCCAAAAAAGAATGATTTCTAACCATAGATATCCCCTTCCAATGAGTAGTCACTGGTGCTTTATTCTCACCTTTAACAGATAGTTTCTTTGTGGTTGTAGTTATTGGCATTATTTATCGCCCTCTTTATCATCTAATGAATTGTCAATATCACCCATTTCTTCATCACCCTTGTTCCAGTTATCATCTCTAAACTTTGCCATTTTGAATTCTTCTTCGTTTAGTAAAAGCCAACCCCATCTTTCAATCTCTATGTTAAACTTCATTCTGTCCATAAGTCCATTTTTTCTTTCAGGTGGGTCAGGTACAATTCCCAAGTATGTAGGGTTCTGAAGCATGGTTTGTGAAATGGCAGTAGTGTTCAACATATTCGTACTGTGACATTTTATACAATTCCATACTTTATTAAACGTTCGACCATACAACAAAGATTGCATACTGTTAGGCATTAACTCAAAAACCTGAACATCAGACTTGTCTATGGCTTCACTACAACTGCCACAAGCATAAGTTATCTCAGTCTTTGCCAGTTGCTCATAGTCTTGTGTTGATATTACAACTTGGTATTCAACGGGTAATAATGAGTTAATGCCGTTTAATGCACCATGCATAGCAGACCAGTTCTTAGTCTGTAAAGCATGAATGGCTTCGCCTCGATACCTAATAAAAGCAGTATTAATGTCTGGAAGTCTGGACTGTGGCATAGCATATCACCCTAGATTTGTTCATTCATGGCATGATATAAGATTTTGTACATAAAAGTCCGTTACATGGTCTATTTAGCATAATTTATTCCTAATCACGCCAAAAAAAATTTTTGTTTTCAAAAATACCTAATCTATACCGATTTTGAAAATTTGCACATAAACTCAGATATGCCTCAGGCACGGTGTCGCCTACATATAGAGAAGCCTATCATATATTCACTAGTAGACAATAAAATAGGAATTGATTGATTTTTTGGATTCGTGCCTAAAATCAACACTGAACCAGCTATTGTCTAGAACATTGTGTAGTCAAAAAGAATTGGTAACTTGGTAAAAAAAATTAACCAAATAGGGGGGGGTTAATTCATACAAACAGGACTTTAAAAAATACAAAGTCTACAAACAAAAACGACCCGAAAAATTTAGCCAAAATACCCCCCTTATTTGACTAAAGTTTTGATACTATGTATTTCTATATTTTAGTATAAGATTACAAAGGCTTAAATTAAAGTATAGAAATCTATATTGTATGAATACAAGCGATTCAATTTCAATGGGTGGCGACCTTAACGCCAATGGTCAAAGAATGGATATAGATTGGTATGGTCTTTTAAATCATGCTATCGCAATCTGTGACGACGCACAAGCTGAACTAAGCGAAGGCAATTTCAACAAAGCCGAGAAATTTTTAAAAATCGGAATCAATACAGCCAAAGCAGCTTTGAAAGGTATCAAAGGGGGTCAAAACTAATGACTTATAGAATATCAGAAAAAGACCTACGTGAAATAATATCTGATTTCTGTGATGAAACAGGTGTTAAGTTTCAATTACACTGTGCTTATGGTGCTTATGGTGTACAAATAAGACTACCTAATTCGGGTGGGTGTGTATCTGATTTTATCGGACTAGGTACAAAAAAAGAAACCTTTGAAAAATTACAAACAATTAGACGGTTCTTTTGTAATACAGACAGCCGTTTTAATCGGGATAAGGTGGCACTTTGTCAGCATAGAGATTCATTAAATCATTATGAAGGCAAAAAAAATGTAAGTGTCATAAACCATTACACCGAAAAAAAGAGAGGAAAGAACGTAGATGTTTTTTATTGTTGTGGGTGTGGTAAAACAGATTTAACACAAAAAGACCTAAAAAAATCTGAAATCCCTATCACATATAGAGGGTTAAGAACTCAAATAGAAAAAATAGTTAAGGAGTCTGAACAATGACTAAACACATAGTTTTTCAAGGAGAAAAAATCCCTATTGAATTTTATAAAAATGGGGAATGTATAACTCTAAATGAAAACAAAAAGGATTATCCTGATGAAGTAAATCAGATACTTTACAAAAAATATCCAAAAGTTAGAGTCATTGAACATAACTCTCATTATAATGAGAGAATTGAGGACGATACCCAATGAACGACAAAGACTTGGAAAATCTGTACAAATTAAACCTTGATTTATTTGATTCATGGTCTGAACTGTACGATATAGAAACAGACCCAGAAGCTAAAGAAGCCATGAAAAAACATCTTGATTCAATGGACTTAGTATTGGGCTGGGTTGAAAAAACCTTAGAATACAAGGACGAAACTGTGAGGACTTTAAGATGAAAAAATGCAGAAATTGTAAAAAGGGAATCTTAGAGGGGTTTTATCTTTTTACAAAGTGTCCTTACTGTGGGGTTGAAACATGAGGTATATCAAAAAATATTCTGTTAAAGAATGGAATCGATTTGATATTGACATGCAAGAAATACTTTGTACAAAATATAATATCAGATTGATTGACTTTCAAACAAAAGAAGAAATAAGAAACCAGCTTGAAAAACAATTCATTCCCTTAGTTGGTGAGGCTAAAAGAAAGTCTAAAGAACGTAAGATTCAAATCCTTAAAAAAACTGGTCATGTAATGGGCGAGATAGCAGTTGGAACACTTGCAATGATTCAAGCTTTCAGTTCACAACCAGCACCAAAGAAAAAAAGGAAGCGTAGGAAATGACTTTAGTTTGTAAGAATATCTGTCTGCACCCAGAATATGCACATAAAAAAATAGTAAGGGATTTGGCAAATACACCATACAAAAAATGTTCAAAGTGCTGTCTTTTCATAAAGTATGATGGGATTTGGTGTCCTTGTTGTGGTGTCAAACTATCCAAAAGGGCAAAGAATACTATTGCAAGACGTAGGCGTTTAGAATTATGAGGTGTAGGACTTGTTCTAAAATTCAACGTTCTAGGAAAAAACGACATTGTTGGACTTCTCGTATGGAATGTGCATTGTGTCATTATGGCATGGCTGGTGTTTCAGGAAAATCTTATATCAAATCAGCAAGGTTTGATTAGTATGACGAAGCGTTGGCATATTTGTACAAAATGTAAACCAAAAGACCCTACTTCTTCTTAGTCTTTTTTTTGTAAGACTTTGGAATAGTTCTTTTGTAGGATTTTCTACAATGTCCTTTAACAGTGGTCATTTCTTTTTTGGTTTTGCCTTAAAGTGGCTACCAACTTTTACGTGACCTTTGTTGTGTGGTTTGTGTCCTTTCTTAAATGGCATAATTATGTACAAAAACAAATACTATAAAAAGACTACCATGCCTCTTTGACTGATTCAAGACTGGCTTTCAAGTAATGGTCAACTGTCATGGAAGGTTTTGAATGTCTGAGGTGTTTTGAAATGACTGGTATTGTAGAAGCTTTTTCGCCATGAGTTCCGTTTAACATTTCTTTGCCTATTGATTTTCTAAACAAGTGAGTGATTACTTTTTCACCAATTTCAGATTCATTACTTTGCCATGCTGAAATATCCAAATCAATACCTATTCTTCTACACCAGTGATACACCCTATCGTATGTTAGTCCATCAAATAACCTACCTTTTTCCTTGACAGATAACCAAAGTGTTAGTTCATCTACAAAAATATGAGGAATATGTGCTGTATCTTGTTTCTTTGTCTTGGTTTTACCTAGATAAATTTCCCTGTCAATTAGATTAAAGTTTTCTTTTTTCAAAAAAATTGCCTCGTTAGCCCGTAACGCACAGTAATACATTGTCTTATAGAGCATTTTAATGTCTTCATCTTTCCACTTGCGAATACCAAGTATCGGAATATAGTCAACAATCTTTTCAAAAGTTTCGGGGGAAATATAATTTACTTTATCTTGCATTAGAAAACTCTAGCTTTTCTGCCATGCTTACATTTTGTTTTGCCACAAGCAGGGCAACGCTTTCCAGATTTTACTGTGTAATCACTTGTTACACCGTACCCATAGCCACCGATAGGCATTAGCATATACCCCCTGAAAAATACATTCCAAATGCTATACCTGTACAGGCACCAGCGATACCGTATAAGACTAGTAGTTTTTTTAATTTGTTACGTTTAATCTGAACTAAATCCTGAGGTGTATTGTCCCATCTGTCCATGATTTATACTAAATGATGTTATATTTAATGTATTTTATCTGACGGCTGGAAGCTTCCTTTTGCACAGTCAGCGTCATACAACTCATGTAACTTTAGATGTTTTTCCTCGTCTAATTCTGCGTGTCCAGTATAGCCATAAGTCGTTTCTTCTTGCATATAGTAGAACAGTTTGTCACAAGACCATGAGTGGAAAAACTCTGTCTCTTGGTCATACATAGTCCAGACAGTAAGGATAACTGCCAGTGAAATACCCATTACAATAAAGCCAGTGTATTTGTGCAAGATTCTTTTCCATGTAGGAAGTTTGTCATACCTGTTGTTAAATTTCTTAACCAAGTCCCAACATCAATCCCTTGTTATTTTCAATGGCTTCTCTTAACCAGTTCTGATAGACTAAGGCTGGTGAGTCACGCCAGTTCCTATCGTTGTGAGGTGTAGGTTCCTGATGAACTACTGTGTTTTCTAACACATCAATCTCACCGTTACAGTCATTAACTGCATACTTCACAGCCTGTTTGATTAATTCAATGTCAGGTGCTACAATTATCTTTTTACAGTTTGGTGTCTGTTTGAAGTTTTCCCATGTGGTATAACTTGACTGATTAAAACTTCTTGAATTGTCAGAACCAATTACTGACAGTGTAGTAAACTTACTTGCCTGAATCTCAATGGCGATTGACTTTGATTGGAACGGTGCGTCAGGGTCAACCATTACCAAGTCATAGTTATCTTCGGTTTCATAGAATTTCCAATGCCTGTCCATGATACCTACACGCTTAACGTCATAACCCATGTCAACAAAATGACCTGAAGCAGTAGGGTTTGTAGTGTCAAACAGTTCAACCAACTCACGATAGGTAGGGCAGTTGGTGTATAACCCATGTTCAATCATGGTCTGACAGTTCTTGCTCAGACTGATTGACACGTTTGTATATCTGTCAGGATTGGAATTTGCCTTTTGTATTTTCTCAAAGTCGCCTTCCATTTTTTCTAACAACACTTTGGCAGTTTCCAAATCATGTTCCATTGAGTCATATTTTGTTTCAATTTTTTTTAAATCTTGAAACTCGTCACGCCATAAGTTTTTGGATTCTAAATATTTTGAATAGTAATATGATTTCATAGCCTGAGTTTCCTCATTTTCATACTTGTTATCCCATGACTTGTACTCGACAAACAAGACATTCATCTTTACTTCCTTATCTCTTTTCTCTGTCTTTAGTTCTTCAAACTCTGCTTCCAGTTCTGCAACCTTTTCAGTTTGTTCATCAATGTCAATCTGCAAGTCAGTAAGTGCGTCAGCGTTACCCAACATCATTAAAAATATAACTTCAATCATCTACAATATCACCCAAGTACCAAAAGTGTTTCTGACTTTGGTGTTTATACCTATCATCTTCTTCAAACATTTCTCCACATAACTTGCACCTTTGCCATTTATACCTCATACCTTACAACCTCTCGTCTGTGCCTAGCCGTCTTACTTCGTGACTGGAATCTCAAATGAGAGTTGAAACAGTTTGGATTAGGACACATTGTTAATTTTAATTCCTTTGGATAAAGTTGATTACATTCCATACAAATTGACTGAGTATTATAATCGATTCGTGGTCTAGCCATGCCCTGAATATATCAAACTATACCCATATTTAAATACGAGGTATGTTCATTTTTGCCCGTCTTTTTGCTTTCACTGTCTTTGGCTTGTGTCTTAATTTTTGATTACAGTCTGGACACCTTAGTTTATCTTTAGGATATTTTTTCATGGTTCGTTCTGAACAGCCGTTACAATACGAATATTTTGAATAATCTCTACCTGACACTTTTTTTACCCCCAAAGTAGTGACACGCACCACAGTGCTGTGACGCAACCCAACAATGATATTCGTTTACAACCTTGCCACATAACTTACACCTCATGTTTCGTCACTTTCCTCTAACGTTGTTTGCTGTGGTTCCCTAAACTCAATGTTAAGCCAAATTCTTTCATGGTCTGACTTTGAATCCTCATAGTATTCTGAAAATGCCTTGCTGAATTTTCCCATACCCAAAGGAACCTCGCCCTTTTCAAACATTATTTTTTTGTAAAACTGATATGTGTCACGCTTTGAACGGCTTCCGTTTGAATCAATAATATGATTCTCAACAAACCAGTTCAAAGGGTCGGAATTTTCATTCCATAATTTCTGAACTGTCTTCCAGTCCTTAGGATTTGTGAATCTGTTTGAGTCATAAAGTTTCTTTGCAACATGACAAAGACATGAGAAAACCAAATCCATTTCCTCTGTCTTTTCCAGCAGTTCCTTTTTCAAGTTGTCATTTTTCTGTGGGTCTTTCTCAAAGTTTCTTTCCCACTTTACCAAAATCCAACGTCTGAAAAATCCCTGTGACTGGTCAAAGACTCTGGGAAACTTGTTACATGAAAATACCAAAGTGGCAAAAGGGTACAGGTCAAAACCGTTCTTGTTTTTCAACTGTGCGTGAACTGGTTCGCCTGAAGACAAGTCCTTGATAATACCAGTATGATACAGTTCGTTTCTTTCCAAGTCAGAAAATATGTTTGCGTGTTTTCCGTCAAGTCTTGCACTGGCGAATTTGTCTTCAGCCAAAACCTGTAACGGAATATGTGAAACATTGTCCCTTCCAAGTATTGCAGAAAGATAGTCAAGACATACTGACTTTCCATTGGCACCGTTGCCTAGCATGATAAAGCTTCTTTCGTCAATCTGTTTTCTAATAATTGTCGAAGCCATCATTTCCAAAACTGAAAGCATTGATTCCTCGTCAACAACATACTCATGTGTAAAAGAAGTTTCCAAAAACTTCCAAAACAATGTGTGTTGAAGATTTGACTTTAGTGAATTAAACAAATCTTCTTCAAATTCAAACTCAGGCTTGACAAAATTACATGGCATTAGAACTTTAGACAAAATAAGGGGGGTATGTTCGGCAAGATTCATGGTTTCTAAATTTAATATCCCGTTTTGTACGACTAGGGTGTCAAAGTCCTTGTCAAAATGGTCTAAGGTTTCATAGGTTCTTGATTTTATTTTGTCAATAACTTCAGACTTGTCTGACTTTGTACATTCAACAATCTGAATTTCAGTTTCCTGTTTGATTACTGACTCACAATTCTTGGAATCATATATCTTGCCATTAAAGTAGTAGATAGTATCTGTTTCTCTAGCAGTTTGAAAATTATATTTGTCAATCAGCCTTGTTGCAATAATATCAATTCTGTCCTTATGCTCATGTTTTACGGTTTCCAAAGTCTGAGAATCAAACTTTAACTTGTCCATAAACGAAACTGGTTCCATAGAGGTTGTTGCATTTCTTCCATGTGACAGACTAGGACATTGACAAAATGTTTTCATTCCGTTAGCGATATAGTTTTTCTCACATTCATCATGTGCCTTCCAGTCACCCCCGTCCTTGCAATACTCACATAGAATCAGTTTTTTTAACTGTGGTTTGTTAGGATTTGCTGGACACAGACCACCCTTAGTACAGTTTTCATACTCATCTTTAAGACAAAATTCACAATTCGTAATAGTTTTATCATCTGGGTTTATAGTCATTGTATCGCTTCCTTTTCTGTGGTAAGACTGGAATCGTCAATACTAGGGGTTTCCTCATTACCCCTAGTATATTCAACCAAGAATTTTATCATAAGTGCCTCAATGAGTCTTGACCTTGTTTGGTCAGATACTTCAGCGTCAAATGCCTTTACCACTTCAATATTTAGTGAATAATTCTTAACTACTTTCAATATTTATCTATATTTTGTTGATTTAATAAATCTTACCTAAGTAAGTCAGTGTTTTATTTAAAGTATAATGAGTTTACGGGACACAATTTCATCATTAACTTTGTTGGAAATCAGTTCTAAGAAAGTTAATAGAGAAAAAGTGTCCCGTAATTATCATGGGACACCTAAGTAAGTTTACTAACATAATGGCTACACCAATGAATGTCCCAGTTTACTATAATGTTAAATAGATTATAACAAGTCTTAGTTTAAGTTCGCTGATTAGATTAAATTCATCACGAACCAAACCTTTCAAGGTGAAAGAATGTAGATACATCATCACCTTTAATTAGTAATAAAATAATATAGATTTGAGTATTAAGATTGCGTTAATATTCCTTGTACACCCTAGAATGAAGCCCTCTAGGGGTTAAAATTACATTCAACACAAGGATAATTCATAATTCTTTGCCTACATCTTTTACAGGTCTTGGCGTTTACAGACAGGTTAAACCAGCTCATTTCTCATGTGCCTCATGTGTGCAGTTGCAACGGTAGGTACACTGTCTGTCTTGGTGTGTACCATTCTGACAGGGTAAACAATTACAGTTCATAACAATACACTATATTATTCTATATTAAAAGTTTGGTGGCGTCAATGCGGTCAAAACGTAACCCTGCTGTGCTTTCCCTG
>IMGVR_UViG_3300024517_000020|3300024517|Ga0255049_10000052
ATGGTATCAATTTCTGTGCCAGTGAGGGCATTAGAGTTGATGAAATATTCGTCAAGTGTTCCGTCTAGGGTTGTGGTGTAATCCACTGGAACAATCTCGTTCAAGTCAGAAGTTATAACAGGTTGATAACCGTTTGCAGGAGCTGAAACAGTATGTAAGTAATATTCTGTATTGGTATTACTTGTAGTGAATGTATGTCTTAATACGTTGTTTTGATAAACTTCAATATTTCCTGAACTATTAACTGTCATTTTCCAGTTATCAGAATTACTGTAACCACCACTGTAAAGATAATCAACTGAACCACCTATCATCATATATGCACCGTTATTAGCACTGTTGAAGTATATTCCAAAACCAATATCATTTTGAGCACCCGAACCGTATGAAGAACCTACTGCACTTAATCCAGTCTTTGCAGAATCATCTAATGATTGTGTAAATATTACTGAATCCCCTGTACCAACTGTTCCCATAGAACGACATTCAGATGGACTTGAAGAAGTACCAGTATGTGTTGCAGATGAACCACTTATAGTACAAAGTGTATTACTTGAAGATTCCCAATATACAGTTTCACTACTACTACCCAAACTTGTAGCATCAGTTGCAGTTGTTTTTGAAATTCCATTCTGATAGATAGTCCAAAGGTTTGATGAATCTCTAGTGAATGAATAGTGCTGTGGGGTTACGGTGTTGTCAGTTAATCCAGTTGCAGAAACCATTACACCCCCTGTTTGATAATCATTTGTAATATCCCCAAATCTATAATTTGTTGCAACAAAATAATATGAACCACTTGCAGTATTAGTTGATGTGTACAATGATACACCATTTTTCATATAATTGACTACGCCACTTGATGATACATCAATACTAAATGTATCTGTAATACTCCAACTACCATGTGTCGCCCAATTATTTACACCTGCTCCCCCCTCAACAATTATAATCCCTGAACCATCAGTATACATTGCAAAGTCCATTCCAGAATGGGATGCACCACTTGGAATTGATGTTGCTTTATCAATACCCACCATTTGATTGGTGTTAGGTGATGATGTGCCACCCAAACTATATGGAAAGGAAATACCATTTGAAATTGAAAAAGAATCAATTGTTCTAATCCAGTTATTCCATCCTATTGTGGTATGTGTTGGCGTTACAGTTGCACCGTTAATTGTAAATCCGACTGCACTTGCTGAATCCCATGCTGGTGATACAATGTTGTCAACACTTGCACTGGTCGTTCCGACTGTAAAGGTTACGTCATTGATGTTGAGGAGTTTGGTGTCAGTTGGAGAACCGTTAAGTCCAACCCATCCCCCCACACTAAATGGTGCTGTGCCACTTGGTAGGTTTGCATTGGAATAACTCAAGTTTGGAGAAGCGATAGCGTTGCCGATTGTTCCAGTTGTTGAGGTTGCAGGGGTTGTTTGGGTTACACTCACACCGTTGGTCGAGGAATCTGGGATTATTGTTACAGTTCCAGTTGTAGAACTGACACCGTTGTAGAAATTCCAGTCGTCTATTGTAAGTTCTGTATCACCAGCAGATGCAGTTGTATCCCAGTCAACATTGGCTATCTTGAAATATCTCAAATCACCTGTTGCAGTAATTGTTGATGAAGCAGTACCCTCTAAGGTTGAATAAGTATAGTCAGAATAAACGTTAAGTGTTGCAGTTGAACCATCACGAATTAACTCATACCAATAATCAGTTCCAGTTGTAGGGTAAAATGAGTTAGATACAACATCAACACCACCATAAAATGCACTGTTATCTGCCTTTAACTTTATTCCATTAGTACCTTGTTGAGTTACTTGAAATGATATATGATTTTCAGATGTATTTGATGCAGTTGTTTCATCATTAGTGCCAAATCCAATACCAAACAATGTCGATACACCAGCAGTTGATATATTCATCTTCCATTGTGTTATCCATTTGTTTGAATCGACAAAGTTTGCACCCATATCTCTAGCCACATAGGCGTGAACCCCAGTAGAGTATGGCTGGTCAACATGAAGTACGTCATTTGTAGTGTCCACATAGGTGTAAGCAGTATTCTCACTTGACCATACTGCATTACCAGCAGTTACATCTGCATAACCTGAGAAATCGTCAGTGGTTGGCGTTACAACAACACCACTAAACCCATGCAACAACAATTCATTATCAGTAAATGTAATCTGTGAATCTGAACCTGAATTATCAGGCAATTCAGTTAAAGCAAACTCGTTTAGGGTACGGAAAACCTTGTAGTTAAGAATTGGTGAGCCACCATTTCCACTTGTTGGTACATCATCCCAATCAAGTTCAATCGGGATTCCAGTTACAGTTGATAGATTGGTTGGTGCATCAGGTGCTATTGGGATTGTGTATTCAATTTGTAATTCTATATTTGTAAATCTCAAATGTGAAATATTTGCAGTATTTAGATAATTAATAAATGAAAATCCTAATCCAAACTCATCATCACCAGCTACCGTTGATGCAATATCTGCATCAGCACTTGTACCTAAATCCTGAACTGTATTGGTTTGAGTACCATTACATTCTGAAAATGATGAAACATAACTTGTACCATCTTCGGGATCTGTGTATGCTTCGGTATTAGTATAACCTGAAATTGGGGATTCTTCTATGGAATAAATTTGACAGTTTCGTGGGGTTGTTGATGTTGTAACATCATATTCAATAAATGAATCTGTGACAGTAATAGAATCAGGTAAACTTGATAGATCCCAATATTCGGTAAATCTCGAACATTCCCCACCGTTATTTGTAAGTGCGGGAACATAGATAGTTCGTGCAGTTGGTGAACCTTTTGTGTTTGCACCACCCGCACAAGTATTATCACTTCCGTTCCATGAGGTATTTAATTTTGAACCTGAAATTGTTGAACCTGTGGTTAATGCGAAAGTAGGATCAATTTCCAGATAGCCTACAAACGGTTCACCGTCTAATCCGTTTGCGTAATCAAGATTAACTTTGTAATCCCCATCAAATATTATGTTGACATTTTCTAATGATTTAATTCCAGTTGAAAACTCGTATGATACACTATCAGTAAGTTGTAAAATCTCTGCTTCATTGTCTATGATAAATTGCCTGTCAAAACTTTGTCCGTTTAGTTCTGCTATGTTAATTGTTTGGTCGCCTATGGTTATTGATTCACCTGTATGAACCGTTTGTGAAATCCCTAATTGTTCCGTTCCATCATGTGTCACCTTGAAGGTTTCCTTGAATCCTGAATTAATGTCCAGTCTTAATTCTTGTGTAAATTGTTCCACGACCTGACCAGTTGTGGTAATTGTTTCACCGTTGAAATAACCTGTACCCCCTGTACTGTTTGTAATTAATGTGAATCCAGAAAAGGTCGAGTTACCATAAAATAATTCTGCACTTATTGGAATAAAAACATCTTCTGTAATATCCTCAGTAATTACTTTGGTACTTGTAAGGTACACCCCATCTTCATATGGAACAGTTGATACGGTACATGCCTCATCATTGATAGGAAGGTTTTGCCATTGACCATTGTTAAGATACGTTGCAACTGCTGAAACACTTGGAATGATTTGCTCACCGTCAAAACCGTTTTCATAAATGGAGTAAGAACAAGAGTCCTTGTCATAAATTAAAGAACCAACTGCATTACTATGAAACATTACCTTTTGGTCATTAACTGTAAGGACATAGTTCTGCCATGAACCATCCATTATCCTTTCAGGATGGGATTGCCATTCTGCAACACCTATTGTAAAGTCCTCTGTTAAGTCATAATTTTGTCCTACTGTTGTTTCTATTTCTGCAAATGCAGATGGTATAGCGATAACTAACAGCAGTGATAGAACTGGTATAACCTTGTACATCAGTCTCGCCCTCTAGCACTTGCTACCATTAATACCTTGATAACTAGAATGAATATTCCTATACTTGGAATGAGTGGAATCAAATACTGTGTTGTTTCTTTGGTCTGATTGTACATGTCAATCCATTCCTGTGTCATTGAACCATTAGTCAGGTTGCCTTCCATAACTGTGAACACCGAACCAAGTATCATTGGTGCGATGGTAAACATGACACCGTAAGAAATAATGAATAGTATAACAGAAAATCCTAGAAAGATTAGACTACTCATGCTATCTAAAAATGCGGCACGTTGTTATTAAAGTTATTTAAAAAAGTAAAGAGTATAAATTTTTTAGATTTATAACATCTTGACTACTGTCAAAATTACAACTGCTGCAATCACAATTAATACGATGATTAATAGTGCATAAGCATTTTGTGTTTGCTCATTGTTTGCTTCACATTGGGCTGCCCAACCTGTTTGGACTGCATTTGCGGTTGTGTCGTAATCTGATAGATTAGTACAATCTTGGACAGAGTTGCCTAAGATTTGTGTACCGATTCCGAGTAAAATGGCGATGCCTATAAATGCACCAACTAAAGCCATTATGTTATTTTCGACCATATTGAAATCTTTTCAATGGTTATACTATATAACAATACAGTAAACTCTAGTCGTAAACTTTCTTTAACAACTGTGTTATCCAGTTATGACATTTCTTACATAGGGTTACACCGTTGTCAGGTGCGAGTGCGAGTTCAGGGAATTGTGCTCTAGGTAATATGTGATGGGCTTCAAGTTGTTTGGTTATACCACAGTTGATACATCTTGGAAAAAGATACTTGATAAAGTCACCCCATGATTTTAACTGTATTTTATTATAGAACTTTGAATGTTTTTTATCATATCTTTGTTCAATTCTTAAACGCTTTATTGGATTTGCTTTAGCCCATTCAGAACGATATGTTGGGTTATCTAAATGCCATTGTTTAGAATAAACATTACGGGTATCTTTATTTTTATTATGATAGTTACTATATTCACCGTTGACAGCTCTTTGTTTACCACGAAGTCTTTCTGATTCTATTTGTTCAGGTGTGAGGTTTTGATACCTTTCTCTCATTTTTATCAACAAAGTATCTCTATTTTTTTTATGGTATTTTAAATTATAATTATTTTTTCGTGTTTTATTTTTAGGTCTTTGATTTATTTTATTCCTTTTCACCTTTGCTTCATCAGTATTCTCATAATGATTTTTACATAACCCTTTGGCATAATGTTTTTTATCACATTTAGTACAACTACGCCCCATGTGTTTTATTGGTGCATACTATTATTTAAATCAGTTTCTTGTACGCCAAATAACCATAGTTGCAATCAGTCCAGTAAATGCTACGGCAACCAATGTAACTGCATACACCAAGAAAGTATCTGGGAAGAAAGTATAACTTATTGGAAGGAATAACAACCCAATGAGAATTGGATATAATACATTATGATATTTGATATAAGACATGATGATAAATATTGTAACAAGTATCATTGAGAAATAACCACCAGTGATATATTCAAAAGGCATTAAAGCAAAGTCTAGATAATCTTCATTCGCACCACAGTTATCCCACATCTGTGCACCAGCCGTCATGTTCATAAAGCATGGTTCTAGACTTTCATCACCAATAATTGTTACAGTGTTTTGTGCGTATGCTTCATTAGATACAAAAGATACTGCAAGAACTGCTAGGATGATATACCAATACACAATGTTTCAACCAACATTCTAGTATTAAGGTGATTCGATTAACACTGGTTCAACCTCTATGATTACTGGCTCTATTATTTCTTCAGGTTGTACGGGTACTTCAGGTTCTTCAATCACCACTGGTGGTTCAGCATCAGGCATTATAATTACAGGGTGTGCCTCACGGTGTTCATCAACAACTCCCTGTGCGACTGAGGATAATTTGGTATAATCCACTTCACCTGAATCCACTGCTATTCTAAGACTTTCGCCATCAGGGTACTGTTTCATTATAACATCATCACTAATCTGACCCAGTGATGGCATTGACATGCCACCCATCATAGAGTCCAAGTGACCGCCATCATAAATAACAAATCCAATCACACCAACCAGTCCAATTCCCATGAAGATAGCCAAGAACTTAATCCAAGCCTGTTTGGTTTGAAGTGGGGTGTTTGTAACCTTCTTGTGTTCCATGTCGGTTCGTTGATAACTTGCAACAACCGTACCCATAAATTTCGGGTCTGTTGCTATCAAGTCCTCTTGTATAAACTCAGAAACCTTTCTTAACGGTGTGACAATTTCCTTAACGTCCAAATGGTCTAGATAGTTAATCATGTTTAGTGCCTCTTTTGAGTATCTTGCACTCAATTCATTTTGTGCTTCAACCTTCTCGTACCCCTGTATCTTGTCAATGAGTTCAACCAGCTTGTGTGAAACAAAATCATCACGTTCCTTTGAACCAAGTATCTTGATTATGTTTGCCAGCATGCCATCGACCTTTGGCAGTTTGTTTAGTTCCAGTATAATTTCAAGTTCTTTAGTTTCTGGACTTAATGGAAGATGATGTGATATGTCATATTGTAAAACCCTAAAGGTCTTTACCATTCCTTCTCTGTATTGTAAGATTCTTCTACCGTCAATCTTGAACGCATATACATCACCATCAATATCGGTAATAAAATAATCCCCAATCGTGTGCTTGATAGGAATGAAGTGAACCCTATGAGAAGCATCAGATATAATCGCTGTAATCCATTTCGAAGAAAGTAAGTCCCTACCATGTAATACGCCCATTTGATAATCATATTATAGTTATCTATTTAATATTATCGCCCTATCCCGTAAAGGATAGGGGGAACAGTGAGGGCGACACCATTCATACTCTGATTAAATTAAAGACTTTTTATTCTTTTTCTCTGCCTTTCTAAACGCTGAAAAACTTCCTGTTACACCAAGCTGTCTGTATTTTTTAGATATTTCTTTGTCGGCTTCTCTATATTTTTTGGAGTATTCCCTGTGATATTTCTTTGATTTTCCCACACATAATTGAAAAGCATTATGTTTTTAAGGTTATAGTAATTGTACATAATAGGGCATGATACCACAAAGCGAACCTGAACATAAAGACCTAGTTGATGTACTGGTTCAATCCGTTCAAAGAATAGAACAAGTTCCTCAAGAGGATGGAACCTTTGAAAAGTCATTGGTCATTGACCCAAAGTCATTATACTACAAGACGTTAATTGTAGCCTCACCAAACCTCGCAAGGTTTGTTCTGGAACTGGAAAACTTTCAGAATCTTTCAACCCAATGTTTCAACTTTATGGCATACAATAAAGCTGCCGCACTATCACAACAAATCAAAGAATTAGTTATTGCTTATCAATATTCAATCGATTCCAAATCATCTGAATCAATCAGAGAGAATGGAAGTGCACAAAGCACATTGATAGATAAGATAGCTAGAAATAAGATTGAACGTTCCTACCAAGTCAAGGGGGAAAAGCGTAGGTCATTCCTTGATGCCATGATGGGTAAGGACAAAGAAGATGATATGGATTCTGACTAATGAATTATAATAAACAGTCCGAAGGTAATTGGTGCAAGGTATGCAAAGAAGCAACACACGACTTGGCTGAACACATGGAAAAACATTATGAAACACCTTAAGGACACAAACATGAGTTATCCTCAGCATTTTAAACGAGCCATGTCAATGTCATTAGCATTGTTTGTACATGCGTTTTATCCTAACGCTTTTCCGACATACGCCTCTGACAAGATGCGTGAATGACCACTTGTTTCTGTGTAGGCTTTAATGCTTTACCACAACAAGAACAGTATGAATGAAATGATATGATGGGTGGTTTGGTAAACTTCAATCCATTTCGCCTCTATGTACAATTAGAACATGTTCCAACACTATACCCTCATTGGTATTACTAAAATCACATTTAATACAATGATACCGACTCAATCCCAGTCCTTTTCAAAATGTCGTTTTAAATCTTTAATGTTGGGCTTTTTGTCGTAATAATGTGGCATCCTCTTTCGGTAGTACCTTCTATGGAAACATGACTGACACACCTGTGTGCCTTTGTCGTCCACCAAGTATCTTGCAACTTCCATACAATCATAACATATCTTGTGATTCATGTCAGTGGTTCCCCATTAAATGACACCAGCAGATACAATCATCTTTTGAACAAAATGAGTGTAACACACTTTTACATCGAGTTGATATGAACCCGTCTATGTTACTCATCGCCAACAACCCCTGACAGTTTCTTTCTCAAACGTGTAATCTTTGGAACCAAGTCGTAATGTGCAGCTATTGATTCCAGTGTAATCAGTTTCTTTTCCCTGCACTTGTTGAGATATTTCAAACATGTTATGACATTAGGATTATACACCGTCATGCCCTCAACATACATGTTAAGTTTGACAGCAGCTAACCATGTTCCCTTACCAAACTTTTCCTCAGTTTCCTGACAAAATTTGTCAATGGGTACGTCTGACTCCAGTTCACCTGAAGTCGTGGCTTCAGAGCATTTTGAACAAATAGGGTCTTGCCAGTGTCGAGTGGGCGACACAATGAAACGTAACGAGTTTTCGTTCCAAAACATCACTGGAATGAATGGTTTTCTGTAATCATACTTGAACGGTTTACCGTCCTTTGAAATCTTCATTAGCCAATATTTCTTGGTGATAGCCATGTGCCTATACTTTTTAAAATCCAGAATCTTTTGCTGGTATTTCTTACCAAACATGTTAATCAAATTCTCATTCTCTGATGAATCGACTGTCGTGATGTACTTAAAGTCAGCCGACCTAAGATATTTATCCAGACCCATCGAATAATGGTAATTCATCATTACAATAATTTTAACGTCCCGTCCTTCGTCCAAGTGTCTAATTGTGGTAACTGCTGATTTTACCATCTCTATTTGTTTCTTGTTTGCATTAGCACCCATGAAAGACACATCATCAAAAATCATAATATAATTTACTGGTTCTAATCCAAGCAAAGTATTCTCAAAATCCAATAAATCTTCTTTGTACAAAACTTTAATCTTATATTCCAAATCTGCGTGTTTATGTATGGCATGTGCTATGCTTTGACTCAACGTACTTTTACCTGAGTGCATAGAACCAATTAACCCAATTCTACATACATCAATCTCTGCTGAAAAATTAATGATTTCTCTTATGGTTGCAAGAAATGAATGATTTCTAACCAGTGGAATACCCTTCCATTTTGTAGTTAGTGGTATGGTTTCTCGTCCAGTACCTTTAATCACTAATTTTTTTGTGGTGGTGGTTATTGGCATTATTTATCCCCCTCTTTATCATCAAGTGATGTGTCAATGTCACCCATTTCCTCATCACCCTTGTTCCAGTTATCATCTCTATACTTTGCCATCTTAAATTCCAACTCATTTAGACAAAGCCATCCCCATCTTTCTATCTCAATGTTAAATTTCATTCTGTCCATAAGCCCGTTGGTTCGCTGTGGTGGGTCTGGAACAATGCCCAAGAATGTCGGGTTTTGTAATACTGTTTGTGATATGGCTGTGCTGTTTAGCATGTTTGTACTATGACATTTTATACAATTCCACACCTTATTAAACATCTTACCATGTATCAAAGTCTCAATACTGTTTGGCATTAGTTCAAATACATGTACGTCTGATTTATCTATACCCTCTTTACATTTGCCACAAGTATAAGTTATTTCGGTTTTGGCTAGTTGGTCATAATCATTACTGGAAATCACAACCTGATAATCAATGGGTAATAATGAATTAATGGCGTTTAATGCACCGTGCATCATAGTCCAGTTCTTAGTTCGTATGGCATTGATTGCTTCACTCCTATATCTAATGAAGGCTGTATTGATATCTGGAAGTCTACTCTGTGGCACAACATATCACCCTAAGACTTGTTCATTCATGGCACGATATAAGATTATGTACAAAATAATCCGTTGCAAGATAAAGACCCGATAAGAAACGGTGAGTCCAAAATGGCTCAGGCGTTATATAACCCCCTATATCAGTAGGATTTCACAATGGGTTAAATAAAGTTGACAATGACATCAAAAGTGAAATAAAGTTGATAATTTTTTTTTGGTTTTCGAATAATATCTAATCTATACCTAATCTGAAAAAACCACTACATACACACAACACACACACGCAAACTTCGCGTACATATACAGAACGATTTTTCTTGTTACTAGATAGGTTGAAAATAATATATTGAGATATTTTTTGATTCATGACTAAAATCTAATCTAAGAATGGTTCTACTCTAAACATAATCTTGACATATCGAATTGATTAAGATGCTTGTTTAATGTAGGACTTTAAGAAAAATAACATGGTAAATTGATTAAATCATTACGATGTTTTTAGAAAAATAGGCATAATTTTTTCATTGTTCTAAATTCGAATTTAGAAACATTTTATTTTTTCGTGCCTAGAAAATTAGTAAATGATATTAAGTATAGGTTTCTATACTAAGCATGAAAACACAACAAACACAAATGTTTCAAGACACCGAAACATTAACACGATTAGCTGATAAGGCTAGAATATCTATTGTTACAGGCGACTTTTTCACTGCCTCAAAAATAGCAAAAGAAATAGAAAGAATTAGCACCAATTTTGTGAGGGGTTTCTAAATTGAGTCCTGAACAAAAATTTGATAAAATCAGCTTCATAGTTGATACAGAGTCAAGCATACACGATTTAGCCAAACAGCTACACCTTAACAGGGGTTTAGAATTTGGTGATTATTGCCAAAAAGCAGAATTGATTAAACGTGGAATTGATTTAGTCATTGAAGCAAAACAAGAATTAAGAGAGGCTGATTTAAATTGAATTTCCAAGAAGCCCAAAACTGCATTCTAGCAGTAAAACCAACAATGAAAGCACCATACAAACCACAGCTTTTAAAATTGGTTTTAGAATCTGAAAATTTACAAGATTCTAAAGTCAACCTTCAGAAAAAAATGGCAAGTTTGAACCCACAAAATAAAAATTATTCGTGGGCTTCATGTCCTGTATGGAAAGCTATCCAAACCCAAAAATGCCCAACGGGTGAAAATTTGGTTATCTTTGATAAAACCACGAAAATTTTTAAAATGAACGTGGACACTTTAACAAGTGAGCAAAAAAGAAAATTGATTTCTTTAGTGGGGGACTTGTTAAAATGACAAAAGAAACAAGAATCCAATATCATAATAGAATGATAAAGGAAGCTTCAGAAATACAGGCAGTTTGTAACCATGATTTTACTTTTGAAATCATGGGTGATAAAGTCTGTAAATGTGGATTGATTGAGGGCGATTTAAATTGACTTTAATCGAAACCATACAAAACCAACAAAGTCATAACATCAAAGACATTAAGACAGTAAAAAAAGCAGTTGTCACAATGTCAGGAAACATGATTTATTGTAGGCATTATGATACTATCATATTTGCTTATGATATAGAATCAAAACTTTGTGAAATTGTTAAAGACTGTTCGACAACTTCAAACAGACAAATCAAATATTTGATTGAAGCATTGAACATTGATGAAAGTCAAGTTACAGACTTGGACAAAAACCATCAAAAATTCTCAAAGTGGGAATTTTCAGGGGAATTTACACAATGACTGGTCTAGACCAAGTTGCAAAAGAAATTTTGCACAAAAAAACCACGTTTAAAGCCTTTATCGAATCGGGTAATTACCTGATTAGCATAGTAGAAAAAAGAAATACCGACACAGGGCATTATTTTTTCAATGCTGAAAATATGCGTGGCTTTAGTTGTCGAGTTTTGGAACTGGCATGGCGTAAGGACTGTTTAATATCAGAAATACCCGTACATGATGAAATTTATTTCATCACTTCGGAAGCTGATAGGGACAGTTTCACCTATCATAAAGGGTGCATTAGGGCTTATACTGTCAGAAAATTAAGAATTGACGGAAGTATAGAAACTATCGGTGACTTTCAAGAACACGCCACAAAAAGAGAAGCACAAAAAGCGATTTATGAAATCGTAAGTGAGGGCTTGAAGATATGAATTATATCGAATTACAAAAATATAATTCGTTAATGTCCACATTAGCACAACATGAAAAAATAATAATTTTCATGTATGCCAAAGATGAACCAAAAAAGAGTATTCTAAAAATTATTAGAGAATACATAAAGGAACATGAATGGCAAAACGAGGACTTGACATAATGTCCTTAATCGTTCACCTACTGAACCAAATCAGCCAGTATGAAGTAGGAAATATTGACAAACTACCAACTGTAAAAGAGTATAAAAAACTCTTTAACAGTTTGGACTTTGATGAAATCGACAACTTTTTGAGAGGTTGCGAAAGTCATATTTCTTCAGTTCAGAAAACTGAACACTTGGTAGAATCACAGAAAAAAGATATCTGTCATAATGTTTTAGTTTTGTACAAAATGGCAAAGCCTATTGCAACAAAAAAGATGAAGTCTAGGTTAATGGGGGACTTGAAACAATGACTAAAGAAGCTAAAGAAGCCATATTATGGTATAAAGATGAAATAAAAATCGCAAGATTACAAAACAACAAAAAAGGTGTTAAAGAACTAAAAAAAGAGTTAAAAGCAGAACAAAAACACTGTAAAAAATTGAGGGCTTGAACTAATGCCCTTAATCATTCATCTGTTAAATCAGATACTATACAAAAAATATCCAAAACTTAGAGTCATTGAGCATAATTCTCATTATAATGAGAGGGTGGTTGAAAAATGAACGATAAAGACTTGGAAAAATTGTACAAATTAAACCTTGACTTGTTTGATTCATGGTCTGAACTGTACGATATAGAAACAGACCCCGAAGCTAAAGAAGCCATGAAAACCCATCTTGATTCAATGGACTTGATTTTAGGGTGGCTGGAAAAGACTTTGCAATACAAGGACGAAACTGTGAGGACTTTAAGATGAATCGTAATATATTATTAGAGTTTCAACGCAAAGACAAAAGGTTTAATGAAGTTGAATTAATGCTAGATTTCTTTAGACACATAGACAATAATTGGTATAGGTTATGTGACTATGATAAAAAAGAAAACAAAGTAAGAATTTATTCAACTTACAGCGATATTAAAAACGTTGTACTTGATTTCAAAAATTACAAGGCAGTAGGGTTTAAGAGAGTTGAAACATGAGATACATTAAACAATACACGCAAGACGAATGGAATCGGTTTGATATTGACATACAGGAAATGTTATGCACAAAATATAATATCAGGTTGATTGACTTTCAAACAAAAGAAGAAATAAAAAACCAGCTTGAAAAACAATTTATTCCCTTAGTGGGTGAGGCTAAACGAAAGTCTAAAGAAAGAAAGATTCAAATCACTAAACAGGTATTTCATACAATGGGCGAGATAGGTAAGGGCACGTTGCAACTAATTGATGCGTTCAGCACAAAGCCAGCACCAAAGAAAAGAAGGAAGCGTAAAAGATGACAATTCAATGCAAGAACGTGTGTCTTAATCCAGAGTATGCACATAAAAAAACCGTAAGAAACTTGACAGAAACGCCTTACAAAAAATGTTCTAGGTGTTGTTTGTTCATAAAATATGAGGGTGTATTTTGTCCGTGTTGTGGTGTCAAGCTGTCCAACAGGGCAAAGAATAACAGTTCTAGGAAAAGACGACTAGATGCGTTGTAAGACTTGTAAAAAAGTCGTAAAGGCTGGGACGGCAAACAAAAAACATTGTTGGATATCAAATCAAAGATGTGGTGAGTGTCATTACATTGGCGGTTCAAAATTCATTCACAAGCGTGGGTGGGCTAAAGTTATAAGCCAAAAAGTGGTCTAGACATTATGACAAAACGCTATCATGTTTGTACAAAATGTAAGCCAAAAGAGCCAAATCAACCCTAAACTATTTATGCTATTTCCCATAGAAAACTATACACTTAATACCTACTACAATAATTACTAATCATGGAAAACAAAAACCAAAATCAACTCGTTCAATCTGATGAAAGTAACGAGGCAAAAATGTCAGAACAATATGGACTAGGCTATTCATGTTGCTATTGCAAAGAGCCTATCAAAGACAAAGACATACCAAGAGAAGTATTGGAAAAAATTTCAATGCAGTTGGTTTGGCACATGAACTGTGAGGTTGAACAATGACCTATGATGAAATCATGGAAAAAGGGGACAAAATAATGTCCAAAAGAAAGATAGATGAAAGACAGGCTAGAGGTGAATCAGTTTCACTTGATGAAATATTCAATGAAGCTGATGAAATCGGTAAAATGTTAGAAGAAAGTATGGGGTCTGAAAGATTCAATACTGCAATAAAGGCAGTAAAAGATGAGGGCTTGAAACAATGACTGTCAAAAAAGGCAGATATTGTGTAGGGGAAATAGGAGTAGATGCTGGACTGGTCTGGGTGGGTGACCCTTGTTTTATCAAGCATCACCCCGAACTGTATGACGAGTCAAAGTGGGGGGACTTTTGTGCAAACATTGAGGACTTACCAAGTGAGAAATGTGATGGTGTTGCAACGTTCACCAACTGGGGTGACGGTTCATACCCCGTCTATGTCAGCTTTGACAAAGAAGGACGTCCTACAAAACTCGAAGTGATATTCACTCGAATGTATTCAGACAAAGACGAAGCAAAAGGAATTGAATACCAATGACTAAGAGAAAAACCAAAGTCGAAGAAAATGAACCTGAATCTCTTTGTTGGTGTGCATGGTGTGGTGAGTATGGTACAGATGAATATATGTACAAAAACAGGGGTGACTGGTATCATGCAAACTGTGTAATTGGTTCTTCAGAATCAGATAAAGAGTTTCTCTTTGGGGAAATAAAACAATGAATAAAAGAACCCATACTCATTTGTTTGTACAGGATTCAAAAACCGAATCTATTGATTTACAAATCAATATGTATGGTTATGAGAATAGTTGTAAGCCAATTCATACGTCAATGGTAATAAATCAAGAAACTACCACATACGCAAATACAAAACTTACTGTATTGGTAATTTTTGAAGCCATAAAAAGAACAGGGGACGGGTTTGATTGAAATCCGTAAGGCTTCCGAGTCTGAAGCAAAGACAATAATCAATACAATACTTGGTGAGTTGCAAGACCCTAAAACATGTAACCATAGAATGGTAAGTTTCCATTCAAAAAGTAATACTTCAGGATTTGACGGGGGTTATGGAAATCTAGTAGGCAAGTGTCTGGACTGTGGTTCTATAATTCTGACACATTACGAAATGACAGGTGACGAAATCCTGACTGACAAGGAATGGCTTGAAAGTTTGTACGAAAAACGTGACGGATTTAGGGGGTATGGATATTATGAAAAAGATATTTCTTGATGAGAACATCAGGAATGTAAAGCTTGTACGGAAGCTGCAAAAGTTGGGCTACAAGATATTATTCAAGCCAAAGGGAATGTCAGATTATGACTTGGAAGATTGGATTGTAACCCGTGACGATGTAATCATGGTCACTAGGGACATAGAGTTTGACTTGAAGTTTGTAGAAAACAAGTCGTTTCTAATTGACACCAGCGAACCCGTAGACGGTTGTGTGATATTGATTGATGCCTTTATGAGTCAGTTTAAGGAAGAAATACTATGATAAAATCAAATTACATCCCTGATAAAGATACAGTGTGTCCATGTGGTAGTTCTAAACTGTTTAAAGTATATCCAAATTCAGACATACTATTTTGTGAAAATTGTAGTAATTGGTTTGATGAAGAATAACTATTTCTTTTTACTTTTCTTTTTTTTGTAAGTCTTTGGAATACTTCGATTATATTTTGTTCTGCAAGAACCTTTTACACCTGTCATTTCTTTTTTGGTTTTGCTTTAAAATGTGACCCAACTTTAACATGTCCCTTGTTGTGTGGTCTATTTCCTTTTTTAAACGGCATTAATTATGTACAAAAACAAATGATATTTAAAGACTACCATGCCTCTTTGACTGACTCAAGACTGGCTTTTAGATAGTGGTCAACAGTCATTGACGGCTTTGCATGTCTGAGGTGTTTGGATATTACGGGAATTGATGCCGCCTTTTCACCATATGTTCCACTTAACATCTCTTTGCCAATACTTTTTCTGAACAAATGTGTCACAACTTTTTCACCCACTTCAGTTTCAAGACTTTGCCATGCGGCAATATCCAAATCTAACCCGATTCTTTTACACCATACATACAATCGGGGGTATGTCAAACCGTCAAATAGCCTACCTTTTTCCTTGAAGATTAACCATGTCTTTAATTCTTGTACAAAAATATGAGGAATGTGTGCCGTGTCTTGTTTCTTTGTCTTGGTTTTACCTAGATAAATTTCCCTATCTTCCAAGTTAAAACTTTCTTTCTTTAAATGAATTGCCTCATTGGCTCGTAGGGCACAATAATACATGGTCTTGTATAACATCTTGATGTCCTCGTCTTTCCATTTACGAATACTCAGCATCGGAATGTACTCAACAATCCTATCAAAAGTCTCTGGGGAAATATAATTTACCTTGTCTTGCATTAGAAAACTCTAGGTTTTTTACCCTTACCATGTTTACATTTTGTTTTGCCGCAGGCTGGACATCGTTTACCATCTTTTACTTTGTAATTGGTTACTCCATAACCATATCCATCAAGAGGCATTAGCAAACAGTTCCCGAAAAGTATAACCCAAATGCCACACCTGTACATGCACCCATGATGCCATATAACACTAATAATTTTTTAAGTTTAGTTCGTTTAATATTAACTAAATCCTGTGCTGGTTTAATGTCCCAATCTCGCATACCCAACAAAACCTCTCTTAGTATTTTAAGGTTCTGTGAAACCGTGATTCATTTCTAAAGTGTCAGGCGGTGTAAATTTATCTACACCACAATCATTAGCGTATAACTTGTGTAGTTTGATGTGTTGTTCAGGAGTCAAGTCATTGTGGTCTGGATAACCATAATTTTCAACGGACATCATGTAGTACAAAATCTTCTCACAATTCCATGAGTGAAAAAATTCTAATTCAGAATCATAAATAGTCCAGCCAACTAACACTATTGTTAGTACAGTGCCCATGACTATGAATCCTGTATTTTTATGTAAAAATCTTTTGAATGGTGGAAGTTTGTCATACCTTCCGTTATATTTTCTGTCAGTCAAGTCCTATCCTCAATTCCTTATTGTTTTGCATGGCGTTCTTCAACCAGTTTTGATAAACCAATGCTGGTGAACTTTCCCAATCTGACATTCTATTAAAGTCGGTCTGTTTGACTGGTGTTACTATTGTTGGTATGTCAAGCTCACCATTACATGCGTTCTTTGCGTACTCCACTGCTTGTTCAATCAGGTTCATACTAGGTGCAACCATAATTTGTTTACAGTCTGCACTTGTTTTAAAATTTTTCCAAACGGTATATGCGTTATCTTGGAATCCCCTTTGATTATCACTACCATGTAATGCCATAGTCTTAAAATCAGTTACCTGAATTTCTATGTTGACTGACTTACGTTGAAAATCAGCATCAGGGTCAACCATAATTAGATTAAATTCATTGGTGTCATAAAATTTCCAATGTTTTTTCATAATGTCAACTCTCACAACATCGTTCTCACCCTCAATCATTACACCTGAAACCAGTGGGTCAGTTGTATCAAAGGCATCAAAGAGCTCACGATATGTAGGGCAATTAGTGTGCAAGTCATACTGAATAAGAGTTTGACAGTTCTTGCTTAGTGTAATTGATATGTTATTGTAACGTTCAGGATTAGAATTAACCTTTAACAGTCGTTCCATTTTTTTATCCTCAAGTTCAAGTAATGTTTTTTTCAAGTCAAGTGCTTCACCAACTTCATCTTGTAGTTTTACCATGTCCTTCAAATCATTATAGCTTACACGCCATTCACTTTTCAACTCAAGAGTTCGGTGTTGAATCGCTTGCTTCATGGCTAACGAGTTGTCGTAATCTTCCTCTTGTTCGTTCTGTTTAAAGGCTCGGTATAATTCGTTAAGTTTAATTTCCAAAGCAACCCTATCAACCATTATTCCATCATACTTTGTTTGTAATTCCTCAACCTCAAGTGTCAGGATGTCCAATTCCAGTTGCATGTCAACAAGTGCTTCTGAGTTACCAAGTATGAGCAACATTACCATCTCAATCATTCTTCAAATCCCAATAACAAAAGTTCCATAGATGAAGGTATAACTTTTCTGGAGTAAATTCTTTGCCACATAACAAACACTTCAATATCTCTTATGTTCCCTTCTATTTCTAGCAGTTTTACTTCTTGATTGAAAACGTAAGTGAGAATTATAACAATTTGGATTTGGACACATTGTTAATTTTAATTCCTTTAAAAAAATTTGATTACATTCCAAACAAACTGAATGTTTTGAATAATCTGTATATGGTCTAGACATGCCCTAACTATAACAAACTATACCCATATTTAAATACGAGCATGGTTCATTTGTTCAGTCCTTTTAGCTGAAGGTGATTTAGGTTTATGTCTAAGTTTTTGATTACAATCTGGACACCTCAACATATCTTTAGGGAATTTTTTCATCTTTCGTTCTGAACACCCGTTACAATATGAGTATAAATCATAATTTCTACCACTCATAATTTTGTACTTCCCATATAATGACATGAACCACATTGTTGTGCCGCAATCCAACAATGATACTTGTTTGTAACTTTGACAACCCTGCCACATGTCTTGCATCTCATGTTTCATCAGTTCCCTCTAGTGTTGTTTGTTGTGGTTCTCTGAACTCAATGTTAAGCCAAATTCTTTCGTGGTCTGACTTTGAATCTTCATAATATTCTGAAAATGCCTTACTAAATTTACCCATGCCCATAGGGACTTCACCTTTATCAAACATAATTTTTTTGTAAAATTGATAGGTGTCACGTTTTGACCTTGAACTTATCGAATCTGAAATATGATTCTCGACAAACCAATTCAAAGGGTCAGAATTTTCATTCCATAATTTTTGAACTGTTTTCCAGTCTTTAGGATTTGTGAATCTGTTTGAATCGTATAGCCCTTTTGCAACATGAACCAAACATGAAAATACCAAATCCATTTCTTCCGTTTTTTCCAGCAGTTCCTTTTTCAAATTATCATTTCTGTCAACATCTTTTTCAAAATTTCTTAGCCACTTGACTAAAATCCAACGTCTGAAGAATCCCTGACTTTGGTCAAAGACTCTGGGAAACTTGTTACATGAAAATACCAGTGATGCGAAAGGGTACAAGTCAAATCCATTCTTGTTTTTTTGTTGTGCATGTACTGGTTCACCTGAAGATAAATCCTTGATGATACCTGTATGGTACAACTCATTTCTTTCCAAGTCAGAAAATATGTTTGCGTGTTTTCCGTCCAGCCTTGCTGAAGCAAATTTATCTTCAGCTAAAACCTGTAATGGAATGTGTGACACATTATCCCTACCAAGTATTGAAGAAAGATAATCAAGACACACTGATTTTCCATTAGCACCATTACCCAACATGATGAAACTTCTTTCATCAATCTGTTTTCTAATAATTGTTGAAGCCATCATTTCTAAAACAGATAACATCGACTCATCATCAATGACATCATTGATTGTAAATGATGATTCTAAAAATTGCCAAAATAAAGTATGCTGTAAGTTGTTTGCCAATCCAATAAAAATATCGGTTCCAATTTCAAATTCAGGTTCAACATAATTCAAAGGCAATAAAACTTTTGCCAAATTAAGGGGGGTATGTGGACTCAATTTCATCGTCTGTAAATCAAGCATACCATTTTGTACGACTAACATATCAATGTCGTTGTCAAAATGGTCAAGACTCTCATAGGTTCTTGATTTTATCTTATCAATGACCTCTGACTTGTCAGACTTGGTACACTCTACAATTTGTGCTTCAGTTTCTTGTTTAACTACTGACTCACAATTTTTGGCATCATAAATTTTACCATTAAAATAATAGATAGTGTCCGTTTCTCTAGCAGTTTTAAAATTATATTTATCAATCAATCTTGTTGCAATAATATCAATTCTGTCTTTGTGTTCATGTTTTACAGTTTCTAAAGTGGTTGCATCAAATCTTATCTTATCATTAAAAGAAATTGGTTCCATAGATGTTGTTGCATTTCTACCATGTGAAACATTGGTACATTGACAAAATGTTTTCATTCCATTGTTGATGTAATTCTTTTCACATTCCTCATGGGCTTTCCAGTCCCCCCCGTTTCTACAATAATCACATAAAGTAAGTCTTGATAATTGAATTTTATCATGGTACTCTGGACATAGACCCTCTTTGGAACAATTCTCGTAATCACCTTTAAGGCAAAAATCACAGTTGGTAATAGTTTTATCATCTGGGATTAAAGTCATAGTATCGATTCCTTTTCTGTGATAAGACTGGACTCGCCACTAGGGGATTCGTCACCCCTAGTGTATTCAACCAAAAATTTTATCATAAGTGCCTCAATTAACCTAGACCTTGTTTGGTCGTCAACTTCTTCATCAAATGCCTTTACCACTTCAACATTTAATGAATAATTCTTGACTACTTTCAATATTTATCTATATTTTGGTGAATTAATAAACTTACCTAAGTAAGTTGGTGTTTTATATAAAGGATAGTGAGTTTACGGGACACAATTTCATCATTAACTTTGCTAGAAATAAATTTGCAACAAAGTCAATGATAGAAAAGTGTCCCGTAAAATATCGTGACTAGGGGGGTTATACTTATTCTCAGTTCTGAGAATGAGAAATCATGGGACACCTAAGTAAGTTTGACAAAAGTTAATATATTTCATCATTTTATGAAATAATTATGGATTTAATCAAGACATACCTAGATGTATGTGATGCAACATATCAGAATTGGAAAGATGTTGTTACCTCTGTATCAACACAGACCCAGACATACTGGCAAACAACCCTACAAAAGTAGGTTATTTTTTACTATAATCTTAAATAGAGTTTTCTAGATTTTATATCAAGTTCGTTGATTAGATTAAATTCGTCACGAACCAAACCCTTCAAGGTAAAAGAATGTTGATACATCATTACCTTTAAATAATTATAAAATAATATAGAATTGAATATTGAGATTGCGTTGATATTCCATTTACACCGATAGAATGAAGCCCTCTATCGGGTCATTTTTGGTTTTTTTTGGTTACAGGTCTTGCATAGTATTTGTAAAACAGCATTTTTTTCATGAAATTTTTTCCATTTTGTTTCAAATTCATAATCAATCGGCAAAAATTTATCTGAAAATCTTGAAAAATTATTAGTTTTTTGAAAAGAAGTTGGTATAACTTTTTGTGTTTTTAAAAATGAATTATATAACTCAGTGAATTGTGGGGTATCATGGTCAACTTCTAGATTATTTTTGTTTCCACATTGTTGACATATTTGGGGTGAATTATCTTTGAAATATATTATTTGACTGTGTATGGATTCCCTCATAGATATTTGTAACTTGTTTTTTGGTCTTTTGGTAACACATCTATTAAGAACTGATACACTTTCATTAACCCCATTTTTAATAATAAATACTTCTAAACATTTGAATCGTTTCCCTATTGTTATATCACTCATATTAACAAATTTTTGAGGGTATTCAGGGTGTCTTTTAAACAAAGTTATAAAAAAATCATATTCTGATTTGTTATATTTTTTTAAAGAATTACATATACCTATTTTATTTATTTTCTCACGAATTAATTCTTTCAATTCTTTTTGAGTTAGGTTATCGAATATCATAATTACATTCAACACATGGATAGTTCATTATTCTTTGCTTACATCTTTTACAGGTCTTGGCGTTTACAGACAGGTTAAACCAACTCATAGTAATTAAAACACCCCGAACATCTTAATTTATTTTTAAATTTATCAGGTCTGATATTTTTGGTTTTGAATCTATTAGGATAATAATCAGGGGGATATACTAATGTAATATATCTACATATCATACATTTTCTTAATGGTTTATCACAATAACAATAAAAACATGGGTATTCTTCTATTATTTTTTTACAACCAACACATTTCATTTCTCATGTGCCTCATGGGTACAGTTGCAACGATAGGTACATTGTCTGTCTTGGTGTGTACCGTTTTGGCAGGGTAGGCAGTTACACTTCATATTCTTTTACCAATTCCTTTATTCTTTCTTGTTGATTTGTTGTAAGTGTATCAAATTCATCTTTTGTCATGTATGTTTTTAATACTTTGATAGACTCTTTTAATCTGTCAGGGTTTTCTGTACCGTCTGCTATTGTTTGTTTTAATATCTTAAAATTCTGTTTAAGCATACCGAACCCTTCGTTTGTTGGGTCTTTTGCCAATCTAATTTCCCAGTATTTATGGGCTGGACAACTTGCACAACCCATTCGTTCCATATCATGTGCCTTGTATGCTGGGTTTTTTGGTATGTTATATCGTTTGTAATATTCCTGTGTATCTTCCATAGTCCAAAATGACAACGGTGTTACAGCTCTCATTGGATAGTTTACAAATGTCTTTAGTATTGAGGTTCTACATTTTTGTAATACTGCCAATGCCCTCATGTGTGATTCTTCTGCCCTAGTTCCTATGAATTGTAGGTCATATCTTTCTTCTTTTGGCAGGGATTTTAGATAACTTTTCATGGTGGCTTTCTTTAGAATATTACAACATTCAGGCGTAGCACCCCTACTTCCTTGTTTGTCTTCTTTCTTTCCACCCCCACTTCTAAAACTAGGCAAGTGTCCAACTTTCTTTGCAATAGACCATACTGTAAACATATTGCCTTTTTCATCAGTTGGGGGTTTCAATATTTTCACCTTATCTGATATACCCCATAACTTAATCATGTCAGCCCAGTATTGTTTTTCTTCCTTGAATGTGTTTAACGTGTCATTAAGAAACATATCAGGATATTCCACACCCATATTTTTACAAGCCCTCATAACTAAGTGCATTAACACCATGCTGTCAGAACCAAAACTTGTTGCTATGTATGGCTTCTTGTATATTTTCAAATGATTTTCTATTAATTCTAATGAGTCTTGTTCTTTTTCCTCAAATGTTTTGGCTTGATTATAATACAATTCAAATGGATATAAAATGAATGTTTTTGCTGAAAGAGATTTTTCCTTTTTTTCCATTGACTGTGCATGGAATTTTTCTCTTGCTTCTTTATCGAATTTTTTTAACGGGTCATTCTCGTCACCCCTTAGATGAGCATATTTGTAAACCATACAATACAATATAATTTTCTATACTTAAATGTTGCGAGGTATCAATGAGGTCAAAGGGGATTAAGACGGGTATAATCCCAAAAACCTTGCCGTACTTTTAGACTGAGGGGTAAAGACCCGACTGAGTGTCCCTTATGGTACGGTTCTAGCCTCTAGGATTATACTAGGTATATAGAAATATATATATTTATCTTTTCTTGAGTGTCATTTTTCTTTCCTTTGCAAGAGCATTGAACTTTTTGTCACCAAATCGTAAGAATCTTTCCAGTGTTTGATGGCATGTGTTGCACAGGTATCTGAACCGCTTGGAATTTGCCCTGATAAGGGGGGTTAATTGAGTGTAATATTGTATGCTTCCTTTCAACCCTTTTGGAAACTGGTCATACGTCACATCATTTTTGATGTACCATATATGATGAACCGTCATTCCCTTGCGTGACCATTGAGTGCCACACAAATAACATTTACCGCCAAAATATTTTTCACCAATCTTCTTTTTTAAAAATTTTATCTCATCTTTTTGATTCACAGGTTAAACATTCCCACATTCCGTTGTCATTAAGTGTTCCCTCAATATTGCTTGAGAAACAGTTTCCACAAAGCCCTTTCATAGTAGGGGATAATTCCCCTACCTAATTAACTAAGCGGTAGCCAACCACCTTGTCCAGCAAATAAACCGACAAGTATTAACACACACAATTTGCATAGTTGCTTCCACAGATGCCGCACTTGATGTGGGCGTGTTTGTAATGTTCTGGGTAATGTTCTTCACAAAGAACCTTTTTACTTTCCCAAAAAGTGTTACAGTCCTTTCTTAAAGTCCCAGTCTTTCCGCACTTATGCAACTCTTTTCCGTATTCACCTTTTAATTTGTGTTCACAAGTGGTGTCCCTTTGAAATGGTTGACACTGGCATGGCGGTGAACCACATTCACAATTAGTCAATAGAAATCCTGTCCACATGCTTTACATTTAATATTACCAAAATGATTGTCTGCTTCACAGCACATACATTTAATTCTCTTTGTCATTCTCGCACCTTATATTATGTTCCTTAGACCACTTGACTAAAAAGTATATCTTTATCGAAAACCCAACTATTGAAATTGACAGAAACAAAAAGTTCTGATACAAAAGCATTGAGGGAAATGCAAACAAGGGAACCACCGTAAGTCCAAGTGCCAAGTTCAAAAGGAATCCAGACCGTAGTTTGCCTATTCTGTACCATGCGTAGTACCCTGCAACTGGTATGAAGAATAATAATAATTGGGTGCTAAGTTTAACTGGTTTCATCATGGCTTATATTTTCCCAAACGGTATCGCTTCAATATACTTTCATCAACACCCTTGTTCTTGTAAACCTCGTTTAAAAAATCCAGCAACATTTGACCGCCTCTGTATCTTGGGGGTGGGTAAATTCTATCCTCGTTTTCACACAATGCCTGAACAATTTCAGCAACTTCAATGAATGTAACCTGAACACCGTTCCAGATTATTTTTTTATCACCCTCACCTTTTACACCGTCCTTGTATTGTATCTTTGATTCTTCAGCTTGACGAGCTTTGATTTCTGCGATTGCTTTGTATTTCCACAAGTCACCCATCTTCTTCGTCCTCGTCTTGCTGGTCTGATTTTTTAGAAAAAAAGATAGAAGTGTCACTCATTTGTGACATTCTAAATGGGGTGTAACACATTATGCTTTAACCCTGATTGCATTATTTCCCTTGATGTTTTCAACGAATACACCAACGGATTTTCCAATCCAAGTATTAGATTCGTCACCGAAACTATCAATTAAGAAATTGATGTTTTGTAGATTGAGAGTCCATGTATGCTCTGATGCTACACCGTTTTTCAATACTTTAACGGTACATCTTGGCTTCATACCAAAGTTAGTAGATTGTTCTTTTACTTCCGTAATGATTTCAAATCTAACACCTTCAATACCAGCCAAGTCGTTTCCGCTTATGTATTCAGATTCTTGTTTTTCAAATTTTGCCATTTTTTCTATTTCACCTTCCTGTGAGTTTGTTGTAACCTCACTTTTATTGTTGTCCACTAATTCTTTAATGGTCGAATCATTAGGAAATAACTGACTGAGGCTTTCTTTGACTCTGGGGTCAGAGTTCACTAAATTTCCCAGATAGTTTTCCAAGACTCGTTTCAAGGTCATTATATCCTACCCTTCAGATATTCTCTCAAAGCTATATTGACTATCGCCTTGACCTTGAGGTCGTCACGCTTACATAGTGTGTGAATATCTGCGAGTACCTCGTTGCTCACTGCGACAGTTGAGCCATTGTTATTTTCTGACAACATGTAGTATAGAATACTTTGGATTAATATATCTTTCTACATCAATTTAATTTTTGTAGATTTGGATTTTTTACGCTTGGTTGTTTTCTTTTTAGACTTGGATTCAAATCCAGCAAATTCGTCCTTTGATTTTTTACCAAACATACTTTTCTTTTTCTTCTTGGTCTTTAGCAAACCTGAAGACGGAAGTGCAATTCTGTTTTTAGTTCCAGCCGTCAATCTCATGTCCTGTCTTTCTAACTTTGTAACTTTCTTTTGACCGTATGTAATTTCTTTTCTCTTATACATACCTACAACGTTGTCAAGTCTGACATTACCAATGAACCCAGCCTTCTTTCCACGCTTTCTTTTTCTTTTTTCTATTTGTGGGTTTGGTGTGTCATAAAATAATGTACCAGCACCTTTTCTCTTTGTAGTTTTTTGTATTGTTGGCAACTTCATTTGTGCAACTGCCTGAACTTGTGCTGTCTTTGCAACTACGGCTGTTATAGCAGACTGACTTTGAACTGCTCTAAGTCTTTGTGCTTGTTTAATCTTAGGTTGTTGTTTGGTTTTTTGTTTTGTCAACTGTGCAGTTTCTTGTACCAAACCAGTTCCAGTTTTCTGACTTACAGTAGGTGTGATAATTTGTTTTATCTTTGGTGAAACCTTTGGTGGTTTAACACTAGCCTTAACTTTTGGCACTTGTATCTGTGCTGGTTTTGCTACTGCACTTTGACCCAGTTTGATTTTGGTTTCTTGGAATGTATCAAGTTTTGTTCTTTGAACAGTTGACCCCTCTTTACTGTCAACTATCTTATCACCTTTTTGTATTTTAGGTTCTTCAAACTTTTTTACGTTTATTCTATTGGTTGTAACACCAACAACATCAGGTTTGCTAGACATTCCTTTAACATCTTTTATGTTAGAGATACCACCACCTTTACCCAAATCAACATTTGTTTTGGTGAAACTACTGCCGACACCCGTTGTACCAATGCCTGAACCCAGTTCAACCCTAGTTCCCTGAAAAGTCTTACCAGTTGACTTTGACTCACCAATAAATGCATGATACTTTTCTTTTGGTGGTTCGTCAACACCTTTTGGTACGGTAGGTTTTTTGTTTAATGGTGCTTTGTCTGCCATTTCTCTAAGAAGGTTTGACTCTTTCATGGTCTGTGCGAAAGCCTTTTTGTCAACTGGAATCTTTCCCTTGCTTACACCGTAAAGTATTGTTTCATCTTTTGGTTTTATCTTTCCACTTTGGGCTTCATACGTTGTAGGGTTTCTGCTTTCCAATGACTGTTTTAACTGACCAGCCTTCTTGCCACCCCCGAAATAATCAGTCCCCTTCATTACAGTCTTCTTTCCAACTTCTTCAATCTGTTCTTCTTCTACCATATCATCAATTAGTTTCAAGTTCTTTTTGCCAGTAAGTTTTGCACCAGTGACTATTGTGTCAACTTGTCTTACTGGACTTCCCTTGAACTTTATCTTGCCACCAGCCACCTCAGAATATTTTAACTGACCTTTGATTGTTGATTCACTTGTTGAAGTCTTGTAATCTTGAAGTCTTGTTCTTGTTCCAGTTATCTCAGGCTTTTCAAATCCCCTGTAATTGACACCCTCGCCTTGCAATTCGGCTTTGGGTCTTTTGACACCCTTGACCAAATCACCAGTAGTATCTGAATAAAATGTAACCTCGTCAATGTTTGTCTTGTATTGTTTTGTACTGACTTTTGTTTTGTACAACGTGGTTGATTTAATTCTGTCAAGAACTGTCGGTGTCTGAAGTTTTGGAATACTTCTTTTGCCAATATCTTCAACCTTGACCAAATCATCAGGAAATGGTTTTCCACTTGTAGTTGCCTTACTGTCATATAATTCAGGGAATGGTTTTTTCTCTTTTGGCTGATTCTTCAAAACCAATTCTGTTTTTTTGGTAGGTTCAAACACATCAGATTTGAACGGGGTTTCTTTTGGCATATCATATTGTGTTGTTTTCATTTTGCCTCTTGTTGCAAACCCTACAACATTTTCATTTTCAAACATGGCAACTTGTTTGTTAAGGAACTGTGGCTTTGCACCTATCTCACCAGCAATATCAGTTGACTGTCTTACAAACATTCTGCCTGAAGGTGTCATAATGAAATTAGCCTTAGCACCAAATCCGACACGACTTCCCTGAAACATTGTCGCAGTATCGTATGGCTTTACAATTCCCTGACGTACTACCTGTTGTGGTATTGTAAATGACGGCATACCATATTTTGTTCCTGTGGGAATCGTACCGTAAGCATAAACGGAACTTCCAATTCTGCTTGGAATTGCTGACACCTTTGCACCAGTTCGTTGAATTGCTTGACCAGTGCCCATCATAGCCATAGTTGGAACCTTGACTATTGTTGGTGCATTACCTTGAATTATTTTGTTGCCAAGTTTTGCAGTTGTACTTACACCATAACTGACACCTTTTACACCATAAGTTATTGCCTTACCACCCATGAAACCTGTGACAACTGCACTTGGTATTTCAGCCACAGCCCTGAATGGATTTTCTACAACATAGTCAGCAAATCCAGTTACCCCTGTACCTTTTAATGGTGTACCTGACATAACATCAGTGATGGTACCACCGATTAACTTGTCTTCGGCAGTTGCCAACATTGGAACTTGTTTGTCTTCAGGCTGTGTCAGGTTGTAAACAGTTTTAAGAATATTGTAAGACGGTGTGATAACATATCCAGCACCAAGTCTTATATCATCAGACCATGTTTCAGTTTTACTTGGGTGTATAACTTCGCCTGAGTCAACTGCTGGTGCATAATTATATTTATTCCACAAGTCATTATCAGTTCCAGAGAATACTTTCTCTTGACTTTTCTTAAACAAAACTGCTTCTTCCCTAGTCTTAAAGTCAGAGGTGTACTCAACACCTTTTTTCTGTACCGTCACAGTCCAAGTTGTACCCATGTCTTTGTTGACCTGATTTGCGATAGGGTCAAATCCCCAAACATCAGTTTCTTTCTTTGTCAACAATTCATTCTTTGTTAATGTAACAGTTCCCACTGAAGGAACGTATGACGAATCTTTTGCAAAAAAAGAGTCGATAGGCTTTGGGTCAAATGCAGCTACACGTTGTTGTGCCAGTTTCCTTTGGTTTATTTCATTAGAGTCAGCCCTACTCATTTGATAAGGCTGGTTTGTTTTTCCAATGAATCCTTTGTCTGCCAATCTCAAATCGCCCATGTCACCTGAAGTTTTTGCCTGTGCCCTAGCCTTTTCAAGCTTCTCAGAATAGTCGGGCTTGAACATGGAGTCGGGTGCGGTCTTTGCAGTAAGACCACGTTCCTTTAGGAAGGTTCCAAGATTGACAGTTGAAGTGCCCTTGTAACTTTGAGTAGTCTGAGGATTTGTCAGTGCGGTTGCAATACCAATATTACCAGCACGAAGTTCCTTGACATATTCTTGTTGTCGTCTATTTGATAATTCAATCTCTCTTTGTTTAATAATAATTGGCATGACCTGTGCAGTAACATCAGTGCCGTCTTTTTCATAGACTTTCATTGTATCACCTTTAGAAACTTTATACGACTTGGTTCCAAGCAAACCACCAGTCATATCTGACAGTGCTGTAAGTTGGTCTGCTTTTTTAATTTCAGGTGATGTGGCATAAGTTGAAGCCATAGCGGAACTGGATAATTTTTCTTTTGCCGACATTGAACCGTAGGCACTTGCGACATTCTTCTTTGCCTGAGCTCTTGAGGCTTGGTAATCCGCTTCTAATCCACCAGTTTTGTCTAAGATACCACGAAAAACTTGGTCACGGGCTTTTCCTGATTGTGAAACCATACCAGCTCTTGAAATAGTTTTAACATCTGCTAGTGTCATGTGTGTGTACATACCACCCCTTGATTGATAACTTGCTAATGCTCTTTTATAATAACTTTCGTGAAAACTGACACCTAAACCAGCCCTTGATGAGCTTATTATAATATCCCCCTTTCCCAATGCCACACCTACTGAACCATAATGAATTGATTTACCAACATATTTATTTTTACCACTTCCAGCACCCTTCATCTCTAGTTGATACGCATCCTCTCTAACCTGTGCTTCTGCATCAAGTCTAGCCTTTTCATCAGCCACCCTTTTTGCTTCTGCTTTTTGCTCTGTAACTATCGCAGTTTGAAATCCAGTGATTAATTCTTCTTGTTTTTTTGTTTCTGCAACTTTAGCCTTTTCTGCCTTTGTTTCAACTGCTTCTGACTCGGCAACTGCACTGGCGTATAACTGTGGCATTTGTTTGTCTAAAACCTGTATAGTTTCCTTTGCCTTTTGCTGTTTCTTTATTTCGGCAGTATAACTGTCAACGTGTTTATGTTCTTCACTATGTTCAGGACTTGATATGTTTGCTTTGATATATTGTGCTTCAAGTAATCTTTCCTTGTAGTATGGGTCAGTAGGAATTTCTTCAGGAAGTTTACTTCTCGCAGTTCCCCTTTTTGATTTGGCTTCTTGGTAAGCACTTTTGGCTTCATAAGTTTGACCTTCATAAACTTCAATCTGTGCTTGGGCTATTTCACCAGCCTGTTTTGCTTTGGCTTCGGCATATTGTTTTTCTAAGTTTTTTTCCTTAGCGGTTTTAGCCATCTGTTTTACAATACACACTAAGTTAATTAATGTTATTTATATAGCAGAAAGACATTCAAAATTTGAATGGCTGACATTAGTATAATCGAGTTTGCAGTTTACGCCTTTATTGCTTATACTGGTATGTTGATGTTGATAATTTCAACCATTCGTGAAGCACCACAAACCAAATCACAATCATTTACCCGTGCCATGTATCTTATACCATCAATAGTTTGTGCCTTCTTACTGGCTGGTATGGGGGAAACTGTTGGGTTATACGATGTAACCACCACAGGAATTGAACAAGGTGGCAACACACAGATGAATGAAAGTTATTTTGTAACATTGATTAATCCAATTTGGATAACTGTCAACTTTATGTTTGGTATTCTAATGACGTTCCACTTTATCATGCAGACTTTACAGTTGTTATTGTTTAGAGAATAGTTTAGTCCTCAGTAAGCCAAGCCCATTCAGGTCTTTCTTGGTGTGCCTGTTAGTTTCATAATGGAGTTCCATCATTCTAATTGTTTTATTCTTGCTCGTAGTTGTATAATTTCATCTTGCATACCTAAGATATAATCTGCTATATCCCTACTCCTTTCTTTTGGGTTTATACTTATGGTTAATTCATCATCTAATAGAATGTCATAATCCTCATCTATATCTTCCCAGTTGGTGAATCTATCCTTAGTTAGTTTCATTTTTAGTCCTCAGTAAGCCAAGCCCATTCAGGTCTTTCTTCGTATTCTCTGTCCATTCTAATCACTTGATTTTCTTTGTAATGTATCAATAACCCAAAGTGATATTAACACGATGTATATCATTGAAATTCCAGCCACAAATATTGGTGGAATACTTAAATGTAAAAGTAAGTTAAACGCATAAGTTCCAGTAATGATTTGGAAGAATTGATAAATCATAGTAGCTGCACTTGTAAGTGGGTTGTCTGTAATTGAAATTTCATTAGCCATTGTTAATTGCATTTCTGAAGTTTGGAATGACAGTTGTGAAAATGTTGAATTAGTACCTTGAATCCATTGGGTCGGTTGATAATTTGATGGTGCATAAAAACACTCTGTCGCATCTGTGTAAGTCTGATTAGAATAACCCCCAATTAAATTACCAGTAGAATCATAGCACCCTGCAAAGGTATCACTTATTGATTGAATTGCTTCCCTCATTGAACCACCGTCCATTTTTCCAGTATCAGGATTATATCGTTGCATATCTACACCAATAGGGTCGCCAAGTATAGCCTGTGCACCTAAAATAGAAAATGAAGCAATATAGGCAATTAAAATTACAGCGATAGGTTGAGATACCATTATCTATTCCTTGTAATTCCCCATGCTAAGAATATTACTAATCCTATTACACCTATTATCACAGTTGGAATTGCTATTAATCCGAAGAATGACAGTGCAAATATCAAACTTGCAGATATTAGTACACCCACTATTGGTGACACTCTGTTAAAGCCGACCATTGAAACAAGTATGACAAACAGTCCGACAATATCTATTGCACCAAAGTCACCGTCAGTTCCGTATTCACCTGAAGTAAAGTTTGTCACCTGTGTTACTAGAGGAATGTTAGGAAGTCCAGTTACTAAGTTATTTTGTGTCATAACATATTTTGCTGACACGCCATCATCTTGTTGACTTTGTTGAGGTGCACATTCTACTTCAATTACTTCGTTGTCAATATCCTGAAATGCAAATCCTATAACCTGTTGGTTTGCATCAGCAGAATTAATTTGTGAAGTCATGTCAGTTCCCTCAACATACTGTTCTGTCTTTTGTGCGAACTTGTAATCCACATCACAAGTCATATCATCCCACCATGAAGGGTATGCGACTTGTAATGTGTCAGTTGCAGTTCCGTTAATGGTTTGGGTTTCTCTTTGAAATTCTATAACATTTACTGTTTGGTCATTTACTGAATCAATATCAAACCATGCCATACCACCAGTAGTAGGGTCAAATGCCACGATACTTCCATCAACACTTGTTGTGACAGTGACATAGTTGCTGAATCCAGAATTGCCTAATGGCGAAATAATCTTTACACCAAAGATGTATGTAGTATCATAATCTAATGTTGGTGCAAAGTTGGAATATGTATTGGTTGTAGTACCAGCGAGTGTTGTTGGTGTGGACACACTTGCAGTTATCTCAGAGTAGTACACATTGTAAGAAGTAATTTGACCTTGATAATATGCTGGTTCATTCCAATCAATTACTGCACCAGTTCCAGTTATACCCTGTGCAATCATTCCAGTGATTTCAGTTTCAGGTGCACTGATTATTGTGTTTGACAGCACACTGCTTCCCAATGATGAGACTGCTTTAACATCATAGGCATAGCTTTGACCAAAGTTGATTGTTGTAAAGTCGGTGTGACTTGTTGTGGTTACAGTTGTTAAGAGTACAGTGTCACGATAAATCTCATATCCAGTTATGGTTGCATCAGAACTTGGAACAGTCCAAGAGAATGAAGTTGTTCCCACAGTGCCAGCAGTTACCACTGGTGCATCAGGTACGTCACCAGTTGTGATTGTTGTGGTTGTGAATAATGTACTTTCACCCACATTGTTTATTGCGTGAATCTTGTAGGTAAATGCTTGGTTCAATACAGTTGGTACTTGGTCTACTGTTGCTAATGCAGTTGTTGTATCAACTAATGTAAAAGCACCAGTGCCAGTTTGTCGGTAAACATTATATCCAGTTAGTGCCGAGCCACCTGAACTGCTTGGCAATCCCCAAGAGACAGTAACATCAAATGGTGCGTTGTCAACGTCTGCTATGTTACTGGTTGCACTTGTTGGTGATGTTGGAACACTTGGTGTTGTTATACTGTATGATGAAGAACGTACTGATGTTCCAGCGTTATTCACAGCTTCGGCTTGGAAGTAATGAGTGCCAGCAGAACTTACAGTGTACGGACTTGTTACACTACCATAAGTGATATCATCTGTTGAATGGAATAAATTATACCCAGTGATTGTTGAACCACCGTTGTTACTTGGTGCTGTAATTCCAGCAGTAATTGTTAATGGACTAGGGTTTGGGTTTACGATGCTTAGTGTTATACTTGGTGCATCAGGTGCAGTTGGTGTGGTTATGCTTGATGAACCACTGAACCCACTGGTTCCGTGTGTGCTCACACTTTTAATTTCATAGGTATAACTTCCTGAAACTGGAACGGTATTATCAACTGCACTGGTTAATCCAGTTGTAGTTATTAGGGAACCGTCACGGTAAACAGCATATCCAGTTAGGGTTCCAGTTCCAGTGTACTGAGGTGCATCCCAATCAAGTGAAATGGTTAGTGGACTAGGATTAGGATTGTTAATCACACTGGTCAAGTTAGTTGGTGCATCTGGGGGAACCCCTGCGACAATGGTGGCTGGAGTTGAGTATGCACCGATACCAGCTTCATTGATACTTGCAACTTGATAATCATAAGATACTCCAACACTTGCAGTTGTGTCAGTGTATGGTGGTGCTGTATTACTGGTAGTTGCTATGGTATTCCATGTTGCACCTGAGTCAGTAGAACGTTGAACCTGTATGGATAATAAAGTACCACCACCCAAATCAGTGCTTGGTGTCCAAGTCATTACTGGCTGTGCCAAACTATTTGGTGAGCCATTCAAACTCGTTGGTGCGTTGGCTGGTGAGGTTGAATCCCCAGCAACCATTGGTGTGATTAATGGTGAAGCACCTATTGCGTTAACTGCCGATACGGTGTAATAGTATGTATTGCCACCTGTAACCGTTCCATCATCATGTTCTGAAAGGGTAGGTGATGATAGTAATGTTGGTGCAATTCCCCTTTCGTAA
>IMGVR_UViG_3300025655_000107|3300025655|Ga0208795_1000113
CCTGAGATTCGATACTAATACAGATTTTTTCATACCAGTCTTGAAACTCTTTACCTTTGCCCTCAGATTTACAGATCCATTCCATAGTCTCGTTTTCTGTTTTCATTTCTTTGTAAGACTCCATTTCATAACAAGTATCCATATTTCTAAGATTTTCTTCAAGTTGATCTTTTATCATTTTCCATGTTTGAGGCTTCAATTTTCAATAACCTTAAACTCTCTGTTTTGTTGAGTCATTAGCATTATTGAAGTTATCAATGCAGTTTTTTGATCGTTGAATTTTGCTACTTTAGAAGTAAAAGGATCAATGTATAATTGATCGGTTTTAACTTCTTTAAGTGAATATGTCAATTTTCTAAAGTCTCCTTTTGTGTACAGAGTACAGGATGATCTTGATCAATGTTTGGGTATGTGGTCAATTTAATAGTCCATACAATGGTCACAAAGTGAGCAAAAAGGAGGTGAATCCTCAACGTTTTCCAATAAAACTTTGATAGTCTCCTTTAATGCCTCTCCTGAAATACCGTCAGATTCGACCAATGACTTTAAGACTTTGTAGAATTCCTTATCATACAATTTTAATTAGTCCTAAAGTAAACGGTATTACCTGATAACTCATTCTCTGAACCGTCATAGCTAGAGCAAATTTGCCCTAATCCATCATAGTCTAGAATCTGTTCTATCCAGTCCTTAAAGCTCGTATGTACAGGATCGATATCTCCTGATTTAATACCCTCAGTGTAGAAATAAGGATATTCTGAGTAATCGTTGTACATGAATTCTCTTACGTTATCCTTGAATGAGTCATAGTCTCTCACTAGATAATATTCTGAATTTCCTGAGGCCTCAATTAATAACGCATCTGTCTCATAAAATTCTGACTCTGTACATTCTATTTCTTCAAGCTCCATCTGTTCGTTTTCTAAAAATTCTTTGATCAATTTTTGATCCTCCTTAGAAAATTCTTTTAGCTCTGATTTTTCCATATCTTAATCTCCTTTTAATTTCCTCTCTCTTTTTAATTTCCTCTCTCTTTTTAATTCCCTCTCTCTTTTTAATTCCCTCTCTCTTTTTAATTCCCTCTCGAATTCTAATATACAGTTTTTACACATGAAACAACGATCAACTTTGTACCAAAACATATAAACAGGTTTTTGTTTTCTGCATTCCCAACACACTACTTTGTCTTGAAAGAGTTGGAAGGGACTCACCCAAACCATTTTATTCCACCTCCTCCAAAATTTCCGACTGCAAAACCGGATACCAATCGTGATCGTTTATTTCCTGATCGTTATTGTACAGAATACCCTTTTTTGTGTGTACACAAACCCCACTTAAACGACTAAGTGTTTTTTTAGTAGTTTGGCTATTCCATCCAGCAAGACTAAACATGATACCGTTTTCTGTATGTTTTGCGATCATATTTCCAAATAGGAATAAACTATTTCCATCCGTAAAATAATTGCCTCCAGATCCTTTAAGTCCGGCCTCAAAGTTTTGTATAACTGTTAAAGAGTCCAATTAAAAATCCTCAAATTTCTCAAAGTTTTCAACGTGGTCTTTAATTCCATTGGTATCAGGATCAGAACCGTAAAAACCATAACAAGAGTCAATTAGATTTTCTATTATTTGGTTTTCTGTTTGTATCTCCTCAGTCAATGTAAAACCCCACACATTCCCCGATAAATAATCGTTGTATATTTCAACTTCAGAGTTTAACATACTGTACACTTTTTCAAGTGTCTTTTTAGTTATTCTTTTTACGTTATATTCAGATTTTATTTTTTCCTTTGAGACATAGATAATACCTACTAATCCAGAGTCGAATCCCTGAGGATCAAACGCCTTAAAGTCTCCTGTACTCATGGTTAAACCTGAATGATCATACAGGTATAAGGGCAAATAGACTATATCTTTTGCAGTTAATCCTAGTTCCGTAAGATATTCAACCGGATCTTTTTGTGTGTCTCCTAGATTATACCTACTATGTGTACAGATCATAGTCCCTAAATTATCCCATTCTCTAGGACTTTGAGGATCGTTATCCGGCACTATTCTTAATACTTGATTTTTGTATCTGTATTCAGTCAATTTTTTAAAAGTCCTCCATTCTACTTTTACAGAGTGTTTTAAGTTCTGATACTTGAGACTCTGAAAAATTACCCTTTAATTTGTAAGAGTCCCCGATTTTTTCAACCAGTCCCAGTCTATTAGTTAAGACATCAAAAACCGTGTTGTGTGTCATAAAGTATGGGTGGGGTTTATCCTTATTCACTTGACTTAAAGAAATTGCGATATTTTCCTTAGTGTCTATAAAATCCGGCATACTTAACAAATGACAAATAAATCTAGGTTTGTAATTTGCGTTAAAATGGCCTTTTGTTAATTGGTCTTTTAAGAGATTAAAATAACTCAATTTTTACTCCCCATAATTGCTTTTTGTTCATCTTGAGTTAAATTATACCCAAAAATTCGAGCATCAAGATCATATAGAGCATTAAATTCTTCATTAAATTCTTGTGTCTCTATTTCCTCAAAACATCCATCATGCCCAAATTTAACATCAAGTTGATCTTGAGCTAGCATGATATTTTGAGTCAATGGGATAAGCTCTTTTTGTTTTTGTCTTAAAAATTCAACAATTTCTTTGGAAATTGAATTTTGTTTTAATTGATTTTCTAAAACAATGTTTTTCAAATTTTCAAAACTCAATTTTTACGACCTCCATTAAAATATTCTCTTTTAGAATATCCGGTTTTAGTTGAATTTCTAGCAACTAAAATTAATCCTTTATCGTTAGACATTGGTAAAAATACGCCTAAAGATATTGGTTTTTCTGAAACTGGTTTAACAGTTTTCATTAAGGCATTAAACTCTTGACTTATGGAAAAATTCCAAGAGTTTGTAAAACCTTGATTTTCGGTTATGTTTTTTGACATGATTTAGATAGTATATGGTAGTATTAAAACACCATCATTTCCACTAGGTTTTTGCAGAAAAAAACACGACTGGAGTGGAAATAGAGGTCATGGTTTTTATCAAAAAATTACGCATGAAAAACCTAGTGGAAATAGAGGTTATTTAAAGACCTGATTTTTTCAAAAATCCCTTATGCCTAATTGCTCAAGTTCCTGACTGGACTGGAAATATAGGTCTTTTAAATACTAAAATTTTCCTTTATGGTTTTTGATACTTGATAATATTATCAAAATATGGGGGGGATATTTGGCCAAATTAACAGATCCAAAAAAATTTTCTAAAGTCTCCGGTTTTTCCTTTATCCTTTATTGTCAAAATGGGGGGGGATATTATCACGATATTCTAGGAGGTTATCAAAAATATCTATTATAGATTTTATTCATTATCTTTAACACGAATAAAATTAAGTAAATATTGAATGTCAACAAATAAAAAAAAATATTCTCTTATAGTGAGATTTTTGGCTATTATATATTAGTCAACAAGTTTTCAAGCGTTTATTTTTCCTATTATCACTAATTATCGTTTTTGAATGTCTAACAGTTTTTAGGAATTTCTAAAACGGTTTTACTTTGTTTATTTTTCCTGAGATTTTTTTGAAAGTTGAATCAAAAATTTTTTTTCAAAAATCCATAGTATCAAAAGAAAAAATTAAGAATTTGTTAAAGTCTCCTTACTGGAGTGGAAATGGCCACGACTGGAGTGGAAACTATGGTCTTTTTCTAAAAAATGAGAAAAAATAAAAAATAATTTGCAGTTCCGGAGGTATGCGTGAACCCTGTACACGCCTGTACAGGAATCTTTAATAGAGATTTTTTGAATGGTTAATTCGTGCAGTCGAGACTTCCGGATGTTAATACAGCATTTATCAAGCATAGAAATTCAGTCATTGAGGGGTTACGCAGTATGGACTATGATAAGATATTTGGAAGTCTCTCAAGTTGGAACGCTTTACTTCCTAGAAATAAGAATGATGATGGCAAATATGTGTACAGAGTGGTAGTATCTGATCAGGAGTTTGAAGAACTGACAAAGATAACTACTGAGGCCAAATGTAATAACTGCAAGGAGTATTGTGATTATAACGAAATTAAAATTATGGATACCGTATTACCCCTAGTTGATAGTATCTTATCAGGACATGAAAAAGAAAAGACATGGGACTGTATAAAATGTAATTATACCAATAGACTATCAGATACAGAAATTGTAGAGGATGCTATCAAAGAACCTTATTTTTTGGGAGTTGTCCCAAAGTATCCTAGACGTAAAGATGGATTACAAGATCGACACCAATACGACAGAAAAGTAACTCAATGGGCATGGAATTTCATAGCAGAACTTGAAGAAAAATCAACGCAGTTTAGAGAGGACTATAAGGAAAATGCAAAAGAATTTGAAGCATGGGATGAGGAGATTGATGGAGGAGAAGAATCAGAATGAATTGTGATAAATGTGGAAATAACATAATTGATGAAAACTATGAAACATTTTTTGTAAGTTATTACAGAATTAATAATATTTTGAAAATTCGTTGTGTTGGATGTAAAGAATCAATGAAACTGAGGGATTTTGGATGGTAGTTGTACAGAGAGAAAGAGCAAGAGAACAAGTCTCAACAACAAAGAAAGACAAGTTCCTACCAACTATTTCCAAATGGAAAGGCAAGGGAGCAAAAGATCCTGTAGCCTTTGTTAGACAGGAATCATTTTTGGCAGCCTGTAAGGAGGTAGTTAATTGGGCTGAAGAAATTGACGTAACTAGAATAGGTATTGTTGGAGATATGCACTCTGGAAAAACTACTATGGCTGAAGCCATAGCCCATGCCATACACTCAAACTCCAAACTTGGATGGGCTGTTAAGATATTCTATGAGGATGATCTGATGAACTTTGAAGAAACTCTAAAGACTCTTACAGGGAATACAAACTGGATTCTAAGATTTGATGATGTATCTTTCTTAGATGCAAAACATAACAAGAAAGCCATATCCAAAGTCAAAGAGGCAGTTACAAAGATTCGACACTTGGAGGGAGGAGAGGATGTTAAGGTTATTCTAATTTACAATTATCACTATTCAAAAGGCCTAGACAAATACCTAAGACAAGCTGACTTTAGATTCTTTACTACAGTAGGTTCAGAGGAGGAGGATAACTTTGAGGGAATTATGGGAACTAAACAAATGGGGTTGGTCAAATTCTTTGCTAAGAATAGACAAAATGGAGTAACCAAAAAACTATTCATGTCTCCAGCTAGAATGAAAAACGGTAAGAAATTCTTTTACAAATGGAGAAATCCATTCATTCCCGTATTGTTTTGGAATAACAATAATCTTAGAATGATTATCAGTCCTACTAGGGAATGGATGCAACCAATATGCTCTATTTGTTCTACTGCAAAAGGCCAAGAGTCGCAAGTAAATGTTAAGCAGTTCCTAGAAGAATATGAATCGGTTTATCCTCAGTTATACAAAAATGCTATCAAACAAGCTCTCAAAGAAGCTGGAATGAATACTTATTCAAAAGCATCAATTCAAGCTAGAAGATTCTTAGATAAAGCCTTAGAGACAAAACAGTTTAACATATTTGATTTGGCAGTAGAATTAGGTTTGACAGTAAAACATACTAGAGTCCATAGAGATCCAAAGAATATCCTACCAAGTATGAAAGAGGATGAAAATGTTTAACCCAATATGTACTAGATGTAAAAAACCGTTCAAAGGTTATTACACTAAATGTAATGAATGTATCAAGGAGATTTTTGAGAATGATTTGTAAAAAATGCCTATTCAACAAATATCATTTTACAGCCGGTATTTGTACTGATTGTTTTCACGATAAATACAAACCAAAGAGAGAGGTAAAACCTAGTGATCCTCCTACTTTAAAAAATCTAAAAAAGTTATGGGAGGCGAGAATAGAATGGAAGATCAAAAACTAAACAATCACGTTAGAGCATTTATCATTGAGAAATATTTTAATCCTAGAAAGTATAACAAACATTATGTGCCTAGAGCCTATTGATGTAGCATTAGTACAGGGTTTGATGTTAGGTGGAATGACTTTTGTTATCGGTCTATTAGGCTACAAAAATATAGTAGCAAAGAAAACCAATAGTGAACCAAACCCCATTAGTAAGCAAGAATCTTTTTCTTGACATTAAGAGATTATCATTTAGATTAAAGTAACTAGATTTTTTTGGTTTTTCGCCATCCCAGTTCATTCTTCTATAACCTCAAAATCCCATTTACCTTTAAGTTTAGAAAGTGTTACTATTGTAATTCCCATACCAACTACTGCAACAATTAATCCTAAAGCATTGATACTATTGATTGGGGAACTGTTACCGATAATATAATGAACACTTATCATACCAGCTCCAAATCCTGACATGACAAATCCCAAAAGTGATAAAAGATAATTACGTTTTAGACTCATTCATCCTCAGCAGTCCTATCAGATTCTTTATTGAGTAATGAATCTATAAATGATCTCTTTGCCTCTCCTTTGAAATTGACAATTCTTTCTTGTTTGTTTCTACCAATCATACCAAGTAGATTTGTTTGGGAATTACCTTTTACTACTCCCATAGTCTCGGCTGATTTTGCATCTAAACTTCTTCTAAAACTTTGACCTACCTCAGCAATATCGTGTTGAAGATCCTCTGCTCTTTCACTGGTCATATTTCTTGGAGCATCATTACCAGTTCTTTCAAATTCTTTTAACTCAAAAATACATTGGCCTAATGTATTGCCATTTACAGATAATAGTTTAGTCCAGATAGTATCATCATCAAGTAACTGCTCTTTGGTTATACTACCGTCTTTTTGAGTAATCTCAGTTGTCTTTTGTGAGGCTGTAATTACTGCATCAATAAGGTCTTGGTTCTTTGGCTGTCCCTCTGGAATCACATATTTTTTAAGATAGGACTGATTTAAAAATACTACTCTTGAAGAAAATACGAATAGTCGTAAAGATTAGTCGATACCAAGAGGATAAGATGCTCGGAGAATTATATCGAGCTGATCCTGATGCTACAGGAGTTTCTTTTACTGTTTGGAAAAGAAAGTATAAGGATGAACAGAAACAAAAGTTATTCCTGTACAGTCATATTGATTTGTTCAAAAGTGTTAAAATAATAAATAACCAATAATTACAGATTAGGCATGGTAAGTGGTGGGGCTAGAAAAATAGATCCTAAATCTAAACTAGGTAAAAAGAAACATCAACCTAGTGATATATCAAAATTTCATTAGTGTCAAAATCTTATTAGGCACTAATTATTTTTTTTAATCAATGAAAATCCCAAAATGGCATCAAAAAGGGTTCTCAGATATTTTCATAGTTGATACTGCAAAAAAGAAAAAGAAGAAAAAGAAGAAAACCATGAGGAGTTTCTAATGTTTATCGGATATGCTCTTACCTTAGGCGTAATAGAACAGAGTGCTAAAACTTTAAAAAAGAAAAGAAAGAAACTAAAACTATGATTTATGATGATATAGAAGTGGGTTCAGGAAAACAGCCTAAACATCTTAGAAGAAGTAAAGCCTCAGGAACTTCAATTACTAGCAGGGCTGGTAGAACATGAATAAAGTATGTGGTAAAGGGGCTTTGTCAAAAGCAGTAAAACCAAAAAAAGGCAAATCAGTTTGGGAAAAGACACAGGATAAGTTTTAAATGGCAATTTATCGTGGAAGAAAAGTTACATTAAACAAACCAATGTTAGCTCCTGAATTAAAAAATAAACAAAACAAAGTATATGTCAAGGATGGAGACAGAGTTAAGAAAGTAGGATTTGGAGATCCTAATATGAGAAACAATAGAGATATACCTGACAGAAAAAAATCTTTTCGTGCAAGACACAAATGCGATACAAATCCTCCAAAAGATAAAACTAAAGCAAGATATTGGGCTTGTAAAACGTGGTAATATGAAATACAAAAAACTATTCAAACATAAACGAAAATCAAATAGAGAAACCTCATCCTTTTCAAAAAATTCTTCAAGAGAAATTTATCAACTAAAAGATGGCAGTACAATTAGACAGTCTTACCTCTCAGGTAGAAAGCAACGCTACAACAAAAACGATAGGCCAATCGGTAAAGAGTATTAGTTCAAGATTTTTATCATAACTAGACGTAATCAAATCGCTAAGGAATCACGCCTGAACTTAGTATCTAGGGAGGGTTATCAGTGTCCTCTCTTATCCCTCCCTAGAATAATCTTTATAAGAATAGTTTTTGCTGATGCTATTGAGGACATGGCAATATTAAATGGCAGGGATTTACTTTCTGCAAAATACACTACTGCAGAAATTTCTGATGCCAATGATCAAGTTCACTATGTTCCAATCAAAAACATGATTGGAGATTATTTTGTAGCAGAGTTAAACGGACAGTTATTTGCTTTTACTATGAAAGGGGCTAGAATCCTCACACATAGAAAAACTGCTACCAAATCATTTAGAGTAGTACAGTTTGATACCTCACATTATTCCAGCATCAAACCTGAAACCAAAGAATTAGAAATTGTGCTAAAGAAAAATGCTCTCCATCCAGTAGATCGTATGTTACATGACGTTCTAAGAGTATTGGGTAGGAGGGAAAAAGAAACCTTTGGTAAGTTCCTAGTGGGGAATCAATCCTTTGATACTGAGGTAGAGGCCAATGATTATCTTGACTCTCTAAATGATGAGGATAAGAAAATAACTACAGTTGATGAGGATGGTCATGAGGTTACTGAGATGTTAAAGGTCAAATGGGATGTACATGATATTGATGATTTAATTAGAATATTCAGATCAAAGGAGGGAGAGTTCCCAAAACAAGTTCAGCAAATGAAACAATACCTAGATGAACTTGACGTTAAACAAGTTGTTACTCCGGTTAGAAAGATTACAGATTTTATTCAGAAAGACCTTATCGCTACAAGTCCATCCTATCTCGGTGGATTACTGCTCAACTATCATAGGGTAAATGGAGAGTTAAGAAAACTAACTAACAGTCCTGAGAAACCTACTGGTTCATTTATGAAGATAGCAGTAATTGGTTTGATAATTGGTATGGGTGTATTTGCAGTAGCTTTCATGGCCAATGAGGGATACTTTGATGGAATAATGGAATTTACTGATAATCTCGGAACTATACAAGAGGGATTCAAAGGAATCCCTAGCCCAACTCAAGGAATACAAAGAGGAGGAGCTACAGCCGGTGGAGGTATTGATTATTCTGATAATGGAATAATGGCATCCTATCCAGAACCATGTAAGTTAAAGGAAGATGTGAATAATGGAGTAGTTGATTACAACAAACTATCTACCTTTGTTCAAGATATGGTTGATGATTTGGAGTGTTGATATGGCATATCGTGAATGTAAAGGATTATGCAAGGATCATTCTTGGTTAGGACAAATCGGTTCAAACATTAGACTAGGACTAAAAGGTATGTGGTATATCAAAGGAAACAAGTATTGTACCAGTTGTCAATATGCCATAGTAACTGAATCAGTCAGGTGTCCATGTTGCGTTAGTGTTTTAAAATACAAACCAAAGAGTGCTTTAAGAAATAGACAAATGCGTGAACGTGAACAAGTGGTAAGATATTGAAACTTGTAATTTTTACAGTCCTTGTACTCTCAATTATTTTTGCATTAGAGATTAGAACCAATATGCTAGAACATGGAATGGAGCTTGATGAGTTTGATCCGTTCTATAATTACAGGGCATCACTTTACCTCTATGAGAATGGCCATGAATCCTATCAGGAATGGATTGATGAATTAAGCTGGGCTGAGATTGGAGGGCGAGATGTTACAGAAACCAGCCAAACTACGTTGCATTATTTTACTGCAATAACATACATACCTTTTGAGGATTATATTTCATTCAAAGACTATACAATAATTCTACCGGCAATACTTGGATCATTAACAGTCGTACCGGTATTCCTACTTACTAGAACAATAACCCACAGATATGAAATTGGATTGATTGCCGGATTCTTATTTGCCATGACTCCAACAATTATCTCAAGGGCTAGTGTCGGATGGTTCAAGTCAGAACCACTTGGAATGTTCTTAGGTCTATTTGCTCTTTGGTTAATCGTTAGTGGTATTCAAAGAAGTTCCTTACCAAAACTAATAATCGGAGGTATTGTTTTTGGTACAGCATTATCATCTTGGGGTGGTGTAATATTCTTCTTTATACCTCTATTCCTTTGGCTATTTGTCATAAAGGAAAACTCCAACAAACTTCAGTTTGGTCTAGCTTGTTTTATTGGAAGCTTTTACTTTACGACTTTTCTATTCCCTAGAGCCTATGCACTGGCCAATGACTTTATAGCTCCGGCCTTAGTTGTTGCAGTAATCTTTTTGATGATTAAATCAAAGTCAAAGAAGATAGCTTACATATTCATAGTTGGACTTGTTGTAGCCGGTACAGTATTGATAGTATCCGGAGAGGTTGAACTGACAAATTCAAGATACCTATCAGCATTAAATCCTCTAGGAAGTGATGTTGATTTACATAACTCAGTAATGGAGCATCAACAAAACAATCTAATGCACTTTGTATTTGTCAATGGAGTCCTATTGTTCTTAGGTATTGTCGGAATACTTGTAGCGATATGGTATAGAATGAACTGGTTTATTTTGATACTAGCTGGCACTTCAATCTTCATTGGTATGAATATGATGAGACTTGAGTTATTCAGTTCACTTGCTTTGGTTATTTTATCTGCAATTACTCTATGGAAAATCTATGAGATATTACTGGTCAAAAAGAATACTAGAATACTTGGCATAATGGTTCTTGGAGGGGTTGTCTTAGGTCTCTTTGTTTTGTATGAACTAGCTGAGGATGTAAGCAGTAGAGAACAGATTATCAACATGGATAATGGAATATGGGTTGAGGCTTTGACATGGGTTAAGAACAATACTCCTGAGGATTCTAAGATAATGGCATGGTGGGACTATGGTTATTGGATTCAAACAGTAGGAGAGAGGGCTACCTACATGGATAACTCTGCTAAAATACCTATGGAAAATTATGCCAATATATTGACAGATGAACCTCAAAGTGGAATAGATAGGTTAAAGGAACTTGGAGCAGATTATGTGATTGTATTTGTCAGGGGAATAGATCATGTGGATAAAGTCGAACTTGGTATTGGAGGGGATTATGGTAAGCTTGAATGGATAGCAAAAATAGGTAATAGAAATACAAATGATATTACTATGACTAATTCTCTCTATACTTTTATGATGCCTTTTGATGATAATTTTGTTAGGGATCAATCCAAGATTGATACTCTAAATAATATGGGAGCTGAACTTGTTTATCAAGTATCAAGCCATGAAGAACAGTTTGCTACAATCTATTTGTATAAACTTAATTAGTCTCCATTTTTCAAAGTAACCAATGAAACTGCCACTGGCTCTAGCCATAATGACGATTATGGGTGTATCCAGTTTGGGTTTCATTCCGGATTCTTTTGCTCAAACAAATGTAACAGTAACAACTCCTACTCCATGCTTTCTAAATTATACAGCCGGTGTTGAGATGTGGGAAAATTGTGGATTCCAAGATGATTATATCTCAGCTACTCTAGTAGGATTTGAATGGGTATCAGGTGGCAACTTTACACTAATGATAGTTACTGTCTTAATCATTATGACCTATCTCAAATACCAAACAATCGTTTATCCTATTGCAATAGGAATAGTGATGCTACCGTTCAGCTACTTTGTATTCCCTGATGAGTTCTTGAGTTTTGCCATAGTAACAGCCGGTATCGGTATCGCAGGTATTATATGGGTAATCTACATAGTCAGAACGAAAGAATATTGAGAGGACAATACAATATCTTCAAGCGTTGGTACAAGTGGAATTACTCTGGAGTCATTACAGTAGTTCTAGGAGTCATTCTAGTTTTTGGAGGTTTGTTTTATTGGCAAGACAATCAGCCATTTTATAATAACTGGAGTTGTGATACTTTGGTAGATTATGTGATGAACGTAGATGTGCCTGATCAATTCCCTAAACATAATGAACTAACTGAGGATCAACACAATCAGGTTCATCAGTTCCTAGATGAGTGTCAGGAGAATAATCGTTTTTCAGCCCCGATAGAGCATCTCAAAAATCAGGGATAATAAAAAGTTTGAACTATGTTCAATGGATAAATACTAAATCGTAATGGAGTCTCTTAATGGATAACTCCTTAATGGGATATGTTGGAGCCTTTATTGCTGTCGCAATCATGCTCGGCATTGGTACACTCATTCTCGGTGGAGCTGCAACTGACTGTAGCACAATCACAGGTTATAACGCTACAGCTGGAGCAACGCAAACCGGATGGTCTCTACAGTGCGAAACCAACAATACTCAATCACAAGCTGGATACAATCTGTTAATCATCACATTAATTGTGTTGGCAGCAGTAGTTGTATTGACCGTTGTCCGTATGCTCTCCTAGAGACATACGACACAATCCTTTTCTTTTTGTTCAATGTTTATAATCAATAATACAATCGTCTAATCATCATGCCAAATGTAAGACCATTGACAAAGAGGGCTAAGGTTAAGAATATCAAAAAAAGAAAACCTAAAAAGTCCATTACTCCAAAAGGTAAAAAACCAAAAACACTCCCTAGATACTAATCTAGGGGTGTAAAAACTTTTTATGCTCACGATTCAAGAAATCCTATATGTCCAGTCTAGTTTATCTTGGTCTTTCTCTTATTCTCTTTGTAATTACTTATGGTGTTGCCTTTACCTTAATGCCTATGATCTTTGGTTCATTCTTTACTATGATGGATGATAATAATTTTGTAATCAACGCTGAATGGCAAGCTCTCTATGAAACAAATGAAGATACAGTTCAGTATCTAGTTCCGTTAATGCCGACAATGGGTATCATCATAATTGTAATCAAAGTCTTAATGACTGCAAGTGCTAGAGGTAGAGATTAGAATGAGAAAGATACTGTTTGGTACTTTCGTAGCCTTAACCTTAGTAGCCTTATCTGGAAACCCACTTGCCATAAACTACATGGCTTCAACTCCATTAATCACTAAAGCCTATGCAGAAAGTACACAGTTTATCGGTTCTGAACGTGGGGATACTTGGGAGAAACAATACTATCAGAATGGAGCAAATGTTCTAGTTTATCATACTTTTGGATTACCTGAGTTTATAGATACCCCTCAAGGCTACAAGGCTTATTCCATTACAAACACTCCAACTCATATCAACGTTAATTCAAATATAACCCCACTATCTTTTGATAAATCAGATTGTACAAATGAAATATACCATAAAGACGGTTCAGGAACTTTCATTCAGGATGAATACTGGAGTGTAGTAACTAACTCCGGTTCTGGATGGAAACTCTATGATATTCTACAGCTTGGCTGTGATTATACAACTGGTAATTCAAATGACGGTAAGACTTTGACAGTTCATAGAGAACATCCAAAGGCACAGTTCTTTTCTCAATACACTTTGAATGATGATGGCTCATTAACAAAGCCTGAACTTACTTTGGTAAATAATGGAGCATATCAAAACGCAACTTTCTCAGGTAATGGTACACAGATTACTCCAGAAGTCATGGGAGGATTTGAAAACCTCAAAGTCTCCTTTGCTAATGTTTGGAAGGGAGTAAGTGCTAGTTCAATCTCCTTTGACGGTACGACATATTCAGGTCAGGACTTGGCTAATCTTTTGCCTAATGGTCAGGCTGTTACTTTGAGAAAGGCACAACTTGTAGATAAGATAATCAACTTTGAGACTTCAGAGGGAAATACATTCATCTACGATACAACTCTAGGTTATAATGATTTAGTGGCTCTGCAAATTACAAGGAACGGAGCAACTGCTGATATAGTATGGGTATATGGAAAGCCTCAGAATATTAATTTGGGAGAGGTTATTACACTTGATCCTACTTTTGGTTATGCTGCAGGTACAGATTATCATGCAATAGATAGAAGTGGAGTATCAAGTGCAAGTTGTACCAAAGGAACTTTGGTTAAATCAACTGTTGAATCATTATCTCTCTATAAAAGAAATTCAGGTTCAGGAGCAAATGATAACTGTATAATTGAAGCGATAATGTGGGATATTTCAAGTATTGATGATACATCAATAATTACAGATGTATCACTTAGATATGATATTGATAGTGCTATAAATGCACAAAATTGTGATTACACAAGTATTGAGGGCGAACCATCAACTCAATCTGCAACTGATTTATGGAATGACATTGATGGTACAGATACTACTACTACAACATTTGTAAGTAATGATTCTGGATGTGCTTCTACTGGTACTGATAAAACACTTGACTTGGGTGTTAATGCTGATTCAGATTTACAGGCTGAATTATTAGTTGATGATACATGGGGTATTGGAAGATTATTTACCGATATGACAAGAGATGGTTCAGATAGAAGATCAGATAGAACTAATGGGGATTATGAATTACAAGTAACATACATTATGCCAATAGTTCCACTAGCCCCAACAAATGACGGAGTAACAAATGTCGGGGCTGACCTACAATACGACTGGACTTTTGGAACTAACTTTAACAATGCAACACAGCCATCAATAGATAGCAGTACGGTCTATGTCGGAAATACAAAGTACCAATACACTCCTCTAGCTAACTGGAACGCAACACAAGAGACAGATATTGGAGGTATTACCACTTCATCTAACTTTGAGGGATTATTTCATTTTGATTCAATTAATTATTTCGGAACTATTACAGAAGAAAATACAAGTGGTGGTTCTTACAGTGAATTAGGTGGTTCATCTAATGATAAATTAAAACTTGCAGAGCATATTACTTCGTCAGGTTCATTAGTTGGAAAAACCATAACTGAAATAACTGTTTCATTAAAAGATACAATAGGTTCTCCTACAGGTACAATTTATGCAAGAAATTGGGATTCATCTGATACCATAAAAAATACTTGTACTGATACATTGGATGCAAGTACAGTTACAGGTACTTTTGCTGATTATACTTTTACAGGATGTAATTTTGAAATTGAATCAGGAGATAGATTTGGATTACAATGTGATGGGTGTGATGCTTCAAATAAAGTTGGATGGGAACGTAGTACATCAAACACTTATGATGGAACAAATTCAGTTATGGCTACTCATAACGGGGCTTCATGGTCAGATTCCACAGGATTTGATTTTGTATTTAGTGTAGAGTATAATGATGAAAATAATAGTGGGTTTTATGATTATTCAGGTAATGATGACCATGCAGAAATCATGAATCCAATAGATACAATAACATTTGATAATTCTGCAACAAACAGTGTTTTCTCACCTCAAGGTTCATCATTAACAATATCATCATTTACAGTTGCAGATAACGCCAATAAAATATTGATTGTATCAACTGGCACGTATAATGGTTCACCGACAGTTTCAGGTGTAACATGGAATGGTGCAAGTGAATCATTTACAAAAGCAGTAAGTCTTGCAGGTAATTATGATGTTGAAATATGGTATTTGGTAAACCCAACCGCTACAACAGATGATGTTGTAGTTACTTTTTCTGATTCAACAGCCGGTAATCGTGGTGCTGGTGTTTATTCATTTTATAATGTTGACCAAACATCACCAATAGGTGTAACAAATACAGTTGTTGGTGGGACAACTACTTCACCAAATGGAACAATAACCCCAACAACAGAAGGTTCAATGATAGTTGACTCGTTTTACAATGGATGTGGTACTGTTTCAGGTGTTACAGTTGACCATACAGAGGGTTGGACTCAATTAACTGGCGGTACAGATAGGATATTCTCATCACAGTATGATTTAGATCCTACTATTGGTAGTTCTAATGACATAGGTCGAGATGGTACTTGTTCAACTTCATATTCTATGGTAATAGCAGAAATCAAACCATCATCTGGTTCTGCAACCATAAAATCATCTCATATTGATACCGGACTCTCCAATGAAATCCAATTGTCAAATGCAGGACTTAACGTTACAAGTTCCGAGTGGGGAATTAGTGGTACTGGAGACTGGTCAATAAACAGTATTGTTACACTTAACCAAACTGATCCATTCACTTTCCTATCCTTTGATTCGGGTTCTGAAGTCAAGATAACTTTGGATAATGAGTTTATTGATTTGACTAAAGGAGGCAGTACAATTTTCAATCATACTTTTACTACTCCTTTAACTTCCACAGCTTATGTCGGAGCTGATTACACAAATGATTTTAACACAGATGATGGTACACAAACTGGTACAGTTTATTCAGTTGATACTGCAACTGATGAAGAATTAGATGGTGCTAGTGATAGAACAGCAACAAATCATAATTATACTTTTGATTTACAGACTTTGTTAGGCGAATCAGTAGGCGATACATGGGGGTACAGATTTACCTTTGATGGCACTTGTTCAAGTGGTAGTAATAGTGCATTTACTTTTGTTATGATTACAGATGGTGATGCTACACGAAATGGTCATACTTCCGGAGCTCAAAAGGGAATTGGTTTTGATACTGTTAATTGTGATTTGCAAGGAATTATTCAGGATGCACAAACTCCAATCAGTTCATTAACTGGAACTGTTAGTGGTTCAATTTCTGATAGTACGACTTATTACGTTCAGATAACTTCGGAATCTACCGACGACATTAATGTTTGTGTTTCTACAAGTGATTCACATTCATGTGATGTATTGGATTCTGATATTAGTCATGCTAGTTTTTCAGTAGCACTACGTTATCTTAAATTCCAAAACTGGACTATTGCCCCTATCGGATCAGTGGGTTCATGGACTCAACAATTTGACAATATAGAGTTTTGTAATAACTCTATTAATTTTGACACTTGTAATCCATATACTCTAAGTCCTCCTCAAGCATTAACAATCACTAGAGACACTTCAGGAAACTATGAAACTTTGATTAATGGTACAGAATCAGTAACCAGTACGGATGCTACAACACTTGGCACAGTTACTAATGACTTGTACCACATTGGATTTGATACCAGTCTAGGTAATAGTGGTACTTGGAGACTAGATGAACTATCAATAAGATCAGATGAACAAACTGCTCAGGATAGTGCTGACTTTGGAGAAAGAATACAGCCATTTACTTATCAGGCTAGTGTAACTGCCCCAACTACAACTTATACTCATACTGGATTTGTCGGAGCAACCGATTCATGTTTCAAGGTTACAGCTTGGAATAGTGTTGGAGAATCTACTGCTAGTGGTATAGAATGTGGTACAGCAAGTGATCCTAGTCCAACCCAACCCACAGGATTATTAGCTACTGATATTTCAGAGTCAAGGATTGATCTCTCATGGGATACTGCTCCAGTCTATGATAATATTACAGGTTATAGAATATTCTACGAGTCTCCAGTAGGTAACGGATGGATAAAACTTGTCAATGATACAGGTACAAGTACCGTTACATATTCCCATACCTCACTATCTACAAAGACACAGTACAATTACATGGTAGCCGGAATTAACGCAACTGGAGTAGGTAGTAATTCTACTGCCTCAAATACATATACTTGGGGTGTACCTGATGCTCCAACTGGATTTAGTATAATCAATCCGACAGTAGATACACTTAATTTGAATTATACTGCAAGTGTACCTTTTGGTTATCCGGTTACTGGTTATGAGGTTTATCGAGACAACGTACAAATCTCAGCCGACATTGGTAATGTTACATCATATACTGACACAGGATTAGGAGCTGTAACAAGTTACGACTATGCAGTAAGAGCTCTCAGTTCCTTTGGTAGTTCTGGATGGGCTAATGCCACAGGTACGACAGTAACCGAGCCTCCTACCAGTCTAACAGTTAATGACTGTTATCACACTTGTACGACTCAGTTGAATCTTGAATGGGTAGCTCCAGTACCGGATACCGGTGTGAATGGTTACAAGATTGAAACCGAGTCTCCTATTGGGGGTGGATGGAGTACACTTGTAGCAAATACAACTACTACTACATTATATTACAATCATACAGGATTGGCCAATGATGGAGTTTTCCATAACTATAGAATCTATGCCTTAACTCCAGATGGCCAATCTGCAGTATCAAACACTTATGCTTATACCACTCACAAACTACCTGACTCTATTACTGACTTGGTAGTAACGGATGATGGATTACTACAGTTTGTTTTGAACTGGAGTGTGCCAAGTAATTTGTATGGTACTTTATCTGGATACATGATTAACTATACTACTCCGGCTGGAGATCCTCTAACTATTGAAACTTCAGATACAGGTAGTACATCAACTACCTATACAAAAGCAGGTAATGATCCTACAGTAGAATATTCATTCAGAGTTTCTGCAGTAACCAATCATGGTACAAACAGTACTCTGGGTAATATCTTCAATTATACTTTAACAACTCCATTGGAGGTAGGAGATTTGACATTTAGCACTGAAGATAATACCAATGTAGTTCCGTACTCTTACATGGTAATTCCAGTAAGTGATACTACAGATACAATTAGAGTAACGTTTGATTCCAGTTTTACTACAGATTGTACCATTGAACAAACTCTAGCCGGTACGACAAATTCCTATACCGGACTTAGTGAAACAGCCGGTTCAGGTAGTTCAGTATATCACGACTTTAGTGTTCAGAATACAGGTAATGATGTTTTAGAGTTTGATTGTTGGGATCAAACTGATCCAACTCAAAACGGTCAATTTCTATTTACTATTGACCAAACAGGATTAACAAGTACTGCCATGCCTTTAGTTGGTCAAGTGCAAAACTTTACTGGAGGACTTTATGGTACTAATGGAGAGTTTGGAGAATTTGACTTAATCACTCTATTTGTTATCATACTTTCTATGCTAGGCTTTAATAGAAAGCATCCAGCCTTAGGAGTGGGATTTATGGTAGTAGCTTTAGGAGCAACAAGATATTACGGATTAATCGGAGATATATCATTAGCAGTAGGTGGTATAGCATTAATCTCTGTATTAGCAATAGGGGTAGGACTAAAGAAATACTAGGTGGATATGAATGATCGACAAAGCACTCATTTTAGTTATGTTCTTTTATGCTGCAGGATTTAGTTTAGTAGGAGTTCAATATACTTTAGCTGATGTTTATAATATTACTCTAGTATCTCCGGTTTCAGGAGCTCCTATTGAATCTGCATTAGTTGGTTACTTACAAGAACAAAAATTTAATGAAACAACTGAAAATATTAAAACAGCTAACTTTACAACAAACAGTACATTTTTTGACAGAGTTGAAACCTTTACCACAGGAGCAGCTTTTGTGGCATGGGAAATTATCGGATTAATGACCGGAACATACATCTTTTACATGATGAACCTTATGTTAGGAGAGGGATTTGATATATGGACAACAGCTATTATTGCATTATATGTAATGTTATTAGCAAGGGCAATACTTGGATATGTGAGAGGAATCTAAAATGGCAGATGTATCAGTTATAGAATTTATTGTCTATGCTCTAGTTGGTTATTCAGGAATAGTATTGTTAATTTCTTCAGCCTTTAGAGAAATTCCTGCAACTGCTTCAGGTTCAACAATTAGAGCTATATGGATACTACCATCTTTGTTTTGTGTCTATATGTTAGCTAGTGCTGGAACTGATATTTACTTTGAAGAAACTACAACTACTTTGATAAATCAAAACACTACAGAAACATGGACTGAAACACAACAAGATAAAATTACTTTGTATCAGCCAGTATGGGTTACTTTACATATTTTGTTTTTCTTTATGCTACTCATATTCTTTATTTGGAACATCATACAGTTATTGGTTAAGAGAGAATGAACAACGGAATACCAACAATAATTATTGCTTCAGTCTTTGTAGTTATTGGAGGATTACTTTTTCTAGGATATGAGGAGGGAGAAAGTATTGGTATCCCTCCTAGAACCGATATATCCCCACTATCAATTCACCTTGATTTAGAACCAAGTTATACTATTAATGACAAGTTTGGTAAGAACAATGATGTTGATGATTCTTGGGAGGATATTTGGAATGGTGATGGAACTATAACACTTCTTACGTCTCCTAGTACATTTACAGTTACAAGTATAGGTGAGGATACTTCTGGAGGTACTGGAGCAAGAACTATTGTTCTTGAGGGATTGGATTCCACTTGGGCTACTCAATCAGTTACGGTTACATTGGATTCAACTACTCCTCCAGTAACAGCCGAGACTTGGTTAAGACTTAATCGTGCTTATGTTGTTGATGTAGGAAGTGGAGGTGTCAATGCAAATGAAATTATAATTACAGCAAGTACTGGAAATTCGACACAGGGAGATATTTTGGCTGGAGAGGGACAAACACAAAAAGCAATTTACACTATTCCTTTGGGCTACACTGGATTCCTTGAAGCTGGTATGGTCTCAAGTCATTCAGGTCAGGAAATAACAGCTCAATTATTAACAAGATTGCCTGATGAGTCATGGAGAGTAAAATATGAATTAATTATTGATAATAATCATTTTGATTTTCCTCTAGTTGGTTCAGCCCCATTACCTGAAAAGACTGACATTAAATGGAGAGCTCAGGGAGCTCATCAAAACAATGATGTTAATGCTGGGTGGAAATTGGTGTTAAGAGAAAATTGAAGAATAGAGTAACTTGCAGTAAATGTGGAACTGAAAATCATTTTGCTAATTTAAAATGTAGTAATCCTGATTGTGAGCACACATTACTACCAAACTAATTTATACTACATAATACTACATTATAGTGAGGCTAGAACCATGAATAACCAATAGTGGCACGAGTTTTGTTTCTCGCATTGACGCCTCAACTTTTTAATTCACGTTTAGTGTACGGTTATGAAAACCATACATTAGAAACCGTACATTGATAGTATCACTCACGCCTAGAGCATAGTATTTCATACCATTACTAGCTATACAGATTTGTATAGCTGTTAAAAAATTCGTGCCTAAATTTCATTTTTGTACTTCTATATGGTAGATAATGAAAACTGTACATACATACATTACAAAATATAACACTGTTTGTGCCTAGAGAGAAAAATGTATGTATGTACGGTTTATTCTGTAATTAAACTCAGAGAAAAAATAATTTGACCAAAATCTTTATAATATAATCTAGTTAGGTAAGTTTGGCGTGAAAGCAATTCAAAACTATTCAATAAACGTAGTTGTTTTAGAAAACTTTAACGATATTGTACCAGCCCAAACTAGATCAAAAGTGATTGAGGCTTTAATGATTCAATTTATGATTGATGAGGGGAATGAGCCCCCTCATACTATGGTCAGTATAGACGAGTCTCCTAACAAGGAGGATCGATAATATGGATACTACCAACAACGATAAAACCTTTGATAAAAATCATTATATCGACTTATTCAAACAGGCTGGTTTCAACTGTTTTCCCCTAGTCAGATATAGACAGGGAGAGGTCAATACCAAAAGGGCTGATACTAGATACCAAGCTAGAAGAACCCCTAGAGACTTGCCAATACTTGAACATGAGAACTATGGTGTCATGGGTACAATAGAAAACAAGGGAGGGGTTTTGGATATTGATGAGAAAGAAAAATACCGATTATTTGCAGAGAAAACAGCAAAGACCTACATGGTTATTGAGAGTGGGGGTGGATGGCATATACCAATCAAGAATTTCTCAGAACAAACAAGTAAGATTGAACTGTTTGATTATCATACTTCAGAGGATAAGGTAGCAGAGTTTCAAGGAATAGATCATTATGTTGTAGGCTGTGGTAGTACGATTTGGCATGAGAAATTACAAAGAGAAGTAACCTACACAAATATAGGAACTGAAAAGATATGGGATGCTAGAGGTAAGGATTTTAACGCATGGATTGATGTTATTGCTAGAGAGTTAGGACTGTCTCCAAGAAAGAAAAAGAATACGAGTTCTTATGCTCATCTCAGGGAGAATTTTAGAAAAGGGGTAATTCCACACTCAGGCCAATCAAACGATTACTTTCATCAAGCCACTTTGGTTTGTATGGAGGATGAACTGACTGTAAATGAGGCTATTGATAAGATAAAGAAAATTTATGATGAGTGGGCTAAGAGTGAATACTATAGTCATAGGACATGGACTTCAGTTCAATCAAAGATTGAATATACTTTTGAACATGATGTACCTCCAAGTCAGAACAAAGGAGGTAGGCCTAAAGGTTCAAAAGAGAATGGTATCGACACAACTAAGATTGCTCAAAGTATTATTGCTGCAAAGGATCTTTATTCCAATCTTCAAACAGAAAATCTCTTTATCAATCGTAATGGATTCCTAGAAAGATATGAGGAGGATTTGGCTAGGGAGTTGATCCAGATATTTCCAGAGCTTGAACCAGCTAATGAAAACTCTATTCTATTCAAACTGTTAAGAATGTCTCCGGCCATACCTGAGACTAATGATGATTATTTTGTGTTCAAGGATGGGGTAAGAAGTTTATCAACAAAAGAAAAAGTTGAAACTGATGAGATAGGTAGTATGGGTTTCAAGGATTACAATTATCTGTCCCCAACAAAAGAGAATGAGCCAAAGAAGTTCCTAGAAGTATTCTTTGGTAATATTCCAGAGTCAGAGCATAAGAGAGTAAAAGCCTCACTACGTTCAATTTTACTATCTGAACCTGATACTAGAATTAGTCTCCTAGTAGGAGGGGCTGGAAGTGGTAAGACAAAATCTGCAGAAATTTTAGAATATGTTTTGGGGGACGAATATGCCTATTCTGTAACTGTATCTCAGTTCATTAATGATCATTTTATACGAGCTCATATTGACGGTAAGAGGTTATTGATATTTCAGGATATGCCGGATACTTGGAAAGATTTTGAAATTATAAAGACATTGACTGGAGAAAATTCTACTACTCAAAGAGGATTCCATCAAGATAAAAAGAAAGTCGTGAATAGATTAAAGGTAATGGGGTGTGCTAATTATCTAGCAAAAATTCCGGCTGATGAAAAGAACCCAATGTATTCTAGGAGACTTTCTCTTTTACATAAAGATCCTCCTTTGATACCATACAAAGAAAATCCAAACCTCTCAAAAGAAATTGCTGATGAGGAGGGCGAGAAAATTATCTCATGGATTTTTAATCTCAAAGAAGAGGATTGTGAATACGAGGATGCTAAAACTGTAAAGGTAGAATATGAGAAACTATCCAGTCCTGAGACAGAATTTCTTGAGGAAAATTATGAGTTCATGGCTGACAGTATTGACTCTATGGGGGTTATTACAATTTTAAAAGAATTTAACAAGAAATACGGACTTGAAAAGGATATGGATTACATGGCAAAGGCTCTAAAGACTGCCGGATATAACGTAACCTATTCGGGATCTATTGTTAAGAATATTGTAAAGAAGATAAAGAAAGAAGAACCAAAAGATAAACCTCAAAGGAGATTCCAGAGTGATGATGATTAAGGAGACTGGTCAAACTGCCTTTTAGACGACAGATAAACAAGTGCAAATGTGGATGTCATTGGGAGGGCATTAACAACTGTGAGAGATGTGCCGGTTATCATAATTCGAGGGGAGGTTACTAAATGAGATGTAAAAAATGTGGGGCTACTCATAAAAAATCAGCATCCTTTGACAACAAACAAATTTGTTTTAGGTGTCGTACTGGATACACTAGATATGCGAGGGGAAAAATATGAGCTATATGCCTCAATCAAAATCAGATATTCATCCAACTCCTGATAATATCTTTGATATTATTTATAACACATGGAACTTGAAAAGAGAATCATTCTTTGATCCATGTCCGGTTAATCCAAAGTTTGACGGACTGTTAGTTGATTGGAAAAAATATAATTATGTAAATCCTCCATATTCAGATTTACCATTATGGGTAATCAAAGCTGTTGAGGAGGCTGACTATGGAAAACTAACTGTAATGTTATTACCATGTAAAACTGACCAATGGTGGTTTCATGCTTTACTTTATCATAAATTTGATATGAGATTCATTAGAGGTAGGCTTAAGTTTAAAGGAAATAAATTTACTGCAACTCAACCTCATTTTTTGGTAGTGATAGTATGACAAAATCACAAGCACGTTTGATTAGACTATCATCAAGATTAATTTCTAGGGCTAGGAATACTCCAACTCTAAATGTTTGTTATACTTGTAAAAATGGATTCAAATGTGATGAATGGGTGGTTACAAAAAAAGCAAGTCATTATACAAAATGGTATCACGAAAAATGTGCTAGGAGTATTAATCTGATATGAGTTTGGATGAAGCCATAAGGCAGTTAAAAATAATGGAAAAAAAAGTAGATGAATGGAAGCAGTATATGAGAGAGGAGTTTGGTTATGAAGATTGATATTACATTCATCAAAAAAAGATGGACTGATGTAAGACTTGGAGGTACTCAAGTATCTCCATTAATTCAAATGGCCAATTTTACCATGATTACTTTTATGTGGATTAATCATATTATTCCGATTGAAATTTTTGCTCCAGTATTTGCACTACTTGGATTGTTATCTTTGTCATATATTGGAGTAAGATTTAGAGCTCATCAAGCAAGTACCGATTATAATTTGGTATTTGATCGACAAACTAGACAGGCTAAAATTCTGTATGAAATAATGAGGGCAATCAAAGAGGGTAAGACAGATGAAAATTATGATAAACAAATGTCATACCTAAAATCTATTAGTTCAGAGTTCAAAGATTAAGTAGTATTAATTTTTCACAAAACTATTGAGGATACTTCATGTATGGGATCAAGCAGCTACAGCTAGCGTGATAGCAAAATGGCAAAAGAAAATTGGTCATACTACTACTGTAATTAAAAATGCCAAACATGACAAAGCCGGTATGACAAAATATTACGGAGGTATTCTAGTCAAGAACAAATATTATTTTATTCTCAAGGCTACTCTTATGGCACGAAATTATGATGTAATTCATTTACATGATGCGTGGTTTATGGTAGTTCCGTTAAAACTTCTTTATAGAAATAAGAAAATAGTGTTACATTATCATGGTTCTTTAATTCGTGATAAGCATATTGATAGTTATCGAGCAAAACTTGAATCACTCGTTGATCTTATATTAGTCAGTACTCCTGATCTATTAGAATATGATTATCAGAAACAGCCCTATTATCTTCCAAATCCGATTGATACTGATCTGTTTAAACAAAGAAAACCACAAACAAACAATAGGTGTTTTACGTCATTAAAAGCAGAAACAAAGTCTAAAGAGATTGACAAATATCTTACAAAGGATTTTGACTATGAGTTTCAAGAGAACGTAAAAGGATATGCTACTGCAATTCCTTATGAGAAATTCCATGAGAAACTAGAGCAGTATGAATATTATGCTGACATACCATTCATCAAAGGAAAACTAATACCCACTCATTCTGTATGTGGACTTCAGGCATTAAACATGGGACTAGGTGTTCTTAGATGGGATGGGGCTCTTGAGTACGGATTACCTAGTTTTCATAAACCTGAGAGTGTTGTCAAGGAATTAGACAAGTTTTATCAATCTGTATTCCAGAAACAGTAATCACAAACAGCAATACATTTTCCCCCCTCGCAGTCATGTTCTTTACATTTACAGAAATTCACACATAGTAGGCGTGTTAAAAGTATTTAATTCTTGAACAATTAGATAATCTATGGTATTAGCTCAGGATGCATCTCAGGTCAATCGTTCTAAACAGATTCAAGATGATATACAATACCGTAAGGATGTAGCAAAATATGAAGCTGATTTGAAAGCTTATGAAGCTGAGAAAGCTAGAGTTGAAGAAGAAAATAAAAAAGCCAAAGAAAAATACGAGGCTGATCTAAAAGTTTGGCAAGCTCAAGAAGCTGAAAGAAAAAAGAAAGAACAACAATCAAGATGGAGTGGTTATGATTCTCAGATTACTCAATATCAAAATCAAATCAAATCTTTACAACGTAAAAGTGAACAAGTTTCTAAAAGAAGTGTACCAAATGTTGCTATTGATAAAGGGCAAATTGCCTCACAAATAAGAAACGTTAGTCAGGAACTTCATAATGAACAAGTCCGTATGCGAGCTTATGGTGGAAGTAGAGGTAGGGCTGAAAAAGTGCAAGCTCTTCAATCACAATTAGCTGGGTTACGAACTAGTATGAATCAATCTGATCAAGTAAAAAACAAACAAAACGAATTAAGAAATATTGGTCAGGAAATTAAAAATTTACAAATACAGTTATCAAAGACTCAAGAACGAAAAGCAGGGGCTGTAGCACAATACCAAGCAAAACAAAAACTTGAATCACAAGCTAGATCAGCAATTACTTCAGCCGGAAATGAATATGCTTATCGAAAAGCAGTATGGGATTATCGTAATACTGATTTTGTTTCATCAAGAGGACTAGCCAAACCTTACATGACTTCAGCTGTTTCAAGTGCTTTAAGAGAATACAGTAGAGCTCAAAGTATTGGTAAGGGTTCATCAATTAATCGTGCTTATAGTAAAGCTGAATTTGCTTTTATGGGAGGCTCTCAAGCTGATTGGAACGCAAGGATACAAGCTGAAGATAGGAATAGAAAATTAGCAAAACGTATGTCAGCTTCGTTAAGAGCTTCAGGTAATAGACAGATTCAATCTGCAATAGATAAAGAGATGGAAAGACTTGGAGGTGGTACTATGGTTTCAGGTACTTTAACCATAGGTACGAATGTAGCTAGTCGTGTTCCAGTTGCTTCCGGAACTGCAGAGAAAGCTCAGGACTTTGGAAAAGGTTTCACTTATGAGACTAGGGCTTTTGGTTACGTTGCATCCGGTCAAGCAGAAATAGATAGGCAACAACAAATAGCAAAATATGAAAGAGAACAAAAACTCAAAGCTGCCGGACTAGATCCAAATGTACCAGCCGGAGGTATGGATATGATTTTGAACCAACCTGTATTAGTTACTCAAACATCCCAACTCGCAGAGCCATCCAAACCAAGAACTCCTGAAGAAAGATTTGAGGCTAGAAAACAAGGAGTGCTTTCAGCTACTCAACAAGAACAAAAAGCTATGAAAGCTTTTGCTGAATTAAACAAACCTCAAGAAGTGGCAAGGTACACTCCTTTTGTAGTTGGAGATAAAGGATTTTTTTCAGAACGTGCTGCAATAAATTACGCCAATCAAATTAATGCAGATCCTACAAAAACAGGTTATACCCCAGCCGGTTCAGATATTTTGGGAACTGGGTTTAGAGAAATTCAAACAAATACAAAGCCTGTATCTGTGGACAAATCTGTTAATCAGAAAAACTTTGTAGCCCCTTATCTCATACCAGTAGAACAAAGATCATTTATTGGATATGGTCAGGATGGAAAACCAATACAAGGATCTCCAGTCCCTCAAGGTAGATTTACTGTAATTACAACAAAGGAAACTACATACAAAGAGGGGGGAGTAACTCTTACTGTAAAATCTCCTAAAGACAGAACATTCAAAGATTATCTTACTGCTCAAAAATTTATTCAGAGAACAAGTCAGCCTAAGGCTGAGTCAGTTCAAACTCCATTATCATTATCACAATTTGCTACTCAAGACATGATATGGAAAGCTACAAGTCCGGCAACTGGAGAGGTTAAGGAGTTTTCCAATAAGAAACAAGCTGAAGAATATTTGGCTCAAGAACAAAAGAAATTACCACTTACTGCAAAAGACGGAGTAATCATACCATATCAAGAAATATACAAATTTGCTGATGAAAAGAATACTAGACTTCAGGAAAAACTCAAAAAAGATCCTGATAACATTGGATTAAACTTAGTTGCTGCAACTGGTACTACTATTGCATTGGGACTGGATGCCATTACTGAGGGTGGTAAGGCACTTGACAAATATTTAATCAATCCAACTAGAGCCGGTATGGAACAATCATTACTACCACTTGTTGAGCAACCAAAAGCTACTCGCCCTGTAACAATGCCTATTCAAACTTTAGAGTCAGCCGGATATGAACAACTATCTAAAGATAGTAAATGGATACCAACGAGTTTAGGTGTACCAAGACTTGAAGTTAGAGATGATCCTTTTGTTATAGGAGGAGCAGTAACCAGTTTTGTTGAGGGAGCATATAAACAATCACAGAAACAAGGATGGGTTCAAACCGGAACTCAGTTACTTGTATTAGCTCCTCAAGTATTTTTTGATGCTAGATCAGTAGGATCAATTTTTAAAAAACCTGTCAAACTTGTTACTGGTTTTGGGTTAAAATCATTACTCAAACCGACTGCAAAAGTAGCTAAGGAATTAGCTACAGAATATGCTCCAGCTAAAGCCTTTGTAAAAACAGAACCAACTATTGTAAAATATGGAGATAATGTTTTCCAACAGCCTACTCCTAATCCTTTTGGTAAGGAGAGAGTAGTACCTTATACTGTTAGAACTACAGCTCAAACTGTAGTTGAAAAATTAAGACAGGTAACTCCAACTACTGCCAAAGTAGTTCAAAAGTTTAATCCAATAGTAAGACCGGTTAGAAGTTTTGTTCAACAATCTAAAATTACTGCTTTTAAATTTCAGGATAAGGTAAGAAGTGGAATCCCATCTGTACCAGTCCCACAATCTGTAACTGATCTAAGTAATCAGTTTAGATTAAGAGTTCAGGACTTGAAAACTCAGGCCGGATTTTTGAAAACTCAGTCTCAAGTAGGTATTAGTAAGGGAATATTCAGAGCTCAAGTTCCATTAGAACGTACATTCCAACCAGTAAGATCAAGTATTCTAAATGCCAAATACAGAACTCAGTTATTTGTTCAGGACTTGAGAACTCAGGCCGGATTTTTGAAAACTCAGTCTCAAGTAGGTATTAGTAAGGGAATATTCAGAGCTCAAGTTCCATTAGAACGTACATTCCAACCAGTAAGATCAAGTATTCTAAATGCCAAATACAGAACTCAGATTTTCATAATGGAGCAGAGAGCAAAAATAACAAAGGCTCAAAAGACTTTGATAAAGGCAAAAAATAATTTCATAACTGGATTGAAACGAGACATTGATCCAACAATCAAAGGAACTGGTAATGTAAATCTTAACTTCAAACCCTCTCAATTCAAAACCCCTCAGAGTTTACTAGATGTAAAATATAGAGTTAGATTAGGACTGGATGATCTTAGACAAAAGAGAGGTATTCTAAAACGACAAGCTGTGTTATCTTATAGTCGTGGTTTGACTGATACAAAATTTGCCATCTCAAAAAGAGTTGATCCATTAATTTTAAGAGCTAAAACTGAATTAAGTTCAACTAAAAAATATATGTTAAAAGTATTGGGGGATGGATCTACTGAACCAAAAGCAGTAGTACCTTTTGAAACCAACCAATCATTGAGAAACAAGTTTAGGAGAGATCCTACCTATGAAGCATTTTATGGTTCTAGTGCAACAAAAGAAACTAGATTTAGAGAGGGATTAAAATCATCAGAGCTTAAACCAAAATTACTAAGGTATCCAACTCAGGCAATAGGAGAAAGAGCCTTTGTTAATTTCCAAAACAAAGTAACCGGACTTGAAAAGGCTGTTAAGGAAATTAGACAAAATAGAAAACGTTTTGTTGGTATAGGAGACTATGCTCCATCTATATCTCCGGCCAAACCTGATCTTCAAGCCTTATCCAAATTCCAAAAATCAACAATCAATCTAGGCCAATCTGTACCTATAAGAAAAGGATTCCAGCCTGTAGGAGAATTTATCCCATCTAAAGCTCCAAAATCTCTAAACCCCAGAGATATGTTTAGATTCAAATCAACTCAAACTAATTTAGGCTGGTCAAAACCTATCAAGAAAAATTATCTCTTTTCACGAAAAGGAGAAAAACCATTTAGATATTTCCAAGATAGTTTAGAGGGAGCATTTAGAGATACACGACCAAAGGACAAACAACTGTTTTCCAGAGCTTCATCAAAAGGTAGGCTTAGTGAAATAGTCAAGATGATAGCAGAAGAAGAAAAGATGAGAAAGAGTGCTAGGACTGATCTTAAAAGAATAATGAAAGGAAAAGATACAGGACTTGATAAGATACAAAAACAATCAAAGGACAGAAGAAAAGATCAAAGTAAGATGGATAAAGAAAGAACTCCTAGTACAACTTTTGGAGATAGAAGTGATGGTGGTACTATACAAAACATTAGAGGTTCAGGACAAACAACAATACAGATTCAAAAACCTGAGACTGTAATAAAGGTATTACCAAAGTCCCAAAAACCTGAAAAAATTTCAGAAAGTGCTACTGTAGGTTCAAAGACAAAGGATGAAAAAACCAAAGTTACAATTATTGCAACTGATCCAAAATTAAAAAGAAAGAAGATTGAACCTAGACGAGTGTATGCTAGAGATACTGTAGTAGTTGAAACTGAATATACTAGACTTGTTCCAGAAGGAAAACCGGAACTTAATACAAATATTGGAGTTCCAAAAGTAAGTAATATTATTTCTGCAAAATCAATATCACGTTTAGGTAGTGTTTCATCAACAAAAATTTCCACCTCTGTATCTCCAAAACTTGATACGAAAATATCTTCAAAACTTGATACAAGAATTTCTTCAAAACTTGATACGAAAATATCTTCAAAACTTGATACAAGAATTTCTTCAAAACTTGATACGAAAATATCTCAGGCATTGGATCAGAAACAACCTCAGGCATTAAAGTCTCCTACTCCACAAAAACCAAAAGTAAGGCAACTAGCAAGACCAAAATCATTACGAAAACCAAAAGCACGATTAGCTTTCAAAGCTCCAAACACTCCTCCATTAAGACAAAGAATACCTCCAGCTATATTACCTCCTATTGATGTTCAAAAGAAAAAAGAACAAAAGAAAGATTCAAAGAAAAGAAAGAGAGTAGAGTTTATCGGTAACGTAAAACTTGATGATATAGAGGGACTTATCAAAAGAGAAACTATCATTACTGGTTCAAAGAAAGTAAGGAGAGCAGAACGTAAAGGTAAAAAGGCAAAGCCTCAAACATTCAAAGTAGGATTTTGGAAGCTGTAGTAGAGGGATTAGTTCTAGTAGCCATAACTGGATTCTTTGGATCATTTATTGTAGAAGTTTGTTATCGTGGTTTTCCATCAAAAAAACATACTCTTAAATAGTACATACTATTTCATACTATTATGAATAGAATACAAGTTATGGTAAATGATGATACATTGACCAAACTAAACGAAAAGAGAGGATCAGTACCTTTGTCGGTATTTGTAAGAACGATATTGGAGAATTCTACAAAATGAAATCAGAACAACAAATCAAAGAGTTCAAGATTGAACTACAAGATTCTTTGTCCAACTGTAATCTAGCAACTGACGGTCAGTTTTTACAAGGCATGATCAGAACAATAGATTGGATATTTGAGGAGGAGAAAAAGAATGACCAGCAACAGTGAGATGAATAGAAGAATCAGAGAGGTTTATGCCAAAGACAAATCTCACACAATTTCACTTGCAGATAATGTAAGAGGAGGTGTTTAGAAAAAAATGAGTTTGTCAGATTATGCAGAAAAAGGCGATTCAGTCTCATTAGCAAAATTGGGCGATAAGGAATTTACAATGAAATTCATTGAAGATTCGGATTATACTCAACAAGATGAGACTACAAAAGGCGTTAAGATAACTACCGTTGAGAATTTTGATATTGACGGAGAGTTTCATAACAAGTTCCATACAACAAGAATCGCAATAGTGAACAAACTGTCTCAGTCAAAACTGAGAGAGGCCATCAATACAGGTAAGTTCACTGGAAAAGTCAAATGTGTTACCAGTAAATCAAAATCTGGAAAAGACTTTTTCGAGCTTGTTGATGCAGGAGAGAAAGCATGATGATGCTTTCAGATCCTGAGTTAGAGGATGAGGAATTTTGGGAGGCCAAAGAGTTTCTCTTTACCTCTCGTCATTCTCTAAAGGAGCTCAATGTGTTAAGGGCTGAAAATGATGAAGTGACATTGGGGAGGGTTACTGATGTGTAACAGTCCCTTAACATATTGGAAAATGAGAGGGGAACTCCCTCTTTCTTTTTCTAAAACTGTGGTTAAGTTAGGTAAAGGTGAGGCAAGTATTCATGAACTGTGAACTTTGTGATAAAGAATTTTTTGATGATTCTGGAGTTCTGACAAAATATTTGTTTCATAAAATAATTTTTCATGGAGATGCTCTAAATTGATACTTGTCGGAACTTTAAGACAAGACTGGCTGCCGGACTTTAATTCTCAAGGGGGGATAATCCCCTCTTGAGATGTTCTCAATGCCATCAAAATTATGCTCAGTATTGGGATGAACTCAGTATTCAAAAACCATACTGTAAGCCCTGCAAGGATAGCAAGCTTGAGATTGGAGATAAATTCAAAGCTAAAAAATTCATGGATTTTAGGAGGCGTAAGGAAAACAACTGGTGTATCCTATGTCAAAAAACTGTCCACGAATTAGGAGAACACATGGAGGAGCATTATGAACAATAGACAACGCATGAGAACATCTAACCAAATGGTCAAGGATTATTTGTTAGAGATGGGGTATGATCAAATATGGTTCAAGCCACATACTGCTAGAAACGACATAGTTTATACGCAAAATGGCAAGTATTACGCCACTGATCTATGGAATCTTTTTGATGGTATGTGTTGGGGTCGAGATCAGTTATTCTTTTTGCAGATGAAAACAAACAAGTGGGCTGATAGAAAACCTATTGACCAGTTCCTAAAAACTCATAACGCAATAGTTTTTGTTTTCAATGTAACTGACAAACTCAAAGCGTGTAACGGAAAATACAAAGTATTTGTCAGGAGGTATCCGGAATGTTAAGACTTTGCTGTGTACCTAAATGTGGTAACAAATTTGAATACAATTCAAATCAAAAATACTGCAAATCATGTTCAACAAAGAAACGATACATACCTTGCTGTGTACCTAAATGTGGTAACAAATTTGAATACAATCCAAATCAAAAATACTGCAAATCATGTTCAACAAAGAAAACAAAGGAACGATACACTAGAGCAAATAAGAAAAGAGGTAGGCGAGTCATACGTTTTTGTGTTGTATGCGATAAGATTATTTCTGATACTAGAAAATTCTATTGTTCTGACGGATGCCAGTGTGTAGCAAGATTCAAAACAAGAGATTATCTTAAAGCCAAGCTCAAAAAAATGGGGATTAGGGAATGAGCCTGATAATTAACTCTCCTGTAATTTGTATGAACTATAATTGTCAAATTGAGCTGAGTAAATATGATCTTGATAGGTTATCAACTCAATTTAACAAAAATAGATTGTGTCCTAAATGCAGAAGAAATAGGCACGTTGATGCCCTAAGATGCCCTGACTGTAAAAACCCATTCCCATATAGAGGTCTAAAACTTTATTGTGATGATTGCAGTCAAAGAAGATATAGTGAACGAAATAGGAGAAGATATGTCGCAAGAAACTCCTGATTGGGTATGGGCTGAGCCTCAAACTCCTGAAGAAATTATGAGTGAGGTCATGCAGAAATACGGATATAATAGATTTTATGTCTTAATGTCAGGAGGCAAAGATTCTGTATGTGTGGCTGACTTTATCTCAAAAAATTATCCTGAGGAATTTGCTGGTATAGTTTTTACTAACACTGGATTGGGAGCAACTGCTACTAGAAAGTTTGTAGTAGATTATGCTAAAAAAAGAGGATGGAAAATTCACATGACTTGGGCTAGTGAAAAAGAACGATTCTATAATATTGCTATGAGGTTTGGTTTTGCTTTTGCCGGTAATCATTCTATGTGGATGGGATACCTAAAGATGCACACTTGGTATTATTTTCTCCATCCAAAAATAAAATCTGGAGAAAACGCTTGTTTTATTTCTGGAGTCAGAAAAAAAGAATCTCGTATGAGAAATAAGATAAAAAAATATACAAAGAAACCACTTGATTTTAACTCAGGACTTCCTTATGTCAAACCATTTTTGTACAAAAATGGATCTCAATTATGGGACTATTTTATTGAAAATGATTTAGAAAAAACTCCAGTCTATGAATGGTTAAATCGTTCTGGAGAATGTTATTGTGGAGCTCATGCTGAAGAATGGGATCTAAAACTTATGGAAAAATATGACCGATTAGCTTTTGATACTATCAAGTGGCTTGAAAAAGAGATGGTTAAGAAGTTATCTCAACTTAAAACATCAACTGGTTTTACTGATAGTCAGATAGCAAATTGGTATAGAATGTACCATGAGCCTACATTAAAAGATAAACTTACTGCAATTCAAAAACAATTAGTTTGTCTTACATATTTCAATAGATGGGGAAACAAGGTATCAACTAATGATATTGAAAATCAACAAACTTTGGCATCATGGTTTGATAGTCCTGTTAAAGTCAATGAAGATTACTGTGGAGAAAGTTGTGTGGTGGACTAATGTTTGACAAACCAATTTTAAAATTTATCAACAAACCAGTTCTAAATTTTAATGATTGGAGAGGCTGTTACGGTGTTTGTATTGACTGTGCAGTTGATATTATTCGAGTTGATAGGGATTCTTGGTTAGACGACAAATGCCATAGGCATAAATTTATGGAGTTGGAATGATTAATGTTTTTCATCTGTCATAACTGTGGGGTATTTGTCAATAAGGAAAAAGGAAAAGCAAGACACTCTGATAACGAATGTATTTTTACTGTGAGAATAGATTAACTACTTTTTCTTTTTGGTATCAGGTACGTCTATTGTTCTGTAATAAGCTGATCTGCTTGAGCCTCTAACTCTAATTTTCTTTTTCATATTTTGACAATCCTGTACACGAATAAAAGGTTTAAACATTACAATTTCTATTAAAGATTAGTTGAACTCAACAAATAATTACATGAATCAGGATGATTTTATCAGAGTTTTAGAAGCAATACCCGATTTAAAAATAAGAAAGTGGAAAAACAATGATGTTAGATTCTTGTTTAAGATAATGTATTGGTCAGCTTTGAGGCCAATGGAGGCAATACGATTAGAAAAAAAGGATTTTAATTTTGAGAATAGAGTTATTCATTTAGGTCATACCAAAACAAGAGAAAATGATCAGGCATTAATTCCTAGAGTTTTTCATCAGGAACTTGCAGCATGGGTTAATACAAAAGAATCGGGCAGGGTTTTCCCTGAACTAAAATACATTACTTTCTATGTTTGGTTAAAGAGACTTGGTAAGATGTTAGATATTGAGGCATGGACAACTCCACAAAGCGAGACTGGAGAAAAAACTGTAGGACATATTTTTAGAAAGTCAATAGGTAAGGATATGATGGATGGGGTTCAAACTAATATTGAGGGAAAACCATTTGAGATACATACAATATCAAAGCATTTACGTCATGCAAAACCCTCGATAACGCAAGACCATTATCTAAAATCATCACTTCAAAGAGTAAAAGAGCAATTCTAAATAAATATCAGTACATTTTAGATACTATGGCGTGATTAAATCTGTCGTTAGAAAAGCCTTTAAGATCAATACTTGGGTATGGGTAATTTTATTATCAATTCTTTTGGTAATTTTTTATGTTACATTTAGTATTCCTGAGGCTTCAGGTATTACTAGAGAGGAGTATAATGAATTAGAGGAATCGGTTGAAAATGCTAAAGAGCAAATTGATGATTTAGTTGAGGCAATATCTGATCAAAGAAATATCATTAATGAAAAATCAGATGATCTTGAAAACTTACAAAAAGAACTAAAGGAAGCTGAGACAAAAAAGAATGAGTCATGGGATTCAATTCAGGAGGTAATGGATCTTGAAGATAAAGTTGTACAGGCCGAGACAGAATACAAAGAAGCTAGACAAAAATTATTTTCTTTACTCAATGAAAAATCAGAACAAGAAAGAGTAATAGACGAACTGGAGAAAATTTTATCCTCCTCAAAAATAGAATCAAAAAAATTTGATACTTCAAATTTAGCTAAGAATGTTGCAGTAAGATTATCCAATACCTGTATTACAGCTTCGGAAAATGGTATTAGTTCTGAGTGTCCAACATACAAACAGCTTGTAATACTTGATACCTCAGATACAAATATCTCAGGAAAATTTACAACGGATGAGAATGGATATTTTTACAGGGACAAAGCTCCAATAGATAACTCATGGAGATACTATGATCTTGATGATGAGTTGAGAGTCTTTATTGATCCACCTCAAGGCATGGCTGAGAGAGTAAAGACCATTACAATACAGTCTAACTTTGATACTTATTTTGTACAGAATGACATGACAGTAGATTCAAAATATGAATTAGTTGATTTTGTAATTAACGGAACTACTTATCAAAAAGCCAAAACTGTTCAAGTATATGAAAAAGTAGGAGACTTTGGCAGGGTAATTTACCATGATCGTTATGTCGATAACTGTAAACACGCAACTATCAACGCTGAAAAATGGGAGATGTTACTAGCTGATACTATACATTATATGAGAAATAATTGTGATGAAGCCCATACTTCTTATCAAGAAAGGGAGGTAATTTACGCAAATTCCACAAACATTGATCTAACTACCTCTCCTAATTGGAATTATTTTCAGTGGCTAGAGGAGGTATCTAACCACTGTATATTCAAGTTTAAGGCTTGTAGTTAAACCCACAATAACAACATGGATAAACTGTAATGGACTGCTTACATCTTTTACAATGTCTCCCATGATAAGCCCAATTAATCCAACTCAATTTTTATCCCCCCATATTTTTTCCAAGTTCCTTTCATGTTGATCCCATGAATCCGATTTAGTTTTACGTTTTCTTTTTCTAGTTTTCTTTGGCTTATCTGACCATATTTTTACTTGAGATTTTTTTGATTTTCCCATAAGTTTTTTGAGATTATCTTGATCTCTTTTGGCTTCTTTTTCAAACTCCCCTAATCCACTGGAAAAAGTTTGTACAGCTTTGTTAAACTGATTCATTCCATTATCAAACTTTTTCATTCCTTTATCAAAGTTTTCTTGAGTAATATGTTTAGGAATTTCCTTTAGTTTTTCAGTAAAACTTTGCTCAAATAGGGGGGGTATTCTTACTCTATGTCTCCTCTTATGTTCTGGATACCTAACCCAAACGTGCTTTTTTGTGGTATGACCAATGATAATTATCTTGTACTTTTGCAGTAGAATCTCCTGTCGGGTATTTACAGATGGCCTATCTGTATGAGCTGGAACATTAAATCTCTCCCATTCCTCAAAGGTCATTTTTTTGAGATACTTCATTCTTCTTTCTCCTTTTTTACTATACGTCTTAAAAGAAATAAGTCTAATCCTATTAGCATTGAGATAAAAACGATATAGGGTATTCGTTCATCTCCCATAAACTCTAGGATCACTTCATTAATTCCTGTACAGCTTGCTCTAGTTTTTGGGCGTGTTCTCTTTTGTCCGGATTTGTCTCAAAGTCAATGTCAGCTTTGATACAAATTAGATCCCATGTGAGACTTTGGATTTTTTCATTCAATTTTCTCTCTCTTTTTCTAATACTGTTTTCATCTGTAAGAATGAATCCTCAACTGTTTGAATTATTAGGTCGTGTACAGCATCAAACCTCATGCCATTACGGTTCAGATACAAAGTAGCTTGACCGACTATCTCAAATAGTTCGTTTTGCATCACTTCTAAGTCGTTAGACATTTTGGAAATTTCCTATCACATCCTCAGGATCTTCATCTTCATCATAGTATTCTTTTTCATCTTCATCTGTAATGAAAACAATTTCTATTTTCTTAATGTCTCCATCTTTGGTTTTTGTGGTATAGACTGGATATTCTCCATCCCCCCATCCTGTACTGGTAAGAACCCCACTGTAAGCTTCTTGTGGTAAATTCATGTCCCTTAATGACTCACAAAATTCTTGCCATTTAGATTCATCATTCAGTTCCGGATGGTGTTTTATGTAACAAGGATCTCCTAGCCAAATAAGGCCACTATCCACACCACAATAACCTACTAATTCTTTACTCATACCTGTACATCCTCAAAGGAGATTAATCCT
>IMGVR_UViG_3300025889_000655|3300025889|Ga0208644_1000706
ATATTGATTTAATGTTCTGTACACTTTGTAGCCAGTAATAGATGAACCACCATCATCAACTGGTGCTGTCCAATCTAATTCAATAGGTATTCCAGTTACGGTTTGTAAGTTAGTTGGGGGTTGTGGGGCTGTTGGGAGTGAGTAAGTTACTTGTAAAGTGGGGGTTATTTCTATTTCTTGACCTCTAATACTAGATGTTAAAACCTCATCATCTAATTTCATTCCTAATGCAAACCAATCTGTTGAGAGATTATTTTCTAATTCTGTGTCAGCATTACCACCCAAATCATTTACCCCAGTTCCAGTTGTACATTGATTAGTATTATCAACATAAACAAGACCGTTTGTAATATCTGACCATGTTTGAGAATTTGTATTTGTTGAGGGTTGATTTGTTAATTGAACTATATCACAATTATAAGAACCATAGGTAGTATCAACAATATCATATTCAAACTGTGTATCTGTAATAGTAGCAGAATCAGGGATAGATGATATATCCCATTCATACCATACTCTAATACAATCGTACGAATGGGCTGTATTGTATGTTCTTACATACCCATTAGATGTAGATGTACTCCCAATAGTGTTTCCATTACAAACATTATCCCCACTTGTATCATAAAGTGATTTTGCTGAACTAGGTGTTGCCGAAAATGTAGGATCTATTTCCAAATAATTAACAAAGTCACCTGAAGCATAGTCTAGATTTACTTTGTAATTCCCATCAAAGAAAATGTTCACATTACTCAATGAATCAAATCCGTCTTTGAAATCATAATTTACACTTTGAGCAATTTCAAAGACTTGAGCCTCATTATCTTCCAAGAATTGTTTGTTAAAAGATTGACCGTTTAGTTCGGCAATATTGAGAGTGTTCTCACCAATGGTTATACTTTCCCCAGTATGTACAGTTTGTGAGATTCCAAGTGGCTCATCACTCTCATTCCAAACCTTGAAAGTTTCTTTGATTCCACCGAAAATATCCACCTTTAATTCTTGCACAAACTTTTCAGTTTCCACATTAACAAAGTTATCAACATAATATCCAGTTTGATTTCCATTTGATATAACGTTGTAACTTGTACCATTGACATTTATAGTTGAACCTGTACCGTTATAACTGAAAAATATTGGTTGATTTTCTTGACCAAACAAAGTCTTGGTACTTGTGATGAATATTCCATTATCACCTTGTGAATAATTAACCAAACATTCTTCTTGGTTCACTACCATGTTTTGCCAGTTGCCATTAACGTTGTAACTTGCTACTGAACTGACACTTGGGATTATCTGATTTCCATCAAACCCGTTTTCGTAAATGGAATAAGAACAACTGGGAATATCATAAATGAATCCACCAACGCTGTTGCTTCTAAAGATTATTTGCTGATCATTGGCTTGTAGAAAATAATTTTCCCATTCACCATTCACCATAATTCTTTCAGGGTGTGAAGTCCACTTTGCCTCACCAATGGTAAAATCTTCAATCAGATCATAATTTTGTCCAGTTGTTTCAACGACTTGAGCAAAGGCTACTGGTACAAGTCCAACTAAGATTAATGGTATCACCAATAATACCGATTTCATTAATCACGACCTCTAGCACTCGCTGTCATTATTACTTTGATAACTAGAATTACAATACCCAATGTCGGCATTAATGGAACAAGATATTGTACCGTATCCTCATTGGTTTCATAGATAGTCATCCATGCCGGATTAACAAAGTTCTCAAAGGCTTGACTATCAACTACTGTAAAGAAAGCACCAAAGATCATTGGCATTAATGTAAATGCAATACCATAAGTAATTACGAAAAGAATAAGCGATAGTCCAAGATATACGAGACTACTCATAGACTTTGTTTGAATTACGAGTAGTTAAACTTTTGACCTAATCGAGATGAAAAAAAGGAAAAAAGAAGTTATCGTTCTAAGATAACATTCTGACTACTGTCAATACAACAACTGCTGCAAGAACAATCAATGTAATGATCAATAGATTGTAACCAGCTTGACTCTGTTCATTGTTGTTTAGACATTGTAAAGCCCAACCGGTTGATGAAGCTGGTGTTGTTGCGTCATAACCCTCTAAGCCTGTACAATCAGTAGCAGCTCCTCCTAAGATGAGTGTACCAATTCCTAGCATGATGGCTACTGCAATAAATGCACCAACATATCCCATTAAGGAATTATCTACCATTGATTGAATGGAATGATTTCTGATATATAATGATTCGACAAAATCGATAATTGTTTAAACTTTATTAACCAAACAAAGGGGGGTTACCCCTCTGTTTGGGTTGATTCACAAATATAGAATAATCATTACAGTATATTAAGGTATAAACGGTTCTAGGTATCTATCATTGTCGATACATTCCTGAATGATTAGATGGAGTTTGTTATGTTGTTCCTCTGTTAGTTCATTATGTTTTGGGAATCTGTCAGGTACTTTATCATCTTGAACATAGTCATACAAAGTATCACATGACCACGAATTGAAAAATTCCTGATCCATTATTACAAACTGCCATGAGATAATGATTAGTGCTATTACAGTTGGTACTGTAACTATTCCTGAAAACCTCCAACGGTAATATCGTTTTAGATGTGTTGTTACTTTGGTCAACTTCTCGTACGATTAACAAACGCATTGTAAAAGTACCCTCCTACAATTACTGCTGCAATTACAAATCCAAACGATACCCATTCGTCAGGAAATATCTGTGTGCTAAAGGCAAAGAAGAATACTCCAATAATCATGGCATACAAACCGTTTTGGTATTTGACATATACTGCTAAGATTAATACTGACACTAATGCTACTGCAAACCATCCTCCGGTAACATACATGAAACCGGCTGTGGTAGCTCCGATAAAGTCTCTGTCATATCCACAATTTTCCCACATTTGTACACCGGCTGTATAATTCATAAAACATGGTTGAGCCGAGTCAGTTGTAAATTCAGTTTGAGCATAAGAAAAGTCGATGTTACCTAATGTCATTATAATTGTAGAAGCAAAGACTAGGGCGATGTAATTTACTCTATTAGGTAACATCTAATTATTAGGTGTGAATCACTCGTTAATAACTATTCATGGCATTGGCACTCACATTTGCCTTTTTTATTCTTACAAGTGGTATGATGATAAGAAAAACAAGCTGATGAGATCAATTCTCTATCTCAACGCTGTCAACCATATCTTGCATACTAGAAGATAGTTTGTTGTAATCAACCTCTCCTGAATTAATGGCTGCCTTTAATTCCTCCGGAGTATAATTTGCCATGATCGAAGCGTCAGAATAATTCACACCTCCGGTAGCCGGTGTGTTAAATCCTCCGGTGGGAGATGGTAATCCACTCAACCCATCTCCTATTGTACTAATGCTATCTCCAAACTTGAATATGCCATCAAACATTCCTTGCTCATAGGCAAAGGCTACACCAACTACAAGTACAACAGCAATCAATCCAATAATAGCTACTTTCATGAAACTGTTTGTTCCTTTGAGTGGTGTGTTTGTAATCTTCTTATGCTCATTGTCTAGCCTTTGGATTCTTGGAAGTAACTCTCCTAGAAAACTTGGATTTGTGGCTATCAAATCCTCCTGAATAAAATCAGTAACTTTTCGTACAGGAGTTACGATACTGTCAACATCAAGTTCTGAAAGATAGTTCTTGATACTTCTAACTTCGTCAGGGTACTTACCCTCTTGCTGTCCAAACTCTTGAATCAAATCAGATATGCTGTGAGGATTGAAATCGGCTTTCTCACGCTTTCCTAAAACCCTTAACACATTAAACATCATGCGATTTACTTTTGGTAATGAGTTCTTTTGCAGCACTATTTCAAGTTCCTTTGTTTCGGGTTTGATTGAATTAAAATGAGTAGTATCATATTGAATAACCCTAAATGATTTTTCTAGTGTAACTCTGTGAATTAATATCCTAGCATTTTTCAAAGAGAAAGCAAAAAACTTGCCATCCAAATCGGCAACAAAATAATCTCCTATGGTGTGTTTAATGGGAACATAATGAAGTCGATCTTCGCTGTCGGAGATTTCAGCAGTAATGTATTTAGAAGTAAGTTTATCCCTCCCATTAAGCACACCCATAGGCTAATCTAAAAATCACGAATTATTAAGTATTCCCCCCTAATCTTGGCACAAGTAGGGGGGAGTCATTTGGAAACGAGGATGTGCTTACACAATGACAAAAATAATTTAAGAAAATAATAGATAAAGTTTCAACGTTTTTTTATTTCTCTACCGTTTTTGTTGTAGGTATGATACTTACCGTTGAGGTGTGATTGAGTTCTGTAAGAACCATCGGCATAAGTATAGATTCTCTTTTCACTATTCTTTGAGAAAGACTTTGTATCGTCTCTAGTATTTCGTTTATGTTTTAGTAGTTTTTTGTATCTCATGTTACCAAGTCCTACAAGCCCAATATCTTGCTTTAGTTTTATCTCTAGGAGGATCAGTATCGCATTTATGTCTAGCACGAAAAGATTTCTTTCTGTCAGGTCTATCTCTGTTGTTCCTCATGTTAGGATCTCCAAATCCTACTTTCTTTACTCTGTCTCCATCCCTGACATAGACTTTGTTTTGTTTGTTTTTTAATTCGGGAGCTCGTGTTGGTTTGTTTAGTGTAACTTTTCTTCCACGATATATTGCCATCTAAAACTTATCCTGTGTCTTTTCCCAAACTGATTTGCCTTTTTTCTTTTTGTATGTTCTTGATAGAGTTCCACTATAACCCATTAATCACACACATCCTTTGGTTTTACTTTAACTTGTTTTTTGAATTTTGATACAGGAGATGGTTTAAAGTATCCGATTCCTTTTGGCATATTAACCTCAACACATTATCATTTTTAAAGTTTAAACAATTCTAGGTCTTTTCTTTTTCTTTTTAGATTTGCTTTTCTTTTTGGCTGTTCTTATAATTGCTATGTTGAGCCATCCTGAATACATGAATGGACTTTGATATGATATTATTTATGATTTAAACAATTTATTGCCTGACGCTTTGGCTTCGGCTTTCTTTCTCTTTCTAAATTCTGTAAAGGTTTCCCCTCCCATAGATTCGGCTCGGTACATATTACCCCATTCGATTTCCTTTTGATACCGAGTAAGCCTGATTGTGATCTTACGCTTAACCAAGAGTAATCTTAAAGTATATGCCACTTTATATAATATCTATGATTCCGGAGGGCACACCGAAATACAATGACCTTATCGATATAGTAATTCAAGCCTCACAAAAAACAGTTGATGTACAACAAAAAGACGGTACTATAACTAAGGAACAAATACTCGATGAGGATACAGTATGGTGGAAAACAAACTCTGTTGCAGCAAATACATTTGGTAGATTTGCTTTTGAGTTAAAAGAGTTGGAGAGATGTGCTTTGAGAGCTCCTGACAATATGTGTGAGGAGAGGGCTAGAAATTTGGGTTATGAAATTATGGAGATTGGAATATCTTACCGTAGAAGTATAGACGCTAAATCATCAGAGTCTCAAAGGGATAAACAAAACTCACAGAGTACATTGATTGATAAGATTAACAAGAATAAGGTTGAGAGAGTCTATACCATGAAAGATAAGGTAAAGGGATCTCTCTTTGATAGTATCATTGGCAGAGACGCAGAGAGGGATAGTGATAATGATTAACGTTAAGACTCTGTACAAACTCTCATTAATTGGATGGGGATTACTTTGGTTTTCAGGTGGATGGCTTACATTAAACGCAATACTTGGTACTCCTAGATCATACCTAGACGCTATTGGAATTGGCTGTGCTGCAATAGGTTTGGTAATAGTGATAAAGACTTTGGGAACAATAAAGAAAATAGATATTGAGATTGATTAAAAATGTGGGATGAAAGAAAGAAAGAAAAAAGTTACCTGTTCACACAAAAAAGAATGATACTTTTAGTGGGTGGTTGGTTCGGGATTGGTTTCTGCTCGGCTCTTATACTTTTTCCATGATTTGATACCAAAGTATGTCATAGCACCGATACATACAGGGTAAAAAGCCATTACAATATCTGCTAAACACATGGGTTAAACTAACAATATTTACTAAATAAACTTTCAGAAATTACTTTTTTTGTGCCTATCTATGCCTAAAAGTTCTTTTCCCACATCTTCTTTAGGTCTTTCCAACAGGTGTTTTATAAAATTAGAATTTTTAAAATATTTTATGTCAAGAATTATGGATTTAACGGAGGGATACCCTATAACATCACAAAACAAACATTGTATTCTATGTAGCGTGTACATGAATAAAAAACATTTACATTTACATCATGTCTCATATTTTCCTGAAAATGTGGTATATACTTGTAAAGATTGTCATGGAGAAATACATCGTGCTTTCAAAAGGCATAAACATTTAGCACCAAAAAAAGGAGACGCTGAAAAATTCTATGGTATTGCTTGGAATAATAATTCATTGTTTATGAAAAGAAAAAAGATGAATATAGTTAATGACTTAAGTGTTTAGAAATTCTTTTCCCACATCTTCTTTAGGTCTTTCCATGTAGGGTTTTTGGTATTTACCTTACGCTTTTTGGGATGTTTCTTTCCAAAACAATCTGCACAGATACCGGCTATGAAAAAGGATTTGTGGTTAAGACATTCCTTACAGAGCCTATTCAATTAAAACTCCGTCTAATTTCTTTTTCATCTTGGTTACTGTTGGTGTAAAGTTGTAATGGAGTGCTAAATCCTCTAGGTTAATTGTTTTCATCTCTAAGGCTTTGTCCAAATATCTCCTACATGAAACATAGTTCTTGCTATAAGTATTGACTCCTTGTTCCTTTAGAAATTGTTTGATTATTGCTTTGACCACAGGAGGGCTATATTTTTCCTCATACTCTTTGATGAATCTGTCAACATCAATATCAGAAGCCTCCTGATTAGCCGATGAGCAAATACTACAAATTGGATCTAACCATGCCCTAGTTGGAGATATTATCATACGGAGTGTTTGATTATTGTAGAACAGTACAGGAATAAACGGATCTCTCCATTTGTAGGCAAATGTCTTTTTATTTCTCATCTTTGCAGGAGATGGAAAATATTTTTTGATAACTCCTTTCTGTCTAGCCCTTGAAAAGAAATCTACCAACCCCATCATCTTTGTTCCAACGATACCCTCCATGTTTGTATCCTCCTCACTTCCAACAGTAAGAAATAATCTAAAGTCAGCCATTCTCAAATATTTGTCCAATCCTTTAGAATAGTGATAATTGTAAATTAGAATAATTTTAACATCTTGTCCTCCCTCCAAATGTCTAATCTTGGTTACTGATTCTTTTACCTTGTTAATTGCTGTCTTGTTATGTTTTGCGTCAAGAAAAGACACATCATCAAAAATCAGGATATAGTTACATGGTTTGAGATTTTTCAAAGTTTCCTCAAAATTCATTAAATCCCTTTCATAGAATTTTTTGACAGCCCACGCAATACTAGATCGTTTATGGATGGAATGTGCCAATGCTTCGGCTAGTGTTGTTTTTCCACTATTCATGTCTCCAACTAGACCGATTCTTGTAACATCGATTTCCATACTCCAATTTACAATTTCATCAACTGCTGCAAGAAATGACTCATTCCTTATCATGTTCTCTCCTTTCCATTTTACAATCGTTGGTAAGAATTTGTCTTTCTTTTCAGTAACCTGTACAGATACTTCTCTTTCAATTAATGGCATTAGTCATTCTCCTCTCCACCGTCAATCTCCTCTGTCCATTCTCCACTCTCTTTATTCTCTCTATAATCCTCTCTGAATTGTGATGATTTTTCCTCCAATTCATTTACAAAGTTCCACGCCCATTGAGTAGCCTTTCTGTCATAAGCTGATCGGTCTTGCAGCCCATCTTTACGTCTTGGTGGGCTTGGTACTACTCCCAAAAAATAAGGCTCTTTTAATTTGGTTTCTGCTATTATGGTCTCTGTAATCTTACAATCCTTTTTACATTTTTGACATATCCATACCTTTGTTGATTTGGTATTAGTAATGATACCCTCTATCATTGGAACAATCATATCAAATACCTTAATTCTGTTATAGTCAACCCATGTTTCACAATGGGTACATTGTGCCTCGCTTTTGACTTGGGTTAGTTTCTGATATTCTATGTCAGATACGATTACCCTATACTTTAGATTCCCATCATCATCCTTGTATCGAGGTAGTAGAGAGTTCCAACTGTACAGCGATCCAAAAACCTTATCCCAATTCTGTGAGGCTATGCCCTCAATTGCCCCGTTCCTATGTTTGATGAACGCTGTATTTACGTCAGGAAGTCGGCTCTGCATATCCTCTATTTCCTTATCTATGCCTGACTTTTATAATTTCCTAAAAGCTCTAAAAGCTCCCATTTTTAAAATTCTTTTTTTATTTTTTTTTATTTTTGTTTCAATCAAAATACTTTTTCAAAATCATAGAGCTTTTAGAGCTTTCCTGTACAGGCTTATCCCTTACCTCTGTACAGCCTCACTTGTTCCTCTCTTTTTGCACCTCCAAAAAACCAAACAAACCCTTAGAGTGGAAATTGAGGTCTAATTTTTAGGCATGATTTTTAACGCCTTTATTTCGTGTCCATAAAAAATTTTTTGGAAAATTTTTTTTCAAAAATTACTTTGAGAAATTCCAAAGAAATTTTTTAAAAAAATCTGTCAAGAGTCCATACCGTTAACGTTTGGTTTTTGGCTATTTCGTTATTTCCTATAATTTGACACACAGAAACACCTGACAGATAGTATAGTAGGATTTCTTAGATAAGGGAGAATAAGAAAAAACTTTGTTGTTTGATTAAATTCTATAAGTATGATTTAGGCTTGATTCAAGCATAGTATTCTTTTGTCTCAAAATCGTTATTAGATTAACAAGATACTTTGGTAGTTTAAGGGGGGGGGGTATTTGCTAAAAACTATAAGGTAAAACCAATAAAATCGATAAAGTCCAAAATAAAAAAAATCAAATTTCATTTATAAAGAAAATAGAAAATAATGTCAAATTTGTCATAAGGTATATTACTAAGGACAATTATCCAATAATATGATTCACAACACAAATTGGAAAATTTCAAACGACTTTCTAAGTCTAATTTCCAAAAAACAAAAAGCCCAAAAATTAGGAGTTTTTTTACCAATGTCTAATAACAAGGGCTTAATTTTAGTAGGTTTCACAACCGCTAAAACCGGATTCTCACAAAGAGAATTTCACAACGGAGGTATGAAAAATTGACATATTTCGAAACCTTACTAAATGAAGTCTCAACCGGACACTTTAACGCCAATTACAAATTAATTGTAATTTGTAAATTGTCATCTAGTCCAAATTTTACAGAGACTAAAGAAAATCTCGCCATAGAGTTAAGCCAAAACAATAAGGATAAACCACACCCTTACTTTATGACACATAACACAGTTTTCGATGTGTTATCAAAAAGATTAGGTTTAGTTGAAAAAATCGATAATTCTTACAAATTAGCCGGTAAGCTAACACCTGATCAAGTAAAAGAGATCAAGAAAGCGTGTAAAAGCAAAATGGAGACGATGGCATGAATTACCAAACCCTGTTGGAGTTGGAGTTACAACAGCTTGAAGGTCTCTTAGAGAGTTTGAGAAATCCATCTTTAAGTTATGGAGATTTCCAGAAAACCGCTGAATTAATCAAACGTGGCTTAGATTTCGCGATAGCCGATAAAAAAAGGGAAACTGTACAGGAATGATTAATTTTGCACCTGCTGTACATGACCAGCCAGAATTAATTGAGGCTGTACAGAAATGACTAAAGGCTGTATAAGTATGAAGCAATTCATAAACGCTGGTCAATACCTAGAGCAAGAAGTTATCCAGAGAGCCAAAAAAGGAAGCCCACATTTTTTTAATGAGGATACAATGCGGTTTTTCGCTAGTCGAATTAGTGAGTTAATGTGGGCTAGTGGTGATCGTATGGGCTATAAAATAAATCCGATCTACTTGATAACATCCGAAGCCGATAAAGGATATTATCAGCACAAAGGAAGCATTAGAGCCTACACAGTAAGGGTTATTGATATTAATGGAAATATTAAGACCATTGGAGACTTTCAAGGACATCCGACATTATACGAAGCAAGAAAAACGATTAAAGAATTAATCGGGGAGACTTTGATAAGATGACTAGACAAGATATAACAACCAATCAAATAATTGATTTGATTATAGATAAGGAAATAGATGTACAAGAGGAATTATTGTACACAATTAGGCAAATAATCCCTAAACTAGATCAATCTCACAAAATAACAAGAAAGCTACAACGGATGTTTAATAATATGGATGAATCTGTTGAGGACTATCTAATATTGTGGGAATTGGAGAAAGAAACCGGAAAGAAATACGATGATCTAAAAGACCAAATAGCAAATAGGGAGACTCAATTTAGGGATAAAATCTTATCAACATTTTATATCAATGGTGTAGATTCTTGTAAATCAGTAAGATTAAAGAAAAAATTAGAATCTCTGTACACATCACTCGATGATCTCCTTGTAACAATAGAGCAATTACACAGCCTCAGAACAAGTTTTAGCAATGTGGAGGAATTGGTTTGACTAGAATAAACAGAGACCTTGATAAGTGTGATTGTTGTAACTCTGAAAAAACAAGCATATCATATTGTCATGTTTGTCTAAAAGATGTTTGTGATGATTGTAAAATCAACCACGCTTTGTATCACTTCGATAATGGCTCTCCGGATTGTTCGGATTTGCTTCGTGATGTTTTAGGAACTGAAGCATGACTCAATACCCAAACATCGATAAAGAAATTTACCCTGATTTCGTGATCAATGTACAGAAGTTAAACGATGACGATCTTTTGCACCTGTTAAACGATTGGGTAAATGCGTATCTACTCGATGATCTTAAATCAGCTTCAGGACACATTGAAGTTATCACAAACGAGATCCAAATACGCACAGGTTCTTTGAAATATGAAATCTGCTGTGAGTGTGGGTGTGCTGTTCCGTTGAATAGATTAACCGATCATCCTATAATCTGTGGAGACTATGCCAAAAATGACTAAAGAAAAAATATAATTCATATTGGGATAAATCACAATGAATTGTTCATTTTGTTATAATGAGTTAACAGAAAAAGAGCTAAAATATGGCAAATCTCTTTTATTTTCTATAACGTGCCAAAAATGTTATAATAAATATTTGAAGGAGATAAAACAATGAATCAAAAAGGAATGACTAAAGAAAAATTGTTCCATTGTGTAGATTGTAATGTATCAGCATATACATTCAAAGAAATCTATGCTCACACACATAAAAATAACCATGGATGGACTTCAACAAAAATAGAAAATATTCCCAAAGATGGTATTTGGATTATTGGATATTGTGGGTTTGATAGTGGTTGTTGTATGATAGGCGATCCATGTTATCAATTACCTAATCATCCAGAGCATAACATTGTACAGGATTGGGATATGTTCTGTAAATTCAGGGATGAGACAGATCACAACCCAACAGAGTTAGGTCTATCAGTTATTTTTTCAACCGGTGGAGATGGGTCTTTTCCTGTGATTGCAAAAATAAAAGATGGCTCTATTCAATGGGTAAAAATCCAACTTAGCGGAACAACGAATTATCCTGATTTGGAATTTAGTACACGCCAAATTGATATAGTCGAAACACGCAGAACTAAAAATTTAACTTGGAAATGAAATTATTCTATGGTATGAGATATCCAAAGTCTTATACCTATTCGGAGTGGATGAGATTCAAACAATTCATTCCAAAAGAGATCAACGGTAAAAAATACTATATCGATGTACAGGAAATGATGTGCAAAAAATATGATATTACTATTACTGATTGGCAACCCAAACATATCAGAACCATTAACAAAATCAATAAAGCAACCACAAAAATACTAGATGGACTTGATAAAGGAATCAAAATGACTAACACATTCGTTAAGGCATTAGATAGTCCACCAAAGAAAAAACGGAGAAAAAGAAAAACTTAGCCTATTTCTTTTTTTTATCTTTAACGTCTATTGTTCTGTAATAGGCTTTTCTCGATGATCCGCTTACTCTAATTTTTTTCTTCATGGAATAACTCTGTACAGGAATTATTTATCTTTTCAACAATGTTAAATAATTCTAATAACGATTACCAATAGTGAGAGCAAAATCAAACTATATCGATCCAGAGCAATTCAAACTTATTATCAATAATTTAGGCTCGTTAAATTTACGCAAGTGGTCAACTGTCGATGTTGAATTTTTATTCAAAATTTCTTATTGGTGTGGTCTCCGTATGCTGGAGGCTACCAAATTAAAAAAGGAGGATTTTGATCTAGTAAATCGTGAGGTTTATCTTGGTCTCACAAAGGGTAAAAAAAATCAATATGCCCCTATTCCTGTTCCTTTCATCCCTGAACTAAATCAATACCTATTATCAAAACCTAACGGTCAATTACTCCCAAAATGCAACCCTCAAATCGTTAGACTATGGACTAGAAAGTTAGGTAAATTACTTGATATACCGGCATGGACTACTCCACAGATGGAGACAGGAGAAAAAACACGCACTCATATTTTTAGAAAATCTATCGCAAAAGATATGCTCTATGGCACACATGGGCAGAAAGCACCATTAAACGTTGTACAGAAGCATTTACGACACTCTGATCTCAATACCACCTCCAAGTATCTACAAGTAAGTATTGAGGATGTAAAGAATTATTGGGATACGACAAACTGAAATAGTGGCTATCATCTTTATTATTGAGGATGTGGGAAATAATTATTCTTGCAGTAGCAATAGGATTCGAGTTAGACATTGATCAGAACCAAGTAGCATTGGATGATCTGTTAGTTGAAATCACAGAACAAGAGGAATTGGTGGCAAAGGCTGAAGCCTCTGTACAGAGAGTAACAGATGAATTTATTCAGGCAAAAAAAGATGTTTCAAAATCATGGGATAACTTTTCAAAACTGACAGAGGTTGAAACAAAACTAAACGAGACTCAACGATTCCTATCAGAGCAGAAAGAAATCCTAGAGGAATTACTGATACAGAAATCCCAATTACTACTAAAGATTTCTGAAAGTAAAAAGGCTCAACAAGTAAAGGAAACAAAAGAGTTAATCTCCAATCAAGAAAAAATGATAGGCATAAAACTTTCCAAAACCTGTACAACAATGCTAATGAATAATTTTACCACTAACTGTCCAAATTATCAGCAGTTGGAAATCCTAGATACAAGTGATAAAAGTATCACAGGGGATTTTGGATGGGAGGATGGATTTTACAAACGACATCCTAGCAGATATGTCAACAGCCAAAATTGGTATGCTCAATATGATTTCCCAATAGTAGTAGTTGATCCCCCAAACAATATGGAGATACCAACAATTACAATAGAAAACAACTTTGATAATTATTACATGGAGGATGTTGAACCATACGGATATGAGATTGAAATAATCACAATAAAGTTTGCCAATGGAACAAGTTATGAGAAAGCAATAGGAAACAACCCAATCAAACCAATCTTTAATTCGAGAACTATTTACCATGATAGGTATGTCGATAAATGTCAAAAGGCAACAATTAACGCTGATAAATGGGAGTTACTTTTGGCTGACACAATAAACTATTTGAGAAATAGATGTGATCCATCATCAACATCATTTATTGAAAAAGAGATTATACCATTCAATAGTACCTCAATAGATGTAAGAACCTCTCCTAATTGGATGGACATAAAGTATTGGGAGAGTATATCGAATCATTGTATTTTTAAATTCAGGGAGTGCCAATGAGACTATCCTGCAAGGGTGGATGTAGAAAATCAACCCTATTGAAAATCGGTACTGACTATCAGAAAGGAGTTTTCAATATGTGGTCAAGAAAGAATAATGCCTATTGTAAAGTATGCTGTTATGCTTTGGTAACAACTCAATTAAAATGTCCTTGCTGTAACAAAGTATTCACAAGGACACCAAGAAATACTTGGGCTAGAAAAAAGGCTGTTGAATTTGTTATCAGATATTGAAAAAGAATCTAAACAAGATAAAGAAAAAAGTATAAGATACAAAGCCCAACACAATTAGTTTTTTGAGCAGTTTTGGAGACACCCGATAAAGCCATCCAAACATTTTGAATTGTGATTTAATCACAGCGTCTTTACATTTATCACAAGAATGGTAACCCTTTGTCATTTTATCAGCACCAAGAAGTGTGGTTGAGTGGCATGGTATTGGTTGTTCTTGAATTTTAACCTGCCTTGAATAAAATGAATCTCATATTTTCCATACAACAAGTGAAACCATTTTTGGTCTGTTTTAGATGGCAATAACATTATCGAAATACCCCCCCTATCTGACTCTGATATTGCCTTTGATACAAACTCTTTGAGCAGGGTGTAAGGAGGATTGATGTAATTGATCTTTTTCCATTCAATGTTTAGCCCATCCCATTGAGGATTAAGAGGGCATGGATCAAAGAGTTGATACTTTTGATACCCCCAAATAGTCTCAATCTTATCAAACACTACGTCAGGGGTTACATGAATATCTGACTTTGCCGGAGGCATATAGCTCATTGTTTATCCTCCAAGTAGATTCCTATTGCAGCAGAATATGGACTAGGCATATTTGGTTTGAATTTGATTGTTTCCTCATTAGCCAATTCTTTATCCTCCTTTATTCTAAAACCAAGATAGGCATAGCATTGAACCTCATCAATCCTAGTTTTGGTTGGTGTTGTTCCTACTATCTCATCAAAGACTTTGGAAAACTCTTTCTTGTTTTTGGATTGCCATCCCTTTTTGATACAAAAAGAAAGCCATCGGTTGTAAGGCTGATTTGATTCAACTCTTTCATCAGCACCCATGACCACATACTTTGTAACAAATTCTCTAATCCTATTACCATAGAGATTCCAAACTTCCTTAACTGTACTAATATGCATTGGATGGTGTATCTTTTCTTGATTATATATCCAAGTGGCATTTTTACAAAGATAAGTGATCAATCCCTCCAACTGATCAGGAGTGGAAACCTTTTCCATGATTCTCTTTACTTCGGTTGTTTGACCACGATGGGTTTTATCAATTCTAACGATATGAGTTCTTGAATAAATGGCATTAGCGTCATCAGTATTTGGTATCTCAAAAAGATCATTAGCCATAAACATTAACCTGCTCATTGGTCTAAACGTGGTTGAGTGTTCATAGATACCCCTTGCTGTTATGCTATCTTGTGTGATCCATTTTTTGATAACATCAATATCTTTAACAGAATCGGTGTTAACATCCTGATCAATATTTACCATTTTTAACGCTGCGTCTTTTTGTGAGGTCATATCTTTGGCAAGAAGTTGTATCTTTGCACCATTACAATTATCCTTACCGAGAACATACTCCACCAACTTACAGAGTTGAGATTTGCCTGTTCCTTGAATACCAACTCCACCAAACTGTATATCAATTCCATTATACGGATGGAGACACAATGATATAAAGTCATAAAACGATTGTTTGTCTTGTGTATTTGTTATGATACTTGATACTATTCCATCAATATCTCCATAACTTGCTGATTCGTTAAACTTGTGAGGGATTTGTGTCAGGATAATATAATCAGGAGAAAACTTTGGACTAAATACCCCACTCTTTATATCATAAACTCCATTAAGTAAGCACTTTCTGTGGATGTTTGATTCGATGTCATGCCATGAAATAATATCACAAGAGTCTTCAATCATCTTTACGACTTCTGTCATATCAGAATTTTTGGACTTTACTAAAATCTCCCTTGCTTTTCTACGGATTAGGATTTCAGCGTCAGAGGAATAATATTTGTCATTAAAGAAAAGCATTTGTCCTGTAAGTTCTAACTTTTTAATATAGAATCTACCCTTGATCCATTCGGCAGCCTCCATTAATTGTGATTTGTCTAAAAGAATGTCAGCCTGACTTTGACCTAAATCAAAGGCAATTTTCTTTATCTGTTGAATGTAATCACTATCTGAAAAAACCGTACTAATGGCAACGTCAATCTCATTCTCATCAACCCTGTATCTTCTGCACCATTCAAGAAGTGTTTTGGTAATGTCAATTATTGAAACAACATTCTTGACAGTAATGAATAATTTTACCATCTCTGTCAGGGTATAGACGGATGGATTGTTACCCATGCCATGATCCAAGAAATTCTCTAGTCTTGATTTGTCATGGTCTCTTTGAAGTTGATCTTTCTCTGCCTGAATTTCCTCCTCACTTCTTTTATCAATAATTACACCATGTCTAATGTTATCACATTTGCAGGGCTTTACACAATTCTCATGGTTGTTTTTCTCACAGTATGAACATATCTCTCTCTGTCCATGATTGTCAGAAAAACAAAGGCAATTTTCATCAGAGCATTTATCATGCTCATCAATAACACAATGGGAACAATTAATCTTAGTCATATCATACAGCTTTCCCCACAATAATCCTCATTAACTTCAATACCATCTTTAAGAAAATCATCAAAGGTTTTTTGATCTGATATGTCTTTGGTACTTGATTTGTATCCCCATTTATTGTAACGTTTTGCCAATGGACTTCCATAAAGTTCAATCTGTTTTTCTAACCACTTTATTGTGTTAAATGCTAGAGTGTCATATTTTTCTAACAATTTAAGATCCCATTCTTCAGCATGAGCTCCACAATAACATTCCCCTGATCTATTGAGCCATTCATAGACCGGTGTTTTTTCTAAATCATTATCAATAAAATAATCCCATATCTGACTACCGTTTTTGTAAAGGAATGGTTTTACATAAGGTAGTCCTGAATTAAAATCCAATGGTTTTTTGGTATATTGTTTAATCTTATTTCTCATTCGTGATTCCTTTTTTCTTACTCCGGAGATAAAACAAGCGTTCTCTCCTGACTTTATTTTTGGGTATAAGAAATAATACCAAGTATGCATTTTGAGATAACCCATCCACATTGAATGATTACCTGCAAAAGCAAATCCATATTTTAAAACAATGTTGTAAAATCTTTCTTTCTCACTAGCCCATGTCATGTGTATTTTCCATCCTCGTTTTTTGGCATAGTCAACCACAAATTTTCTAGTGGCTTGTGATCCTAGACCGGTGTTGGTATAAACTATACCGGCAAAACGATCAGGATAATTCTTTGAGATAAAATCAGCCACACACACCGAGTCCTTACCACCTGAAAATAAAACATAAAATCTATCATACCCATATTTTTCAATCACTTCATCCATGATCTGATTAGGTGTTTGAGGCTCATACCATGTTAGACTTTCATCCATCATTTTATTATCTCCTGACCACAGTTAGAGCATGGATAATTTACTATTCTCTGTCCACACTTCCAACAGTTCTTTTTGGTATGTTGATAAAAATTAAACATCATGTCTCCAAATTATAAAATCCGGTCTTTCTGTTATAAATAATTCTAGCACCGTTACGCCTTAGAAGTGTAATATGTTGTCTAATTGATCTTGGAGAGCAATTACAAAAAGATCGAATCATTCCAATATTAGCCGGTTGGGTTGATAACAAATAATGAATCTGTTGAGCCTTTGTTGGTGTGTCTTTTACGTTTGAAGTATGACAGGAACAAGTACATTTGAGAGTCTTGTTTTTACATCTGCCATGAGAGTTTCTAAAACAAGCGTAACTCACGTTACTCTTTTCTAAGATAACTAATCGTTGTGGCATGGGCAAGTACAATCTCCTTTTGTACGGTTGTTTCTACCTTTACAGGCGTTATGTTGACTATTCCAACATCTGTGAGAATACCCATTTTTCTCTGATACTAATTCAATCAAGATGAATACTCCCTGAAAAATACTTTCCACTTTCCTTTACATTCTTTTAGTTTGTTGGTAACATTAAACACCATGACTTTTCCATTCCTTTTGTTTAGGAAATCCTTTATGGGTTTTTCGGCAGCCCAAGAGTTTGTTTTCATTTGCAGGAAATATAGTTCGTCTTTACCCCAACACATTCCATCAAAAAGATTCCATAAATCTGTGGCATAATATCCTGATGGTTTTTTGTAATCTTGTGTAGCCTTTTGGGTATAGATGAGATCATTCCTAGCAGTATGTGATTTGAACCAAATCTCATCAAAGCCATACTCTAAGAGCATATCCCTTACCATTTTGTTAGTAGCCCTCATTCTTGCTCTGTTATGCACTAGCAACAACAACTCCTATGCTTAGCACCACAGATTAGACATTTACGTTCTAAATAGACAAAATGTTTATCGTGGCATATTTGACATAGGAAAGTATCTGATCTATTTACCCATAGAGAATTTACATTATCAAATTTGTATGCCGGAGTATTCCCACATTCAGCACACTCACTCATTTACGTTCTCTCCATGAATTATTATTTTATGCATTAGATAGTTGACTAGAGCATTTGGACTTTCAGGAAAAGTCTTGGTACAATATTCACAGTTCAACAATTTTGCCCTCTCCTACTCCTAATGATATTTTGGTAGAATAAAAATGGGTATTAGGAGATTCCTTTTTCATCTCCCAATACATTCGTGGACTAAACATATCTAGTCTCCATGTCTAAGTGTAACCCCATTACAGTTTGTTCCGTTCTAGAGGTTATAGACGACATTATGCTAGACTCTCCTGTTTTGCCTTTGGCTCTACGTCTTTTAAAACGTAATAGTCATTGACTTTAGGATTGTTGGACTTTACTTTTTCAGTAATACAATGGATATAATTTCCTGTATTGATACTTGCAGTTAGTTTTGTCTCAACAATGTTACCGTTTGAATCGGGTTTATAGAATTTGCTTGTGATTGCTTTTCTAGTAGTATGGAAAACTGTTCCATCATAATCTTCTTTGATGGTTAGTTTTACTCCTAGACTATCATCATAGTCGCTTCGTTCTACTTTAACGATTGTGATTGGTTTGCCATCTATTTCTTTTAGACTTTTAGAGTCTCCTTGAAAATCGGCTATCTTCATTAGTTCATTCAATTCATTTACACCTCCTCTTAACTTCTGTCAAGTGTAATAAAAATTTCTTGCTAGAAAAAGTCAAGATCATTATTATCAATCTCCTTTAGTTCCACTTTTACAATACACTCGTATCCCATTTGTCTAAGTAGTGATTTGAGTTCCAATATTGCCACGTTGTTATCTTGTAGTAATGAGGTTTTATCCACAATTCTTTTTGTGATAATTTCAACCACACTCAAAGTCATTGTGAATCCCTCTCAAACTTTTCAAAGATTGCAGCCCTAATAAATTCAGGATAAGATCGGTACTTACCCATAGGCATTATCTTTTTTTCATACTTGACTTCTAGTTCTCTAGGTAGTCGGTATGTTTTCCATTCATTAACCTCTGTTTCCATGTGTCATAATTGTCATAGGGGTATTTATGCTTTTTAGTAAAATCTTATTGACTAGATTTTTACCTTAACTTTGGTATCTCTCTTTACTTGTTTGGATACTTGTTTGTCTCCAAAGATAACAGCCTCTCTCCTGAACAATCCAACGATACTATCAAGTTTAGATGATCCCAAAAATTCAATACCGGTATCACTTTTCTTTTTACCCTTTTTCTTTTTACCATTATCAGGAGATGGAAGTCCACCTACAACCCTACGTCTAGTTGGTACGATTGGAGGATTGTCCAATTTGGTTTTAGCCTTTGCTTGGAATTTGAACATTGGTCTTGATCTTAGTTTAGGTCTTTGAGGTGTTGGTGTTTTTAGTTGTTGTCTTGTTCCTAGTTTTGGAGTTTGTTTAGTCTCTAGTTTTGGAGTTACTTCGGTAACAAGTTTAGGAGATATTTTTGTTGAAAGTTTTGGAGATATTTTTGTGGTAAGTTTAGGAGATACTACTGTGGTAAGTTTTGGAGATATGATTGTTTGAGTCTTTGATATAATCTCTGATTTTGTTTGAAGAATGTTTTCAGCCTTTACCTCTACTTTGGTTTGAGGTTGCTGCAAAGTAATTTCTCTAGGCTTTACTGTTTCTCTCTTTGGGAATGTTGGAATGATAGTTGTCGATGATACAGTTTCGGCAGCAGTTGGTTGACTTGTACCTGACAATCCACCTGTGGAAATCAATGGATCTTTACTTGGTTCAGGATCACTTAATGCTGACTTTTTCTTGATAATGATCTCTCCTTTACCTTTACCCAAACTGATTTGAGTTGATTTGAATGGGCTTTCCTCTTTTACCACTTGAAGCAAAGTACCACCTTTGCCCTCTACCTCCCTTAATCCTCCCTCATCTGATTCTGTAAATTCTCTAGGCTTTTTGAAATCTCTAGGTTTGTTAAAGTCTCTAGGCTTTGGTGCTGTTGTAGGTCTAGTAAATGATAATGGAGATTTACTTGAAGTTGGTAATCCGAATTTTGGATTCTCGACTCTTTCCTGAAATTCCTTAAAGGCTTTCATACCTGTCTCGATTCTTCTTGATGATTCAGGAACAACTTCTCCTGTACCCGTACCTAGTTTGATTGATGTGTCAGGTCTAAAGACTCCTTTTCTTGGTGTAATCACATTTTCAGATATTGTATCTTGGAATCTTCTAAATGCGTTTAATCCAATTTCAGCTTTTGAAGTATATACTGTTGAGACACCTCTACCAACATTAACTGATGTGTCAGGTCTAAAGACTCCTTTTCTTGGTGCTGATGGTACAAAGTCAGGAGGCTGTCTTATCAAACTTTGAAAGTCCTTAAAGGCTTTCAAACCAATGGCATATTGATTTGTAGCAATTCTACCTACTGTACCACCTAAACTAATGCTAGTTGTTTTCTCGGCTGTCCTAAATGCAGAGGCAGTATATGGCTGACCACTACTAGCAGTTAATCTTTCATAAGTTGGATTCACTCTTGGAGATTTTACATTCACAGCAGTTTTTGTAAAACTCATTGGAGAGTATCTTGGAGATTGACCACCTGTCATTATCTTTTCATAAGTTGGATCAACTCTTGGAGACTTGAATGACACAGGAGTTGGAGATGTACCTTTAACAGTTGACACTCTTTCAACAAAAGGAACATCTTTGTATTTGATAGCAGTTCTAGGTACAACATCTCTGTATGGAAAATTACCTGTGGGTTGAACATCATTAACCACTAACTCATCTACTTGGAATTTCTTGTATCTTTTTTTATCCAAAATTTCTTGTCCAATCTTTTTGAGATCTAAGATATTAGCTCTTGATACACCTCTAGCAGCGTCAGGAATTTCCTGTGATCTTAAACCAACTGTATTGATAATATCACGATCAGTTTCAGCGTAAATTTCATTAGCCCTTGAAATATTTTTTGGTTGAGGTTGTGGTTTTTCAGAAGCTAGTTTGATTTGTTTGGCAATATCTGACTCACGTTGTAATCTTTGGGCTGTCTTTATTTCTTGTAAGATGTTAAGGTTTGGAGGTTCAGGTGCTTTTGAGACAGAAGTTATTCCCTTTAGTCTAAAAAGAACCGGACTTTGTGAAGCCTCATTAATAGCTGTAACAGTTGCCTTTGATACAACACCATAGTTAGGTGCGATAACGGTGTCAGTAATTGGTGCTTTAACTAACCTTTGTGATAACGTACCATAGTCAGATGGCTTTGGTGTAACACTAACAGCAGCCGGTTCAAATCCTTTTGGTAAGTCTATCTCATTTGCCCTAGAGTATCTAACCAATCCTTGTGGTTTAGCAGCCACTTCGGTTTTAACAGCAGCAGCCACTTTAGGAGTTATCTTTGCTTCACTAATTGCAGCAGCAGCTAGTGTTGGTGTTATCTTTGGAATTAACTTTGGTGCTATACCTGTACCGATTCTTCTACCAATATCATAGATACTTTTACCTGTGGGTACAACTAAACTTACTACCTCTCCGGCAAAAGTTCCACCTCCGTATTCTCTTATGTATTGTTGAGATTGAGCAGATACCTCACCCCATGATTTGAATCTATTATCCTCAAAAGAGTATGGAAATATTATTGCGTCTCCGGTTTGTCTTACAGGAGTTACAGTATATTGAGTTGGTTTTCTACCTAATGCTTGATCAACTAATGGTGCGACAGTTTGTTTTCCTAAATTATCAAGTGTTGATAATCCCTCAACTACTGATCTCGTTACACCAATAGGAAATTTCAATGGATCAATTATTTGATCCAATACAACATTACCGGTTTTAAATTTGGCTGCCTCATCTAAGAATTTTGATACACCGATTTGAGCCTCCTGTGTTGGTGTGGTCTTTGGTTCAGGTCTAAAGATGTATGATAAACTACCGGCTACTGTTTGTACCGGTTGATCATATCTTGCAGCAAATTTTTGAGCTGATTCATAAGTCTTGAAACTTCTTTCTTTGCCATCAGGAGTTGTAACTGTGAACATTGGTTTAGGAGGATAAAATGATCCCTCTTTAGTTGGAGAGATTTGGCTGATAGCCTCACCTGATAGTAAAGGACTAACCATACTTTTGTTTGGCTGTTGAGCCTTGAAAGGATCTGTCGTTGTTCCTGTGCCAATATTAGATGAGATTCTTTGTGATGGTATTGGTTTTGGTATTGGTGTAGGTTTTTGTAATTCAACCATGTTGTAAGCTGACATTACACCTGATTTGTTTAATGCCTCAACATCGATATTGATTCCTAAATCTTTTAGGACAGCAATGTTTGTTTGAGTTCTATTATAATCTGCAATTTGCATTTGTCTTAACTTTTCAGCCTCTCCTGTTGTTTGATAACCAAACATGGCTGTCTCTGTTGTAAATCCAATTCCAAAGTCTTGAGCTTTGGCTGCTGTACCTTGTGCCACAGTAACACGATCAGCCACATTTGTTCCAATGGTTAATGTTTGTGAAACCATTGTAGCACCTATACCAGCTCCACTCTCTAAAGAGCCTGTACCACCTAATCTTTGTAATTCAGTTACTTGGGCTGCTTTGATTTGTGCGTTGCCTGAAGCTCTTAATCCGGCACTCATTCTGCGTGAGGCTTCAATATTACGTCTATCAGCCTCTACAATTTTTGAATATTCATCTGAACTTCCACCAAAGTAAATGTATTCGGCTCTACCCAAGATTGTGTTATCCCATCTACCTCCACCGGCTGCCTGATAAGCTGATTCAAATCTTTTGTATTCTTGGAAAGCTTGTTTGGCTTCTGTACTTGCTGTTTTCTCAAAAGCCTCTTTACCATACATTGTCTCCTTGTATTGCCATGCGATTTGCTTGTATTCTGATTGAGTTAACGCACTAGCTAGTTTTGCTTGTGCCTCCTCATTTTGTTGTCTTAATTGATTAATAGAATTTTCAACTGACTTGTACATTTCAGGACTACCTTTACCGGCTCTAAGATTTCTTTGAATTAGTTCTGATCTTTTTTGAGATAACCAAGCTTCCTCAATTTTTAATTCGGCTTCAGCCTTTGCCTTTGCTTCGGCTTCAGCCTTTGCCTTTTGTTCCTGTATTTTTTTTGCCTCTACTTCTTCTTCTGCTTTTAGTCTTTCCAACTCTGCTTGTTGTTGCTCGTATAATGCTAGGTCTTTTTCATATTGTGCTTTGGCTTCCTGATATTCTATAATTCGTTCTGACTCGTATCGTTGAGCCTTATCTTGAGCCAATACCATGAAAGTTTATTCATTTGGTAATACTTAATTATTTAGCATAATATGGATAAGCATGGCTGATATATCACTCCTAGAGTTCATTGTTTATGGATTGGTATGTTATACCGGTATCATAATGTTGATCATATCAGCCTTTAGAGAAAGTCCTAGCACCGTCTCGCAAAGTATGGTAAGAGTCATTTGGCTCATACCATCAATTATTTGTGCTTTCCTTTTAGCGTCAGCCGGACAAACAATTACACTTTATGATATTGTAATTGAGACCGATGATGGTACAGCCGGTAGCCATGCCGGACTAACAGTTACAGGACATGAACATCACAGTATAACTTTACTTGCACCTGTTTGGGTAACATTACATTTTCTATTCTTTATCGTGATGTTACTGTATGTGATAATAAACGTGCTAATGTTATTTATCAAAAGAGACTAACCAAAAACAAAACTCACAAGTTTTGATACACTCTAGCCCATCACATTCTTTACAGTTACAGATCAAATTCCTCTAACGTATCCAATGATGGCTCTTGCCAATAATAATACATACAATGCGATAAACAGAGTTACCCAAATTTGTGGTACGCCAAACAATAACAAGATATGGAAAATATATGTTCCTGTCATTAACTCAATAAGTTCCCAAGCTACAAACGCTGCACTTGTGGTAAATGTTTCTACTTTATTATAATATGTAGAGTTGCCTTGAAAATCAGCACCTACAATGTTTTGTGTTCTTGTGTTAAACTCTCCCTCCTGAATATAACCAACTAATGCTGACTCTATTGGCTCTCCGGTTACCGGACTAATCATTGTAACTCCAAAACTAGAAGCTACTGTATATTGTACCCCTAGCATTGAAAAGCCAATCGCATACATAGCTATTATTATTGTTAGTGCTTTGTCAATCATCTAGTGATCCTCTCTGCACCGGCTACGCCTAACACAATTATCAAAGCTATGATACCTATTATTCCCTCAATATCTCCAATCAGATTAAAGTATCTAGCTCCTCCCATAACTACAACAAACATACCGATTCCTATTGCCGGATGGGTTCTGTTAAATCCAATCATACCTATAATACCAACAGCCAAAATTATCAAACTGACACCTCCAATACTATCACTTCCTCCAAGTGTACCATCAGTAAAGTCCTTGATTTGTTGAATTGAAATTATAGAGTCAGTTGTATTATTCCCTACCTCATCAGTTCTAAGAGTGTATGAGGCTGTTATTGTGTTATCGGTTGTATCATGGCAATCAATCTCAACTATGTTACCGGCTGAATTGTTAATTGTAAATTCGTGATAAGCGTCAACACCGTCAAGTGTCTCTGATATTGATGGGTATTCTTGTGTTGTTCCTAATGCCGGTTGACTAATCTCACAGTTTAATTCTAAAGCCGGATCAAATGTTGCAGTAATAACATTAGTAGTATTGTCTAATGACTCCATTGTGAAAACAATGTCTCTAGTGTCAGGAGTAGCTTGACCGGATACTGTAATATCTCCAATCTCAATTTGGCTTGTAACCTGTCCGGTTACAATATTACCCGTTGCATTTGTTCCATGAATTGTAATTGGTGCTACTCTAAATGAAAACTCTACGGTAGGATCAAAGCCTGAAATCTTTGTGTTAGTATCCTGTATGCTACTAGAGTAAATCGTTTGAGGTACACCGGCAGGGGTTGTATAGTTTAGTTGGTATCCTGTGAAAGTACCATAGAGAGTTGGTTGACTCCAATTAAGGACAAACTGAAGCAAGTTGTTTGTGGTTACTGTCAAATCAGTTACAGCGTTAGGAAGATAATATGTTGTCATGGAATAGGTGTTGGAATAGTTTGACTCTCCAAATGGTGTGATTGCAGCCACACGATAAACATAGACTATGCCTTGTGTCAATCCGGTATCAGTATATGTTGTATTTGTGTTACCGGTGTCGGCTACTATTGTGGCATAAGCATTACCAACACCGTCAGCCCTCTGTATGTGATAGCCGGTTACACCGGTAGATGGGGATGGTGCTGTCCAACTCAAATCCATGTTACCGGTTATGGTTGATGAAGCTGTCAACCCTGTTGGAGCTGGAGGCAAAGTTGTGTAATTGATTGTTGCCGAAACACCATCCCCAATGCTAGACAATGGCGTGATACGGTAATTGTACTCAACCACAGGTGATAGTCCTGTGTCGGTGTATGTTGTAACGATTCCAATGTTTGCAGATAAGACAGTAAAGCCTCCTCCAACCGGAGATTCTCTTTCAAGTTTGTATCCGGTTACAGGATAGCCATAAGGAACAGCAGCGTCATAATTTAGAGTGATTGATGATAGTGTGGATGAGGCTGTAAGGTTTGTTACAGCGTCAGGTACACCCCATACAGTTTCGTTTAATGTATTGGATGAGTTTGAATCTCCAACGTTATTTGTTGTAACTACGGTAAAGTCATAATTTGTTTTAGTGGTTAATCCTGTGAAAGTGTATGTGGTAAATGTTGTAGTGTCAACCTGTATCCCATCAACAAACATCTTGTAAGTCGTGATGGCTGAACCTCCGTTATCCGGTGCTGTCCAATTTACAGATAATGTTGTTGGAGTGCTAGAAGTAAATGCCAAATCAGAAACAGCACTAGGTACTGTTGGAGTACCAATCAAATTACTAGGTGATAGATTACCCTCACCTACACCGTTAACGGCTGACGCTTTAAAGTACCATACCCCTGCACTTGGTACTGTGATGTTTGATGGGTTACTGACGTTACTTGCTTGTAGGGTATATGTAACATCATCACTTGAAGTGTAAATATTGTAACTTCCAACAGCACTACCACCGTCATTTAGTGGGGGTGATACGGTAACGGTTACGGTTAAGGGGTTTGGATCAGGGTTGTCGATTGAGAGTGTCAATCCTTGTGGTGCGTCAGGTAGGTTTGGTGTTGTAACTTGTGCAGAATTTGAATCAACAGAAGTACCATGAGTTGATACTGCCTTAACGGTGTATGTGTAAGTACCGGCTGTTGGTACAATATCCACATAACTTGAAATTAGCCCAACTGTTGTTACCAAAGAACCGTCACGCCAAATCTCAAAGCCTGTAAGAGTTCCACTACCAACATTCGTTGGTGCTGACCATTGTAGGAAAACATCTCTAGGTGCTGTGGCTGTGTTTTGGATTGTTGCACTTAATCCAGTTGGTGCGTCAGGGGGCGTACCAGCTAAACCTGTGGCTTGTGCTGAAAAGCCAGAATCACCAACGGCGTTAGTGGATTTTACATAATAGTAGTAAGTGTTACCACCAACAACACCCGAATCATCATAACTTGGGGTTGTTCCAGTTGTTGCAATTTGTGTTGGCTCAGTTCCCATGTCATAAACAGTTTGAATTTCATTTGAAGTTAATGCGGTGGAATCGATAAAGTATTCATCTATTGCACCGTCTAAGTTAATTTTATGACTACCTGAAACTGTACCCAAATCAGTTGAATCAGTTGCTGTTGCTACTGATTGTCCGTTTTGGTATAGTGTCCATGATGAGCCATCACGAGTGAGTGCATAGTGTTGGAAATCTGAAGTGTTGTCAGTTAGACCTGTGGCTGAGATGATTGTTGATTCCATACTGTTTGTTGGTGTAACTGCCAAGTTTTCAAATTCAATTACAACATTATTAACAGAAGAATTTGTGTTATCTCTATCAGAAATGATGATGTATCTAGCGTTTGACATATCAACACCTGACACTGTTGCTGAATGTGAAAGACTGACACTTGTTCTTGAACTGTTCATCAAATCACAGGTAAAAGTTGTTCCGTCATAAGATAGTCTAACATAATTTGTTACACCGTTACTTGTTGTATGAGTGCCAATATCAGTTGAGGTTGCTGTTCCGTCATAATATCTACAATTCATATTATTATTTGCCTGTGTGGTTATACCGATTGCATTTTGAGCTACACCAACCCCACCAAGTGTGTCAGTGATTAAGAACTCAGTTCTGTGTGAGAGATTGTTATTACTTATTTTTGTAATATCAATATCAACTGTCCATGTTTGCAAGTTAGCACCTTGACTTGTATAGTAATCATAATATGCAGAAGTGTCAGTTGTGTCCAAATCCCCATTATAATAAATTCTATTATTTGCAGTATCGATACTTATTTCTGAATCAGTTACAGTCCAGCCAGTTGAAGTTCCAAAGTTAGTTGAGTATGATGGTGCAGTTGCTAGTTTAACAAAATTTGCACTTGTTGTTCCAACATTGAAAACGGCACCACCATTTGAATTTGTGAATCCGAATAGTTTGGTGTTGGTTGGTGGGTTGTAAATTTGGTTTTCTAAAGTTGAACCTGTTTGTTCAAAATTATAACTCATCACTAAATTAGTAGTTGGTACTGTGGTTGTACCACTGCCTGAATTATAAATTGAAGAAATTTCAGAACTTGATAATGCTCTTGAATATGTTAATGTTTGATCAATTTGACCATTCCAAAAAGCCGTTCCAGATGTTAATCGTGCACCAATAAAATGATCAGTGTTTGTAAAGTACCCTGCACCACTTGTCACTAATGATGTATCTTGAGCTTTTTGTACACCATTAACGTACAATGTTAATGTATTTGCTGTTGAATCTCTAACACACGCTACATGATACCAAACCCCTACACTAGATGTGGCTGAATCATAAATATCATCTACCGTAGTACCTGTACCATAAGAAACACAATAGAATTTCCCTGCACTATTCATTCCAAAAAATTGATCACCATTACTACCGTCGCCTGTTTTAAAGAATATATTATCTTCAGTATTAGTATCGGTATTTACCCATGTTGAAAGTGTATATGAGTTTGAATTATCAAATGGGTTTGAGGGTAAATCTACATAATCATTACTTCCGTCAAAATCCCAAGCATAGGAATCTACTTTGCCTGTTGCACTTGTTGTTACCCCACCAATTTGTGTACCGTCTAAAGTTGAATCTCTAGTCAATGCTTGTTTCACCCAACTACCAACCGTAAATGAATCAGTAGCGTCAGGCAATAGGCTAGATGTTACTTCGAGGTTTGGTGTGGAAATTGCGTCAGAGATTTGACCTGTGGTTGTTGTTCCAGCATTTGCTGTAACTGAAATATTGTTAGTTGATTTATCTGGAATTATATCTTCTGTTGTGGTAGTCATATCATTATAGAATTTGATATTAGAAACTGAACCGATTAATTCTGAATCAGAAAATCCTTGTATACTGGTCACTTTGATATACCGTAATCCTGTAAGACTAGACGGAATTGTTATTGTTTTTGACTCTAATAATGTTGAATATCCTGAATCAGAATAAAGATTAATTGTAAAAGATGTTGCTGAATCTCTTTTCATTTCAACATAAAGTGTTTCTGCTTGTGCTTGTCTTGTAAACAATGTTGTTGTTTCATTGTTAGGTGCTGAACCGTCAGTTTCTACTGCAAATATGTCAGTCTTTGTATTATCAACTCTAATCATCAATCCCAAAAAGTCTTGTGAATCATTGATGTTGCTATTTATACTTCCAATTCCATGTGAAAAGAAAACATCATTGACAGCACTACCTTGTGTAACTGTATCAATGTCTAACTGTGAACGAATTATCCAGTTAGTATTTGAAACAGTTGTCAAATCATAATATGCTTGTGCTAAATGTGAATTGGTTGACGGTACTGAAAAATCAATTTCTTCATTTGTTGTATCTATGGTTACTTGTGTTCCAGTTCCACCAGTTGTCCATGAACTCGTTGACAGGTCAGCAGTATATGTTGGTGTTGCTGAAACTGTTTCAAATCCATGTAACAACAATTCATTATCAGTAAAGTCAACTGGTGTTGTACCACCATTGTTTGGTAGTTCGGTCATAAC
>IMGVR_UViG_3300025915_000012|3300025915|Ga0207693_10000590
CCTGATAGCCTGCATTCTGTTAGATTCTTCTTTTTCCAGTCTTTCCTTCATGGCCTTTAATGATTCAAAGTCTTTTGGGATTCGTTTTTCTTTTATATATTTGACTAACTTCTTGGCTAGAAATACTGTTAGTGCTTTTAATGCGTCTGCAAGTTCGTCTTTGTTTTGTTGTTTTTTTCTAGTCATAGTGCAGCATATCCTTTTATGATTTGGTATAGCTTCTGATAATCTTCTTTATCTCCACCAAGTCTTATTATTGTCTGGATTGGTCCGTGGTGGCCTACTGTTACTTCGTTGTATGCCTGTTTCATTTGTTCTTGTGTTAATTTCATATCTTCTATACAATACCACTTATCATAAACAATTGTATGTTATTTTGTATTACAAACAAGTTTTGTATTCCTAGAGTGGAAACAAAGGACTTATCTAAAATAGGCACACTTGCACATTTTGTTTTCATCTGATATATGAGTACAGTATTTTGTGGTTCCTTTATGCTTTGATTCTGGATGATTACAGCCTCGACACTTTAGTTCGTTTAGGTCCATAATTAAAGCCAATAGACTTTCATGAAATCTTTAGTTTAAAAGTATTTGTGCTTGTCGAGTACAGTTACGCACACACATACACACAAAAATACGAATGTTTCAAAAAATTAATTGTAAAATGTAATATTTAGAAATTATTATTCTAGAATCAGCAACATCTATACTATTCACACAAATTCATTGGTACGGTACTCGACTATATTTTAGGATGAGAATCATAGCTTGGTTCCCTGCCTTTTACGAAGATATGCAAGTTACCATCAGCCCAAGCTATAGGTTTACTGAATGGTCCTTCCTCAGAACATAATGGTCTTAGATACCGATGGATTGTTTCTGTAGATACCCCCACAACATACGCACCACTATCGATGATTTCATCTAAAGCATAATGATAATTGTTTTCGTACATCTTTCCTATTATCCATTGCCTGAAATATGGTTCTTTGATTAGGTTCTTTTTATGTTCTGCACTTGCATTTTTGGTGTCTATTTTTTCTTTAGATAACTCATCTATACGGTTACAGCTAGGGCAAAGCAGTTTCATGTTTTCTATTTTTAATGGTCGTTCATATTTGATTTCATGGATCTGTAATATTGAGACTTCGGATTCAGTCTTTTGGCATAGCTGACAGAAAGCACCATCTCTTTTACATAATTCAGGGTAGAAATGATCCCTTTCTCTTTTGTTTAGTTGGCTAGTCATCGTAGTATCTCTCTCTCATATTGTTTCTGTTTTTGTATATTATCAACCTCTTGTATTGATTCTGGATGATTAATCTTGTACACTTCATAGCAGATGAAATCATATTCTGTATAAAAGCATTCATCGGAAAAGCCTTTCTCTTTTAATGTTAAAATGTATTCAGTAGATTGTAAAAAGAAATTCATTGGTATTTCTCCAAGACAAATTGATAAGTAGCATTCTCTTTCATTGCTTTTTCTGTTAATAATTCTTCATCATCAGGTCCATACTTTTCTCTGTTATGTTGTACTAATAATTGCCTGCAACGCCTGATAGATTCTGGATCATCCAATGTTTTAATAACATCATTTGATATTATATTCAGTTTTGAAACAAAGTGCCAATATAAGAATACAAAGTCCTTATTTTTTAGGTTCTTTGATTCAGGGATGTTTTCTAATATGTACTTGACTTTATCTTCGACTTGCTCTAATTGCTCTAGATATTTTTGGTGTCTTGGAATAACACTTTGATTATCTTTTAGTTCTTCATATTGCATACACCAACAACCTGGATATGTACAGACTTGAGTTTCCCAATCATGATTAGAATGTCCACACTTACAAGTCAAGCTTTATGACTCCTAGCAAGTACACAGTTCTTAGCTTGATCCATCGTATGCCTATCTTTTCTTTTACCGCAATTATCACACATGACAGATTCTTGCAATTCTCTTATCTTTCTCATATAAAGTCCTCGTCTGGATCTGGTTCCATTTCAAAGTCTGGATCATTTTCTTCAATGTCTAACTTCATGCCGTAGGTATTCCAACTCTAGCAGTAAGAAATGAAGTTACTAATTCCTTGGTGGAACGTTCCGTAATACGATCCTTGAATAGTTCCTTACATTCGTTATAATTTACATCTACAACTTCGCAGTATTTACTTAGAATATCTTTTTGGACTTTATCATGTTGTGCTTTACCTAATCCTTTAAGTGCTTCTCCATGTCCTTTTCCCTGGATTCTCACGCACACTTTTCTTTGATTAAGTTTGATAAAAATATCTATTGAACCGTTTTTATGAGGTTGTGAAAGTGTGTCGAACTCGGTCTGTGATATGATCCATTGTATAGGAACCTGCCTGTATATCCCATCATACAAAGGAAATTGTTTCAGGGTTCGGTATTTTAGGTGTGTAATATTTTTTAATATTTCAAATGCTGCATCCTCTCCATGTCCCACTAGATTATTTGTCTCGTAATCTATTCTCATGCCTTCACTAAATATGGAGTTGGTAAGCTAAATTTTCTTTTTATCTTCGGTAGTTTATCAGGAACTATTATTTTCTTGGCGATATACTGTCTGTAATTATCTAACATGTTAACATAGTTCTTGCAGATTTGGCAATTAGATTCTGATTCGCATTCATGTGGTATGAATTGAGGGATCAAGCATTCATTCTCCAAGATATTAGAAATGGAAACACAATACCTAAACCAAATATGAAATAGAAAAAGGATTTCATAATACTTTGACTCCTACTTTTCTTTGCCAATATCTAATACGATCAATTAGCCGTTTTGTTTCTATAGTCATACTGTCAACTCCATTAATGGTTTTTTAATATCTCTAAATTCCGTAATCTTATCAAGTAAGGACCAAAGTTCTTTTGATTCAGGTGTTATCTTTACTTGGTGGATGATTCCTTTCTTCAGATATACTTTTAGAATACGATAAGGTTTTGAACCTCCTTGAACTTTTAATGATATAAAAGAGTGTAATCCAACTAGTATTTCTTTATCTTTGTGATTTTTATCATTATTATTTTTATTTGAACATTTTTCACTACAATATTTTTTATTTGGGTGACCTGTAACATGATTCCCACATATAGGACAGGTTCTACCAATTCCTTTTAAAAATAAGACTGGTTTTGATACATATTGAATATCATAAACCTTTTTTGACTCCTTTTCAATTTTTAGAGTATTCAAAAAAAACATCCTCCTAACTCCAAAACTCTAGGAGGATCTAATGGCCTTGACTCAGGGGAATTTAGATTTGTTTGTGGTCTGGAATGTCTAACAACATTGCCCGAAAGATACTTATTGCATACGATGTGAGGCGTAGGCGTAACTGAGTCAAGGACATTAGCAGTATTTACGAATGAATAGTTATTAACTTTTGTTATCATTATTATTAATCTCCTTTTTTCTTTGTTCTAAAATTTCCTTTGCGATCTTGCACATTATATGGTTCATTGTTTTTTCACTCCACAGAATCTACATCTATCATCAGCCCAAAACAGATTATTTTTACACTCTTTGCATAACAATAATTCGTTTAATTCTTTTAATTTCATTTCTTACTCCTATTCCAGTAAGGACTTTTGCAGTTGGCACATCTTAAAGGCAATTCTTCAGTTCTTGGAAGCCATTCATGATTACAAACATTGCACTTGCAAACTTGTTTTTTTATTAACATGTAACAAGTGGTGTACACATAAGGTATTTATCTTTTTTGTAAATCATTTCTTATTTTATTATTATATCATAATCTTGATATTTTTACATTATTACCTATCTTGCATTTAGGATGATGAATAGAATAATGCGTATTGCAAGTCTTAGATCTGCAAGTATCACAAGTATTACTAGCGATTTGCTCACAGATATAGCATGACATTTTCTAATAGCCTTGTTTCTTATATGGATCAGTAAATACACATTGATGTCTTATACAATCAGTAGGACCGTAACCGCCTGATGTCTTGTTTGTGTTTGTTATGCTATGATTGTTTAGTATGCTCTTTAGATATGATGATTGATGTAATGTACTAAACGGATTATCATATTGCCAAGGGGAAACATGTACTGTCTTGGTTACATTGCCATTAAAGTTAGTTGTCTTACAATCTGATAACATATAATGTATGGTATCATTTAGCAATCCTGGAATGCTTGATATGGTAGCAATATCACAGCCTTGCATGAATCTATCATTAAAATAACTCCATTTGTCTTTTACAATGTTTGCGTTCTTGTCTACAAAGCTATAACTTGTAGGCTGGATTATGATCTGTTTTGATTCCAGTGTAGATGATATATCAAAGTCACATTCTACACAGATAACTTGATTTCCATATTTATAATATAGCCAGTTGTTTTGTACTTGTGGTTTGGTTCGGATAGTATCATTTCCTTGCTTGATGAACATGCCGGAGACATGCTGGTTTGAAGTATCATATTGGATCATGTCAGTAAGTGGGGTACATCCTTTAATGTGATTCTTAATCATATTTTCACAAGTTTGTGACCAATTGATTAAAAGAACTGGTATGTGAGTAACAGAATGTGTATAATTTGACGGTAAAACTGGAACTGGACCTGTACTACAAATTCCATTGTTGCAATATTTGGTTATGGTACTAGGATCAGCAAAGGCATTTACTGAAGCTGAAACAAACAAGACAGTTAGGATTAAGCTAGGTAGAATTGCCTTATTCACATACTAGACTGAAAATCTGGTGTTTATATTTATTGTGTATCTTATTTCATGGTACTATGGCATATTGCATATGGGTTGCCATGCTTGTGATATTTCTTTAATGATTTGGTAACACTTCCGATACACTCATCAAACTTTTCTGGTAATTTTATCACCTCGCTTGTTTGCCAAAAATCCTTTTCCTTTTCCTAGATCGATTACTGTTATTTTAAAGGTCATAGTATTCTAGAACGTTTTGATTGTACGAATCTTCCAGTAGATTGTTTAGATTGTTCGGATTCTGATTTAGATATTGTTCTTTGAGAATAGCTTAGCTCACTTCTTTTATAGGTTCCAATTATACTAGCCTCAGGTACGTTACCAACAAATTCTCGTCTAAAGCCTCCCTTGCTTACTTTGCCAACTAGCCCCCCTCCTCCACCTACTCCTAAGACTCCTAGATCCGGTGGTCTTTTTTTATCTGTGGTTGTCTCTCCTGGTGGTGGAGTTTTGGTTGGTGGTGGTGTTGGTTTTGGTGGAGGTGGAGATGGATTACCTGGAATTTTTGTAACTGTCAATAAATCAGTTATTCCAATTCCACCCTGATCCTGTTTTTGAGATTGTTTGGTTATAGTTATAGGAACTGGTGGAACTAGAGTTGGAAATGGTTTTGGTTTTTGTTCTGTTGTCTGTCTTGGTTTTAGAATTGGAACTGGTGGTACTGGTGTTTGTTTTTGTTCTTGCCTTGGCTTTCCAGGTTCTTTAATATATCTTAATCCAGTTCTTTCTATCAAAGATTGTTCTTGTTTTGCTTTTAATTTTTCTTCTGTCTTTCCAGTTTGTTCAGTCTTTGCTTTCTCCTGATCCTTTAGAAACTGTTCTTGTTTGGATAATTGTTTCTGTTCAAATTCTGGTTTTTGTTTTTGAACTGTTTTGGTAACTTGTTTTTCTCTTACTATTTGTTCTAATCCTTTTCCGGCTGAAACTGTCTTTTCTGTTGGAGTTGTAGGAGGTCTGCCAGTTCCTTCTAGGATTCCAGTACCACCCTTGCTACTTGATACTACTTTACCTGGTCCCACTCCTAACTTTACGGTTATCTCTGGTGTTGGTGTAACTTCTTTGCCTTGTCTTGCCATCTCAGGCGGTGGTGATTTCATCTTTTCATTTATCATTGACTGGATATTCTTTTCAGTCCTGAACTTGTCGGTATATTTTGGAACATTAAGGCCAATATCTGAAGTGCCAACTTTGGCACCTGTCTCGGCTGCTTTTGGTGCTTCCTTTGCAAATGCCTTTGTAAAGAAACTGGATATTTCTTTCCCGGCTGATATTGCACCTTTTTCTAGAGAACCTATTGGTACAAATGCAAATACATCAGCTAGACTTGTAGAAGGTACTTCTCCCCCTTGGGCTTTTTGTCCTGAAAATGGAACTTTAAGAAAACTAGATGCTTCACCTGTTTGTTTTTCAGATGTCGGTGTAAATGTTTTGAATGTCTTTCCAAACAAAGTTGTTACTCCTGTTTCGCTTTGTGTTGTTTTTGTAGAAGGTACTACTTGGACAGTTGTAACTTTTTCAAGTGGTGGTAATCCTTGACTTGCCCTTAATGCGTTTGTCTTGTCTAGATTTGCCTGTGTTGCCCTTATTACTGGACTTGGACCTGATTTCAATACTGTTGTAGGTTGTGAAGTTTTTTCTGTTGTTTGTGGCATTACTGCGGTTCTCATTTGAGATATAGGAGTACCAGACACAGGAGTTCCGAATGATATTCTTCCTCCTCCTTGTGTCATTGGCAATACTGGTCTTTCCATCCTTTGACCTTGCGATGTAACAAAACTATTTGGCACTGGTGTTCCAAAGGAACCATAAGAAAATGATCCTGATTTTATTGCAGCTTCTCTAGCTTGTGCGAATCTGTCATTACTTGAACCTACTCTTGAAACATGCTCTTCTACCATTCTTTGCTGTTCTATCTTTTGTGCTTCTGCTCTTACTGCTGCCTCTTCCGGTGTACCTGTCTTTATAGCACTAGGAGCTTGCTGTCTTTGTTCTTGTGTTGCCTGGTTTTCTCTTTGTGCAGCTAAGAGCCGTGCCTGTGCTGCCGCCTTTTCTGTTGGTGATGCGGGCTGAAATTGATTAGAACCTCCATAAGTTACCATGATTTTATATTATAATGGTTCCAAATAAAGAATTGTCACTATAAGGCAGAGTAATCTTTATTGTTTGTTCCTAAAGCACGTTTGAGTTGTTCATAATCCTGTCCACTTGCATCAGTGAAAATCTTGGAAGGGATCTTAAAGTCAAGCTTTCCAGTCTTGTTCTTTTTCTTCTTGGCTTTGGCTATCTCGATGCGGGCTTCAAGTTCTGCTCTTCTTGCATCTAATTCTAATTGTCTTAACATATCAGGCGTGGTTTTGTTCTTTTCTCGTCTTTCATCTCTCCATTTTTCTATCTTTCCAGATATGATACCACGATATTGTTTAGATTCTTGCTTTGTCTCTGGTTCACCCCTAAAAACAGATTCTTTTAATTCTAATCTGATATTTTCTTTCAAAGATTCTATATCTTCAAGATCCTGATCAGAAGGATATTGTATCTTCTGTAATTCTTTTAGATGTTCTATTTTTTCTTGTAGATTCATATTTTTATTGGGAATATTTGTATACTCATTAAAGTTGGAAGTAATGCATAATCATACATCATTTCATAAGCCCAAAATTTTATCCAGTAAAACTTTAAGATTCTAATATTCATTTTTGTCTCAAAACTCCTATAAACTTTCTTCCTTCTCCGCACTTGTCACATACACAGTTTGGATAATGACCGTTGATTGACACACCATCAATTTTCATTTTAAGAACCCTGGAATACTACCAATCTATCTACTGCACCGCCTGAATCTTCTCCTAATACTGCAATATATTTTCCATCTGGACTGATTGCTATTCCTATTTTAAATCCTGTAAACTGTGCTGTATTCAAACCAAGTCCTTGAATAAAACTATTATTTTTATAAACTTCAACTGTTCCAGCATTTGTATCTAAAACAATTTTGTATTCTCCTGTCTGTGATTGATCTGTTTCTTGTGAAGATCCTGGTGTAGTATGTGATGATTCTTCAAATACCTGTGTTCCATTTATGTAAACTATCTTGTTATTATTATCACCATGTGAAATTATAGCTCCATCATTTCCTACATGTAACTCACCAATCAATGTATCTCTAAACCCTGTTACTGTAGTGTTTAATGCTATTGTATTATAATGTGTAAAACTTCCTTCTCCTGCTCCACAACCCGTACAAGTACCAGTAACTAGGACATTATTAAAATTGCCTTGGCCTGCTGAAATGGTTCCACTATATGCTAGGACTGAACCAATAGAACCGATTCCGGCTAGAATGATAATGGCAATCAAGGAACGCTGGTTCATGGTTTAATTATTTCCTCCTTGTTTAAAAACACTTTGGGTTCTGAAAGGCTTGCTGCAATCTGTAACGCCTTGTAATAGTTTAGTTTTTGGTTCATGTCTTCTATAGAACAATCATCTAGTTCAATGCTTGTCTGTATCATAATGTTACACATTAGATTACTTGCCTCCTAACTTGTCATCGAGCAAGAACTTTCCATTCTTCTTGTCGTCAAGAAGTGACTTACCCTTTCGCTGTTTAATTGATTCAAGGATCATGAATGATGTGCCAGCAACCATAATCATAAGACAAGTTGGTCCTAAAACATATTCAGATGTAATTTGCCAAAGTATATCACTCATGAACGATCTTCACCTTTTGTTAATATAATATCAACGGAAAATGCCCAAGCACATAAAGAAGAAACCCCGAAAACAATTGCAGTTAATCCTAATGCTAATGTTTTTAGAATAAATGCTTCATCGGTATGCGTGGGAGTTAATATGTTTGAAAAGAATACAAACCCTGAGATTGTCCCTACTATACTGAACATAATCGTCAACATCAATTTTGGCATATTGATTTGTTTGTTAATCAAGTAAATTTTCCTCATCCATAAGTTCCATAGTACACATTACACAAGTATATCCTTTCTTACATGCACACGGGTAATCACTGCCATTGTTCATTTCTTATCCTCTTTTTTTCTATACCATACTCCATCACGTTCTTCGTATAGATGTCCGAATAAGGCATTGTGACAACTTTTACAATATACATGACCTTCTTCTAGAGTTGCAGTATCTTCATCCATTTGTAAATTACAATTATAACATTTACCATTTTGTTTTTTATATCCTCTAGTGATTTCACTTCCTATCCTTTGTAACGGTAAACCAATTCCTAATAACAGGATAGTAGGAGCAATTGAAAGATAAACATACCACGTTCCAGCAAGTATAAAATATGTATACAATGTTAGAAATACATCCATACTTCCCATAGATAGCCACATCTTTATCATCGCATTCATGGTTTATCCTCTAGCTTACCAGATTGCGATTTCGTCATTGGAATACGTTTCATAACTTGGTCAGATAGTATATATGATACCATGTATGCAAATAGAAAAGGAATGAAAACAAATATCGTAAGCCCACAAACTTCTTCTAATGTTGTTAGATTCTTTGATACATCTATTACCGTTATAGCAGTATAGATTGAGAGTAACATTGTTCCACCACAAGTAGGAAATCCAATTACAAGTAGTATTAAGACTTCTGTCCAATAACGTTTAGCTTCTGGTCCTCTAAACCTTTTCAAAAGTTTGTCTACGAGAGTCATGGGTTAAGCACCTTGGGTTTTGTTTCTAACCAAACAGTTAATTGTTTATTGCAATCTGTACACAGATCAAGACCTAAGCGAGTATATCTAAACACAATAACTGCAATATTAGAACCACTATCGTCAGCCATCTTTTGAAAGTTTTGTAATTGAGACAATGACATTATTTTGTAACTAGGTTTATCATCAGTGATAAACACTTGTCCACACCTATCACATGTATAACTTTTATTTTCTACCATTACTTTCCAGACTCCTGTACAATCTTGTTAGCTAAGTCTTTGTTTAACTGATTTATTTCCTCACCTATTTTGTATATAGTATCTAATGCTTCGTTTCTTTCTTTGTCTGATAACTTAACTATCTTAATGAATCTAGCAAGTCCTTGTATCTTACCAATCTTGAAAGCAATATCACTTGATAACTCGTTTAACATAATGTAATTCTCCCCAGGTTAACAAGTTCACTATCGTCATAGGACTTCGGCCTACGGTTCATTGAATTACTAATAAACGGCTTGAGTATTTTGTCGGTGGAAGTCAATTCTTACACCCCAATATTGCATAACGTTCTTTCCCTACCTTAAGATCATTATCTTTATCATTAGGAAGCCATTTTTCTGCATTTGCACCATCAGCGATTAACATTAGAATATTTTGTTGTAATACATAACAATCTGTACTAGTTGTGACCATGTTGTGTATTCTTGTATTCGTTTCTTCTATTGTCTGTTGCTCTTGTGTTATTCTATCAATTCCCTTTGTAATATCGTTTGCGTGTGAAAGTAAGAATAGTAAGAATCCAATACAAATAGAGTACCAGAAGATTTTGTATTTAGCATTCCATAATTCTCTACCAAAATCAATAAAACCATAATATAACTTTGAATGTCTACCTGCTTCTATTCTATTGCTTCTGGATAATAAGCCCATTACTTCTTCGCTTCCTCTTTCGATGAAGTGTTAATGGACTTCTTTCTTCTGATTAGAATTAAGGCACTAACAAATCCTATTACTAAGATGTTTACTATGATTAACATATCACTACCAGAAGGAAGATTATTCATCTCGACTCTCCAGTAATTTTGTTTATGGACATTTCATTGACTCCATCTTGTCTTTAGCAGGCTGATTTAATTGATTTTTAGTATCCTGATCTAACCATTGATTATTAGTATAATCTATCTTTTTCTGTAATTCACTACAAGACCAATTACTCTGACTAATAGAAAATTTAATTGCATCTACTACATCTGCCTTATCTTGTGGTAATTGTACAGTGTAAACATACCAAAGAGCAATAACAGCAAACACGCATATTGTTATTCCCATTGGTATTGTAGCATATTCAACTTGACTCATTTCGTGGACTCCTTCTGTGAAGTGTTAATGGGAGTATTCCAAGTTTTCCAACAGATATAGAATATGAAGAGTCCTACACTTGAGATAGGTAACCATCTTACAATAAAGAACGATGCTGGAATGTATGTATAATCTAATGGTAAAATAAAGAACCATGCAATCATTTGGCCTACTAGAATACCAAATGTAAATGAGAATGTCTTGATTGCATATTTGTAATTTTTAAATTCTTCTTTCAAGTTCATTTTATCTCAAGTCCTGTCATGTAACGATTAGCAACTGCGCTCGTATTTGCTTCTTCATCTCTTTTTTGAATATCTTTAAGATAACTTCTCACATGTAAGTTATCCATTTGTAACTTTTCAATAAATTCATCCTGTTTTTCTTTATTCATGTGTCTAAAGATGGTAATCATTTCTTTGTTATGTTGGGATAATGATTTACATGCTTCTCTAAACTCTTCAAAAGTTACATCAAGAACTCCCATTAGCTTCTCGACCTCTGTGCATTTGTGTCGGTGAATAACATAGTAAATGGAATACTAGCCCATGCAAAAATAGCACCAAATATAGAAATCATTCCTATGTTTACAGAACTTTGGAAACATGGATCATTAACATTATGGCATGATTGGGTTTCTTTATGAAAAAAATATTGCCCTCCTAATAAAATAGAAATACCAAGTCCTACACAAACTAGCATGACTATTTTTCCTTGTGATTCATTCATATCTATATTACAACTCCTCTGATAATAGATACTTGTGAGTTATGAAATGATACAGACAAGTTCAATATCATGTCGATGGAACTCCTGAGTGAGTACATACTAGATACTTAGCTTGTGCATAAGCATAATTAACATCCACATCTTTACCAGCACCACGATTAGAATTGTCTATTAACCATTGACCTAAATCTTTACAAGACATTGTCTTTAATTTTGTTTTTTCTTCTGCAAATTCTGGTCCCCAATAAACTGCATTCATAGTAAAGATAATTATTAAAGCACCAAGACAAAACCATAATGCAGCTTCTAATAATCCACCTTGTCCTTTTCTAAAGAAAAGACCGTCTATCACATCACTCAATTCAATCTCTCCGATAACATGATTAGAATTGTGTCGATGGTCATTGTGGTACTCCTAGCTTGATTCGTTTGATTCCAAGTTCTAATAAGGCTACCTGGAATAACTCGTCAGGATCTTGACCGTCATACTTTCCCATCTTGATTACAAACTTTACTGCTTTGCCTGCAAAGTCTCTCCATCCCCATATAGTATAGTTCCACTTGCCGTTTACTGCGTTAAGCTTGATTGTCATAGAACTACCATAGTAAACTTGTCGTGTAGTTAGTTCATGGATTCTTTGAGATGGAGTTGTCATTTCTTTCTCTCCAGCTTGTCAAGCACAAAGTTGACCATCCAATCAATAGAAGTGTTTGGTGCAAACTCTCCATACTTTCTAAGTCTTTCAATAGTAGTGCATTTGATTTCTGGCCTGACTATTGTTTCTTCTTTCATTGGTTTCTTTGTCTCCATTCATTGACTTGCTTTAAAGTTGCAAGAGTGTTTTCTCTTACATATTGTTTGGCCAGTGCCATAGCTTCTTTCTTTGTATGTGTTCCATCCTCAAGGAATACTTTATACGATTCAGTAATTAGCTCCCCTTTATGATACCACTTTTCATTTAATTCGTCAAACACTTTCATGTACTCTAGGGTACGTTTGCGTACTATAAGAACTTGTTGTTGTCATGCGTACAGGCGTCAGACCGATATGTTAATAACGTACGTTCCCGTACACCATTCTATGGAAACGTCATTAGAAACAAAACCACTTTCAAATGAAGCAATTGGAGTATTATGTAGTGAATTATTTTTACAATTAGATTACATTCAAGAATCAGGAAACAAATATGGTAACATTGACCTTGCTAAACAATTAGTAAAAAGATTGAATCAATCCATACCAGTTAAGGATAGAATTAGAAAATGACTTCCTCAACATCCCCGTCAGACCGTTCACAAGAACCTTCAATGTTTAGAACTATTGATAAGATTGGATTTGTGTTAATGTCCATTGCAGCTGTAATATTATTTTATAATCTATATACTAATCAAGACTTACCAAGTTATTTAATAATTCCAATGACTATTCTAATATTCATTAGTTCTTATTTAGTTCTAAATTGGTTCATGCATACACCAAAGGAGATTGTCTCCCATTGACCACTAATCCAAGAAGTAAATGTAAGATTAAGGAATGTAATGGAACTAATCAGGTTAGAGGTTTTTGTGGTTTGAACCATGAGCAAGCATGGAAGGAAGGTAAACGAAAGGATGGACTTTACTATGACAACTAAACCAAGATTTAAAGAAACAATATCAGTTGAAGATGTCAGACAGAGGCATATTGACTTAGAAGTAGCACAAGAAGAACACTTCAAAGCAATTCAAGACATTAGGAAAGAAATGGGTGAACTATTTGACACCTATTGGGATTTGGTTCATCTTGACAACTAAAATAGACGGTCTGGCACAATACCATATTCGTGAAGAACCAAACCAAATAATTGAACGTGCATTAGATTTAGGAAAAACTAATCTATATTGTCTATTTTCAGGAGGGAAGGATTCTACTACTGCTAGTGATTTGGTAGCAACTCAATATCCTGAATATTACAAAGGAAACGTCTATACTATGACTGGAATGTCTCTAAGAGAATCAAGATGGTTTGTTACTCAACAATGCCATGAACAGAATAGACCTTTGTTTTTTACATGGGCTAAAAAAAACTACGTTGATTGGGTTTTAGAAAATGGATTTGGTGGGCAAGGTGTACATAATATTGTTATGTTCAAACTAAAGTTTCTTTCTTGGAGAATGTTTCTACGAGGTAAAGAAGATAAATCTGCATTTATCTCAGGAGTGAGAAAAAAGGAATCTGTCAGACGTAGTAACAGATTAGCATATAAGAATCCAATAGACTTTGATAATAAAACATGTATGATAAAACCAATTTTCTATAAGAATGGTCTTTGGTTATGGGATTACATAGCAAAACAAAATCTAAAGGTTTCACCTGTAAATGATATTCTTGGAATATCAGGAGATTGTTTATGTGGATGCTTTGCAGAGAAACATGAGATTAAGTTAATTGAGAAATATTATCCATATATGTTCAGTGCTATAAAATGGCTAGAAAAAGAGATTCAAAGACGTGGTAGTAAAACAGCATTAAAACATCCAACTTGGGGATCAGGTGCATCATTAGAGGACATTGAAATGCAAACTCAGATTAAGAACTGGTTTGCAGAATGTGAAGAAGATGAAGGTTTGGAACCAAGCACATTATCTATCGAAGAATATTGTACGGAATCTTGTTCGGTGACTGTCTAATGGAGAAAGAAATTAACCGACTTAGAAAATTAGAGGCGAGGCTTGATAAAGTAATAAAGAAAACTGATTCAGAGATTCATGGAATTGGAACACCTGAATGTTTAGATGATTTACTATACATAAAACATGGAAAGCATAAAATGTATTTAGGAGACTCTAAATGACTCCTACTGGATGTCCCTCTTGTCATAAGTTATGTCTTGAACAAAAACAGGATAGGTGGTCAGGTATGATATATTTCAAATGTTCTAACTGTGGTAAACAATACAGGTTGGTAGAACTTCAATGATTATTATGCCCAAGATTAATTGGAAACAACTATTATGTTTTCATGACTATATACCTAAAGAAATGATAGGTATTATCAAATGTGAAGATGAGGATAAAACACATTTCTACGCACATTGGATTTGTTCATATTGTAATAAATCAAAATGGTATATGTTTATGAAGAAGTGGGATAGCGATTATCATAAACAATTACAGATATTTTCAGTTCTACCACATTCTAAACACTTCATAACAATCGGAGATGAGTCTCGATGACATCAACAACAAACCGTCATCTAATAAGAACTAATCTTATTCTAGGTGGATTATACGGATGCTTCGGAGTATTAGGGTTATTTTTAGATTATACAATATACTATTTTGCTAACAAACCAAGTCCTTTTGGTCATACTCAAATGGATCCATTACTTCAGGGAATGACGTATTTCGTTATTGTTGTGAGTATTTTCATGTTTTGGTTTGGTTATCATGTCTATAAAACTGGATTAGCATCAGATAGAAGATTTTGGAATAGTATTGATCATATCGATTCTATGTTAACAAGGGGAGACTCTCGTCAACATGACTGAATTAGGAAAAGATTTGATTAGTTTAGCAGGTAAGTTAGAATGGCAAATGAATCATGAAGATGGTCATAACATACCTTCAATCATAAAACAAATGCGAACAAAGTTAACTCAAATAGAAAAACTCGTCAACAAAGGAGAGGGAATGTAATTGAGTCAAGTAGAATTAATTGACGACCTTCAATTATGGATTAGTCAACGAGAAGGTAAGATACCAATAGAGGTTCTTTACCTTCCAAGGCCTGCAAGTGATTATCCTGGGTGTTATCCGCTACACTTTGAGAAGCACTTACCTCGATTACTTGAAACATATGATTATGTTCACTTCTTTGGTGGTAAGGCCACCACTGGTTATCGGATAGATACAAACGCAGAAACTAATCCTGACTTGGTTGCAGACGTACAAGAAAGATTACCATTCCCAGATAATTACTTTTCAGGCGGAAAAGCAGATCCACCATACAACGAACAATTTGCAAAGGACTTGTATAATTGCCCTTACCCTCAATGGTCTAAATGGACTCATGAGTTAGTTAGAATAGTAAAACCTGGTGGCCTTATTGCAATAATGAATAACTATCCAGTGCCAAGACTCAAAGGTTGTCAATGGGAAAAGATTGTAATCATCTTACTTAGAATAAAACAATTTCCTAAAGTCATTACTATACAGAGGAAAGAACATGAATAGAAACATCTGCATACATGAACCAACTGAAATAAGATTACGTGAGGGTTGGAATGATGATTATTACTGTCCAGCTTGTAAAGCCTACGTAGGTTACTTTTCTCGTTTAATATGGAGAAAGCCTCAATGACAAAAGAATCGAAACGTAAACAAATAACAGTTTATGATTACAAGAATAGACCAACTAAACTAGATCTTCCTAAAGAATCATGGTGGTGGTCATGTAGAATAGGCAATGGTTTAGGTACTCTTCACTGTGTAATATCATGTTATAATACTTCAAATGTATTCTATATCACTCCAAGTAAACTAGCTAGAATCGCATACTGTGATTCACATGCAGAATGTAGAATAATGAATACCATGCTAACAGGCCAATTAGAACAAGGCATATGGTGTATTGCCAATAACGGTAAATTAAAAGCACATTGGTTTTATCAGAGATATTTTCCTTATATGCAGAAAACTTATCCTAAACAGGCACGTAAATTAAAACAAAAGATAAAGGAGATTTTATCGTAATGACCGAAGAATGTAAGGAGTGTTTTGAGTGGTTCAAGAATAAGAAGCAATATGAAGCACATTACAATCGTTTTCACAAAGCACCTACATGGAATCCAGATGGAACCATTCAGCTTAATGCCAGTGATCAGATACGATTAATCTTAAAAGATATGGCTGGGTCTTGGGAGAAATACCTAGAGAGCTTCCCAAAGAAGAAACGAATGACTTTAGACTATCGAGATTCAGTTAAACTAATGCAGTTCGAACTTGATAATAATTTAGAGTTTGTAGTATGTGGTAGTGAAGTAAAGGAATATCGTAAGTATGAAAGCCCAGGAGTTGCGTTGACTTAATGACACAACAAAAGAAACGTCTGTATTGTCTACTAGTAAATTATAAAACAATTCAAGGTGGTGAAATGTCTAGTAAACTAACAAGTAAATACTGTTGCTCTCGATTACAAAAAGAACTTGAGAAGGAACCATTCAAGAAGAAAGTAAGACAATCAATAGGTGGAATACATTTAATGGATAAAGAAGGTGATAATAATTGGTTAAAGATCTGCCCTTACTGTAAGGCAAAAATAAAGAAACTTACTATAGTAATCGATTCAATACCATATAATTTCATTCAACAAATGGAGATTGCTAACATTTGAAAGACTCGCAGACCAAAGTAACGAAATGTAATAGATGTGAATTGGGATTTAATAGCATTAATGAAATGGTAATTGTTAGACCGTTATATCCAATCTCTAAAGCATTTACAGAGTATTATCATGCTACTTGCTATAACTATAATCGATATAAGATATTACCAAAAAACTATCCTTCAACATTAGGAAATAGTTGTTAATATGACTAGAGAGAAAGACGCTAAGGAAATTCTAAAGATTGTTGAGAAGTACAAAGACGGCTATCCAACTTCAATGTATAACGCCATCCAAGAATATTATTACAAGAAGTCTCATAAACCTTCTAACAGGGATGTCGAGAAGTGAAAGTCCTCAATCTCTATTCTGGCATAGGTGGCAATCGGAAGTTATGGAAGGATGTAGAAGTTACAGCAGTAGAAATTAATCCAGAAGTGGCCTCTATCTATCAAGATCTTTATCCACAAGACAAAGTAATCGTTGGAGATGCACACCAATATCTATTAGAACACTTCAAGGAGTTTGACTACATTTGGTCTAGTCCTTCATGCCAAAGCCATTCTAAGTTTAGAAAGAATGTAGCATGTCAAGTTAGGAATGATAATCCAGGTGGGCGATATGCAAAGCCAGTTTATCCAGACTTGCATTTATACGAAGAAGTAATATTCTTACAGCATTACTTCAAAGGAAAGTATTGTGTCGAGAATGTTGTGGCCTATTATGAACCGTTAATCAAGCCTCAATTAATACAGAGGCATTGGTTCTGGGCTAACTACCATATTGAAGATAAACACTTTGAACGTGATAATATTGCTAGAGGTTCACAGAAAGAACATGAGAATAGAATAGGAGTTGACTTGTCAAAGTACAAGGTTAGTTCAAGGAAGAAAGGTCAGAGTAGAAGTGAAGTATTAGAGAAGGACCAGATACTTCGTAATTGTGTAGATCCTTTATTGGGCTTGCATGTCTTTGAATCCTCGTTTACAAAACAAGTTATCTTATCAACGCTTGGGTTTGAAAGTCCATGAGTGAATACCCACAGACTAGAAAACAGAAAATATCTTATTGGTGGTTTTGCAATAACGCATTAATCTTAATGATCATAACTTCGGTTCTTATGGTCTATGATGTGTTTCCTGTCTTAACATCAATATTTACATTGGATTTTATTTTCAATCCTAATCATATCGTTCATAACGTGTGGCATTGGTACATAACAATTCCTTTAGGTATTGCATGGATGTTTTTCTTTATGAGATGGTTAGGTCCATCACCTTTCTAAGTCTCGATTACATTTGATTCTTCTTGTTATGAAGGATAATCTATTTCAGGATGCATTATCTTAAGGTCTGCCGTATGCTCAAAGCCTAGAAAATGTCCTAGTTCATGTTCTAACACTTGTTCTGTAAATCTATATTGAGAATCATGTACGATACAATATGTGTATATGTTAATAACATGACTAGTTTTGTTAAAGCTTCCCATGATATCACCATTGCATATATTATTTAATGTTATAATAACTTCGGGATTGATTTTTGAATATTTTAAATGATAGCCGTAATTTTCCCAATAATTTGCAGAGGTTTTTATCAATGTCATGTTTGTTAGTTTATTTGGTGTTACATAATAGGTATGTATGCCAGTTGGATAATCCTTTAGACTGGAAGCGTTTACAGAAAATGAATGGTATGGAAGTAATATAATAGAAAATAAAAATAAAAATAATAGAATCTTATTCATTTTAGCTTATTTGTTTTATAATTCCATCTATATTATAGGTAATTGCAGTATATGTTCCGGCTGGATCTGTTCCTATTGATATAGTTGTTCCGGCTTTAGCTCTTATTGATAAAGACTGTCCATCCCCAATAGGTCCGTTAGTATTTGTGAATGTATTTTGTATAGCTGCGGTAGGAGTACTAAAAGGCATTTTAACAGTTCTTGCTACTGATGTATCATCTGTATAGTTCATTAAAATACTAAATGAATATGTAGTCGATGTTGTTGCATGAATATTAAATGATACTTCAAAATCTCCGTCACTGGGACCAACTGTATAACTTGTTACTGTTCCACTAGCTCCTGTTAGTCCTGTTAATCTTCCTGATCCGTATATTGCGGGTATTCCCCATCCCTTAGTATTGATTGAATTATATTGCGTTATTTTTGTCTTGAATAAAGTATCTACATAATTGGTAATACTAGTTTGTGCCATCTGCATTACTTGTATTAGATTTAAAGACCCACCTTTAGCAGTTCCAGTATTACCATCAGATATATCAAATTCAATACCCTGAGTTAATGATGAGCCTCCTTGCATTTGAATATGTGAACCACCCCCTCCTTGGCGTGATTTCCAACCTGATGAATAATACAGATTTTGGTCAACATCAGTGTAAAAGCTTGGGGGTGAACCGATTGCAAAAAAATCTAAAATATTAAATGGTAAACCGTCAGTGTTTGTACTTGTTCCTAAGTTTGCTTGATTAATATTATTTATATTGTTATTATTTACATTAATATTTGAACCTGACATGGTTATTCCACCACTGAATGTTTTTCCACCTGTTGCAGTTTGTGTTCCGTTTAACTCCATAACTCCGGCTGCATCTATTCCAACTTTGATGTTATTGGTGCTGTTTGTTATTGTAGTATAGCTTGGCTGTCTGATTACAGATATTGACGGTCCTGTCTGACTGTTAACGGAAGTGATTGCGGATAAGATACCAGTATTTGAGATGGTTCTAGAATTACCTGAACCTGATATGCCTATGCCTGAACCAGCTACCAGAGTATCTAAAACCTGTTTACCATTCTGAAAGAATCTGGTTCCATTCACATCTGCTAATCCGGTAAAATTCTTATTTCCTCCGGCTGCATTACCACCTAAAGTTAGTGCGTTTAGTGTAAGACCTTTAGTTATAGTCTGAGTTGATCCACCAGTAACTACAACATTATAAGCCGTATTGACTGTTATGGTATTTCCTCCGGTATTTGTACATGTAGTATTACCAGAGACACAGGCAATAGTCAGGGCACCTGTCAAGGCATTAAGTGAAGATACTCCGCTGGATGTTCCTGTCGCTGATACAGTTACGTTAATCTGGTTTCCTGAACCTGAATTTTTTAGATTCACTGTGGCACCTGTTCCGTTTATGAAATTGATCTTGTAACCGCCAGAGTTTATGTTTACGTTATTGGCCTGAGTTGTGTTATAGGTTCCAGAAGCTTGTGATATGCTGGAAGATATTTGTAGAGTGTGGGTAGCATTGTTTGATTTTACTTGGATGCCTGATCCTCCTGATACAGTTAGTGGCATTGAAAAGTTAACTGCGGATATTGTACCGTTGTCAGAATGGATCTTATCAAAGGCGTTTGTAGGAGGCACGTTCATGTATGGTCCTTCATCTGCAAATGTTGTATTAGGAATTATCAGGATTGATATAAACAGTATAGATAAGATAATCTTCTTCAATGTATATTTTTCAAAGTCAATAGGTTTTAAAGTTTACTTGTATTATAGTTCACTTTCTTCTGATACTCCCTGTCTTGCAGGCTTGGTAAGTAAGAACATTATTTGCTGGAATATATAGAAAGATAGTATGATAAATAACATTCCATGAAAAGGAATCCATACATTGTTTGCCAAGACAATTTGATTAGTCTGCGTTGTAGCTTCAGTCCAAACTTGAGTTGTGTTTACTGATCTTGTGATACTATTTGTTGCTATTGTAGATACATCAATATGTATTCCAGAACTTGCCAATATACCACATGCTATTACAGAAGGTATTAGAAATATTGCCCTGACTAATGCAAGTGAACGGGTAATAGGAACTTCTTTTATCACTGAAACAATGAGAACCAGAACGCCTGCATATCCTATCAGCCCGTATGTAATGAACTCGGCAATCGATATATCCATATTCTAAATACCTCGTAAGATTGCTATAACAGTTCTGATTAATAGAAAAGTATACAGACCAATGAATCCCATTACAAATATCGTTGGCACTCCAAAGTCAACCATTACTGCAAATATGTAAAATCCAGTTGTAAGCAAGATAAGGTTCCAAGCTATGTTTGCAGCATATCCTAGATATGTAATAGGATCGCTTGCCTTGTTTCGACATTGATCAGTTGTACATGTAGAATTCACCTGGACTTGATTTAATGTATTGGTATGAATTGCAGTTATCAATCCGTTCTTTACTGGCACTCCTTGAAAGTTTGTCATTGGAGTATGGAATACATCTGATAAGACAAATTGTACTCCTAGCATTGAAAAGGAAACTGCATAGACGAACATTACGGCAATTGTTGATTTTTCTTGTAGGAATGCCATTACTCAAAAACCGCCACTCTTGCGTGTTGAGAGGATAGCTATTAACACACCTATCGTTACAGCACCTGCTATAAAAGTAGGAAGTGCAATGAATCCAAAGAAGGCACAAGCTCCTATTATCGCTACGGAAAATATTACTCCTACTGTTTCGTTTACTCTATTAAACCCGATCATGGATATTATTATGATACCAATGGTAACAAAATCTAATATGCCTATCTGTCCATGAGTTCCATATGTTCCGTTTCTAAGATTCTGAACCTGTTGCTGGAATGGAAACGTACTTTGAGTCAATACATATTTTGCATTAGAACCTGTCAAGGAATCTGTACAAAGAACATTGACTATCTCGTTATTGAGGTTATGAAACTTGAAAGAACTGTTTGAATTTGATATATCAAAAGGAACTGAAGGCAATGGCGGTCCATATGTATTATTTGTCATGGCAAATGTATAATTCATGTTACATTCCATGCTCATGATATTTGGATATATTACTGAAAGCCTTGTGTCTGTTGTATTTAGATCAGTTCTTACAAAGTAAATAGGAACCACATTATTGTTTGTAAAGTTAAAGTTTAGGTTTCCTGTCACGAAACTTCCATAATCCAATACAACATGGTTTGTCGTTACAAGACTAATTCCTGTTGATGTCTGTAATATTGCCTGTTCGTAATAAGTCTGTATTCCTGTTGGCTGTGAATTATCCTGTAATGATACTGGTATGCTGGTTTGTATTCCGGCTGTTAACTGGACTGGATTGCTGGTAAGATCCTGAAACGATACTAGATTGCCGTTTGTGTTCCATAGTAACAATGCCGTAACGTTTGCAGTTGCCGGAGTTGCTAGCTTGATACTTGGATCATTAAAGATGCCATTGTTTGCCAAGACATAACCTGTAACATTAAAGTTTGATGTAGTTATGGTTCCACCACCCCATGATAGAAACATGTCAAGATGAGATCCTACATTTATAGTAGTACAGACCAATCCATTACAAGTTCCATAATTCCAAGTAGAACCAAATGGTTGATCTGTTCCATCTAGCTTTACCTGTTGCAACTGTCCAAGTACGGTCATGGTTACTCCACCAGTTCCCAAGTCAGTAATATGAGCAGTAAAATTATCACCTTCATTGAACCCTGTTATGTTTGCATTTATCTGGTGTCCAGACCAAGCAAGATCATAATATGGACTACCCAAAAATATATCAGTAGAATTTGCTATAATACTTGTGACATTAAAGTTTGGTGAAACATCTGCGGTATAATTTACGTTTCCGTTTCCAATAGTGGTTCCAGGGTATACGGTTACAGCATATGCATTTTGTGATATGAAAAGACTAACTATGATACCAGTCAGTAGAAAAAAAAAAATCTTTGCTTGTTCAACAAGGAATGTCTTATGGTATCTTTATTAAACATTTATGGCTAGTCCTGGCCCTTCACGCTCGCAGTCATAAGGACCTTTATGATCAATATGAAAAGTCCTATGGTAGGTATCAATGGAACTAGGAACTGTGTCGTACTAAGGTTTTGATTATAGATAGCCTGCCAATCAGAAGACAAGGGTGCCGTCTGGTTGTATGCTGCCAATGTAGTAAAGAAGTGGCCTAGAATACTTGGAACGATAAGAAACATTATACCATATACTATGATAAACATGATTACAGAGAATGCAAGAAAAACTAATGATGACATTTACTTTTTACCTCCCATATCTTCAAAGTCTGATCTGTGATGCAGTTTCTTGGTTTTCTTAAGAATCTCTCCGGCTATTCCAACTTCGATAGCAAGACCAATCAGGCCACTCATAGGGAAAAATCCTTCTTGCCTTTCTTGTATTTTTTAGAAGCTTTCTCTACGTCTTTTAATTGGGATAAATACACGCTTTGAATGGTATGTATTTAAAGATAAAGTTTTGGGTTTGTTTACTGTTTATGTGGGCATATTCCTTTATTAATCTGTCTTGCACAATTACAATTCCAACAGAGAGTTTGATATCCTTCGGGATAATTCTGCTTTTTTAACAAAGCCCATAATCTAACACCTGATTTTTTATTTGGATTTCTTCCTCTATCATTTTCTTCTCTTCCATTAATATGATCGAGAGTTAGAAATGCTATTCCTTCTTGTTTACAACAAATACATTGTAATTTTCCATTCCCATAATGAGTTAAAACTTCAATCTTTATTTCAACTTTATATATTTGAAAACGTTGTTTTTGTTTAATAATATATCTATCTCTATTTTTGTGCCATCTTTCCCTATTTTTTTGTTGCAATACCTCTTTATTTTGCTGATAATAGTCTTTATCATAATTTGGTTTGCTTTTCTTCCATGTTGATTTATAATCTTTCCACGATTGAGTTTTGTTTTTTATTCTTTGTCTTTCTGCTCTGCACTTTTTACATGCTCGTTTACCAATTGATAATTCATATTGTAATAAATTATCTTCATTTAATTCATGACCATTCTTACAATGAGTTTTCTTTTTGTTTTCATTAGGAAGTGAGATTTTATTTTCATCCATATATCACAATTAATATTACTTTATTTAAACATTGTTGTGATACTAATTGCTACATATCTAACTTTAAATACAAGAAAAAAGAAAGGAATGTCGTTGTAATACTAATCAGAGTAATCTTACAACAAACAATATGGCTACGGCAGCTATCACAATGAGAATTACTCCCAATAATGTGTATGCAGACTGTGAACTTGTGTTCTGGTTAAGACATTGTAGTGCCCAGCCTGAATACTTGCCGTCTGTGTTAGTCAGTGACCAACCAGTAGAGACGGTTGTTCCAGTGCTGTTAAAACCAGGCAGAGAGTTACAGTTTGTTCCTGTTTGCACGTTGCCAAGTATTTGGACTCCTATGGATAGCATGATAGCGATTGCGATGAATGCTCCAACTAACCCCATAATTGTCGAACTTTCGGCCATGCGTGGATTTTGATTTTTTAATATATAAGCCCGTGTCGTTTAGTCGGACAAGTATTTATTAACTAATGATTCATTATTTAATATCTCGTTTTTTGCATACATTGTTTCTCCATCTCCATTGATTATGAACCAAATTTCTATGATCTTTAACTTCTCTAGTAGCATTTTTTCTTCGTATGCTCTGACTTTGATTTTTACATTTAAGACAACGTCTATGACCTTTTGTTAAGGCATATTTTTCTAGATTATCACCTGATAATTCATGACCTCGTTTACAATGAGTCTTCTTTGCGTTTTGAGCAGCTAAACCATTTCCACGTAATGTATTCTCCTGTTGCGTTACAGCTTCTAAATGCTCAGGATTGAAACAATTTCTTTCACTACAAAGATGATCTATAACCAATCCTTTAGGAATTTGACCTTTGAATAATTCAAACATTAATCTGTGAACATTAACAACTGCATATCCATAACGGTCTATTCTTCCAGTCCACTTCCAACAATTACCTTCTTGTTTAAAATACTCTAATTGCTTTACTATCTTCTCTAACTCTTTCATAAAAATTTCAGAAAATACTAATTAAAATACTTTATTGTTCCGCTGTTTGCGATACCTTAATATACCATATCAAAATTCCAAATCCTAATCCTACCATTACAAAGGCAAAGTTGAGAAATGGAACCGGAAATACGAAGTACGATAATGGCAGCAAGAATATTCCTATGACAATTGGATAAACCATTTTATGATATTTGATATAACTGAACATGACAAAGATAGCAACTAGGATCATGGAGAAATTTCCTCCTGTTATCCATTGCCAGCCAATCAAGGAACCGGTTAGAAAGTCTTTACCTAGACCGCAAGCTTGCCAGGTGTTTGAGGCTGTGTAATTGAGAAAGCACGGAGTCGTGGAGTTTACTATGATTGTTTGTAGTGTTACTAAATGTAACAGCAAATAATCAAGCATGATATTATTTAACTTCCTTTTTCTTATCTTTTTGTCTTAGAATCGTGATTTCCAGTCCTTCCTATGGGATCGGTCCTCTTGTTTCTTTTGTCGATTTTTATAATATCTTCTGCCGTATACAATCATGAAAATTCCTATTACGGCACTTGCATAAATTATCTGAGCTGTATTGAATATCATTGTGCCGGAATTGGTGGCTTGTAGGAATTAGCCATCTTTTGCATGTTAGGGGATAACTGGTTCATCTGTACGTCACCTTTGGCTAGAGCATCATGCAGCTTTTCGGGTGTTGGATATTGTGCAAAGACCTGTTGATCCGTAAGTTTTCCGTTTGGTGTACTTGTGGTTGGTGTGTTCCCTGGTAAGCTTGGCAAGATTCCGCTTAATGGATTTCCTCCACCTCCGTTTGATATTAGATAGAATCCCATGAATCCGATTGCACCTACGATAGCAACTAGGGCAATTATAATCATCCAAGGTTTTTTGGCGTCTGTCTTTACGTTTGTTACCTTCTTTGCTACAAAATCCGTTCTTTGTATTGCGTTGTAAATGTCACCTAGATATTTAGGATCTGTACCTACAAAGTCATCTTCTAGAAACTCAGTCGTATCTTTTACAGGCGTTATTACTTGTTCAACGGCTATGTTTTTGAAATAAGTTTCAATGTTTTGGGCTTGGGAACTGTAATTCTTTCCTCCGCTTGAAATTGCAGTTACTATCTCTTGTACATTATGGGATTCAAATGCCTTTTGTTGTTTCTCTCTCTGTGATAATATCTTGAATACTCCGAACATTGTCATGTTGACTCGTGGTAATCCATTTGTTTCTAATAGATCTTCTAGTTTTTTGGTATGGTCTGGTGACATTGGTTTGTAATGTTTAGTTGAATAGAATAGAATACGAATAGACCTTGCAGCAGTTTCTTTGTATGTTATGATACGGGAATCTTCAATCTTGAAACAATAAACCTGTTTATCTATGTCAGTAACAAAATAATCACCTATTGTGTGTTTTATTGGTACAAAATGACCTCTACCTGATGAATCTCGTATGATTGCGGTAATGTATTTTGGACTAAAGACGTCACGATGGCTAATAACACCCAAATTAAGATTTTACCTCCGTTGTATTTCTTAATTTTTCCCAACCAGTTTCATAAATTAAACCGCAAACCGTCATTAGAACAATTGCACCAACTATATAAAATGTAAATCCGATAGTTCCGATTGTTAGAGTTGATAATAGAACATCAAAATTCGAACTTGGTGTGTCATTAATTTTAGTTTCAGTCCCGTTATTATATTTAACATAGTAGGTATTTTTCGGTGTAATGTCGTATGAGTCATGTACTGCTGATAATAACATTGGAAATACAAAACACACTATTACAAATGATATAACAAATACACCAAAAATTATAATTCCGTAAAGAAGCGTTTTCCTTAAAACATTATCTCTTGCATTTTTTGACTCTTCATTGGCTCTGTATTTTTTACACTTACAATCTTTATTTTTACAGTTATGAACTGATTTATCTCGTGAATTTGTCGAACCTTCATGATCTTTTCTTGGGTGTTCACATTCACAAGTAAGAATCATTTCTTGGCATTTCCTCCTAAACTTGGCACTATCATAAACAAAAACTCAATGGTTTTTAAAGTTTACTTGAATGTTTCTCTTAATCTCTGTTCAAATTCTTCCTTGGTTTCTACTGGAACTATAAGTGTAATACTTCTTAGTCTTTTCTTAAAATCATAAGGTGATTCTCCTGGGGTTGGTTCAAAGACAGAATAATGTGTCTTTAGTTCTTTTAGTTTGATAGATTCAAGCCAATTTTTTTTATATTCAGTATAGGTTAATCCGATTGCTCTTTGATCAGTTCTGTATTGTTCACCTAAAATTCTATCAATTTCTCTGTTTTTTTGCTTGTTTTCTCTATTGGTATTTAGAGACTCCACGTATTGTTTTTAGAAAAATGTCATACATAAAGCTTTAGTAATGGTTGATTATTAGTCATATTAGTGCCATCGATTCCAGAAAGTGACAAGACTATAACGGATATGGTTGATGTGGTCTTAGAATCATGGAAAGAACCACAAAAGATAGAAACTGAAGATGGAAAGTTTAGAACAGAACGTGTAATAAACGAAAGGCGTGCTTGGTGGCAGACTCACCACATAGGAACAAGATCATTAGGTGAATTGGCAAAAGAATTAGAAAATCTTAGGAATTTATTCAAAAGTGCAGGTTATCACATGACGGCATACAGAGCAGATGTTTTACAGAAACAAGGTGCTATGTTATGCCAAGTTTATGATTATATGGTAGATGCAAAGAGTTCAGAATCATTAAGAGATGAAAATAATACAAATCTTACATTACTTGCAATGTTAGCCAAGGCCAAGACAGAAAGACAATTTAGTGTCAAGGGAGAGTTGAACAAATCTGTCATGGATGGCATATTAGGCAGAAAGGCTAACGAACAAGCAGGCTAAATACTTTTAATCTACCAGTCCAATATTATTTCATGTTAAAATCAGAAAGGAAAATGCTAACTAGAGAATCACCAGAAGGTAAAACGGAATATTTAGGAAGTTTTGAAACCGAAGAACGAAAAGTAGAATTGATTGAAAAAGATAGAAAGACAAGAGCAGTTCTAGGTTTGGATTAATGAGAAAAGACAAGTACCGACCAGAGGAAAAGCGTTTATGCCAAACTCAAGAACAATTAATCATAGAACACACTAATCAATGTCATATCTGTAAAACAAGCTTTAAAGAATACAAACATTTTGGCGTCTCACATACCCCACCTTGTAAAGACTTTACTAATCAATTAAGAAAGCATATTGATAATTGCGGTATTTGTGGAACTGCAAACAAGAAATGGAATGAAGATGCCATAAATATCACACCAGAAATGAGACAGATCACAGGTGAATTAATCAAGGGTAAGATTCCAGATGTAGGCTTGTTGAAAAAAGTCGCTAGTCATTTGTTTGGTGAATTGCAAATGTCATCAGATGAAATTCATGACATGTCTGCAAAAGCAGAGAATGAAGTGAAAAAATCCTTAGAAACTGACGAAAAGTAATTTATTCTTCTTTTTCTTCTTCAGGATGCCTGGAACGATAGACCTTTTCTTCGATAGAGTTCTTTGCGTCTTCAGCTTGATACCCTATCTTATCTCTAAGCTCATTAGCTCGCTTATGCATCGTTATAGCATCTCAGAGTGATGTTTCTTTCCATGAAGGTGTGATCCTTCTATTTCATGGAGTTCTTTATGTGAAATTCCGCTATGCTCATGCATTGGGCTTTCTGAGTGATGAGACGTTCCCATCTTGTCTAGATGTGATTTTGCTTTTTCGTGCATGTCTTTTCAAGAGTAATTACAGTATTAAAATATTTGTCTTGGATTGACCAAAAAAGAAAAAAGGGATTAGGATGTAGATGTAGGTTCATCCTTTGGTTTGTTTTTCTTATCCTGTTGTTCCTTGTATTTTCTTGCCAATCTCTTCTTATGTGACATTATAGCAGCCATCAAAAGGCCACCCATAGCCACACAGATTTCTATTGTTGTGGTCCAGTTTGGTACAAATGGCATTATTTGTTCACTCTCCTACTCAGATTGAGCAAGTAGACAAGAAATTCTTCACCTGTCATTTTAAGCCCTTTGGCTTTCTTTAGACGGTATCTTTCATCGTTGAACTGATCAAGCGTACCATCTGACACGGTAATCGTTGTCATATTAATTAATTAGTTATATCATTATTTAATTGTTCTGTCGGTAATAATTGATCAATAGGCGTGGTTTTATCATCGTCAGACAATACTCCATCAAGCATTTTTTTAAGCTTGGTTCTTGTTATTTTGAACCCATAATGAGTAGCTATGTCTTCTAGTGATATTTCCTTCTTATCTAATGCCTTGTATAGATACTTTTTGCATGTAACAATAGGCTTTGAATAAACATTAATGCCATTTTCCATCATTATTAGCTTGCATGTTGCTCTAACTACATATTCAGTGAATTTCTTATTTGTTTCGTTAATGAACTGATCTACTGGAATTTCACTAAAATATAATTTTTTATTGGCTAGGCTGCAAATAGAGCATATTTTATCAATCCATTCCCTAACAGGAAATATAACATATCTTAACGAACTGTTATTAAAAAACAGGCATACCACGAATGGGTTCTTGTAATTGTATATGAAAAAGCCTTTAGCTGCAAAGGCAAATGTACATTTCTGTTTTGATGTCATTTCTACATATTTTTTCTCAAAATCTTCTATTTTGCTTGTGTATCTAGTTCCAACTATATTTATCATGTTTTCCTTCTCACTTGAACCAATAGAGGTAAAAAATCTAAAATTTGCTTGTCTTAGATACTTGTCAAGACCTAACGTATAATGATAATCATAAATTAGGATGATCTTGTAATCTCCATTTTTCAGGTGTCGTATTTTGGTTACTGCATTTTTTACTTCTTCTATGGCCTTTTTGTTTGCCAGGAAAGATAGGTCATGAAAATACAAAATATAGTTTGCTGGATCTAGAGCTTCCAGAGTTCCTTTCATATCATAAAACTCTTCCTCTCCAAATTCTCTATAAGCAAAAGGTACGCATCCTAGAGACTCACTCATTTTATGGATCAGATGTGCGCATGTTTTAGCCAATGAAGTTTTACCTGTTGAAGGTTCGCCCACTATACCTACCTTTACAACATCCAGGGATTTTGTAGTATTGAGTATTTCAGTTATAGCAGCTCGTAGGCTATGGTTCCTGATCATATCACAGCCTTTCCATTTTATTACAGTTGGTGCATTCTTCTTGGATAGATGATCGGGGTTTTGTAATTGAACCTCAACATGTCTGATAACCATTATGTATCTAATTCCTCTCCTGTCTTTCCTTCAAGTTGTTCTAATTCTGATCCATCCTTGGGAGTATAATCACGCCTGAACTTTGCAGCCTTGGCCTCCAATTCATCTAGTAACTTCCAGCACCAATTCTGGAATTTAATATCAAACTGTCTGCGGTCTGTAAGACTGTCCTTTCGTTCTGGTGGCTTTGGTACTATCCCTAAGAAGCTAGGTTCTTCAAGTTGATACTTTATCATCTCAGTTTCTACCAGACGGTTTACATGGTTACACTTGCCACAATGCCAAACCTTGTCATACTTTTCTTTGGTGAATACTCCAATGATTAATGGATTTAGAAGCTTCTCAATCTGCATATCTTTAACCTCTATCTCTTCATCACAGTACGGACATTTGGCGTTTAGCTTCTCTTGTGTCTTGGCCTCATATTCTATTGTGGATATTTTAACTCTATAATCTTCAGGCAAACATCCGTTGAAAGCATACAAGGAACCTACTGCGGCATCATATCTTCCATTTTCCATATTGAAGATAGCCTGATTTCTATACTTGATGAAAGCGGTATTAATATCAGGTAAAGACGCTTGTGGCATTTTATGAAATCCACTCCAAAGTCATAGATTTTCTAAATGGTCTTAAGCGTTGATTTTTATTAAAACATATTCTACAAGCTCTTTTACCTCTACTAATTTCATATTTAATAAGATTATCACCTTCCAATAAATGACCACTTGGACAATACTTTTTTGCTTTGTTTATTGCTGAGAATCCGATTCCTCTACTAGCATTAACTCCTTGTGTAACTGCTTCCAAATGATCTGGATTTACACACGAGTAATTACCACACAGGTGATCTATAACCAATCCCTGAGGTATCTCACCTTTGAATAACATATAAGATAGTCTATGGGCAAAGAAGAACTTACCTCTTACATATAATACTCCATATTGTAACCAGTTCTTTGCACCTATCCATGACCAACAATAAGTATCTTCATCAAATCTAATCTTAGATAGTAATTGATTAGGTAAGATGGCATATCCCTTTTGCATAATGTTCCTTCTGACCTATAGATAAAAAGATTTTCTTTCTTGAGAGAACCCTTACCTATCCCTAAAATGTTAAACAATCCTTAAAATGTTAAAATCATGCCTAAATTAATTCATTTATCACATTGTACCAACAATGTTAAAAACATCCTTGATTATTCCATTACATGCAAGCTAGAACCAACTACATAACCCCTGATCAGTTCAAACAATTGATTGATGGAGTAGATACATTAGAACTTAAGAAGTTTAATCATGAGGATGTAAAGATGTTATTCAAAGTTTGTTATTGGATGGCACTTAGGATAGGAGAAGCTTTGAAGATTAATGTGGAAGACTTTGATTTTGAAGTTATGCAAGTATATCTAGGAAAGACCAAGACAGAGAAACAAGGATTTGCCAAGATACCAGAGGTATTTAGATTAGAGTTATTGGAATACCTACTAGATAAGAAAGGTCCATTGTTTCCAGGCATGAATAGATTTATTGTTTCTTATTGGTTAAAGACTCTAGGTAAGCGTTACAAGATAAAGGCTTTGACTACTTCACAAGAAGATACCGAAGAAAAGACAATCACCCACATCTTTAGAAAATCAATGGCTAAGGATATGTTCTATGGTATACATGGAGAGAAAGCACCTTTGACCTTTGTTTCTGATACTTTAAGACATAAGGGTAAGAATAGACTTGCAGCTACACAGGAGTATCTTAAGATAACAGGCGAAGATCTAGATGATTTTTGGAAGCGTATAGCTAAGAAAGAAGAAGAATCTCAGGTATGAAAGTAATCAAACTTGTTATCTCTTCTCTTTAGTCTTTGCTCTGTTAGATACCTAGCAATACGATACAGGCCATTGAACTTTACTCCCCATATCAGGAATACGCCTAGACCAATGTTTAGAAAGTCTTGCCAGTTCCAATGAAACCAAGGAACGATAAAGTTTAGGCTTGACATGACAATCATAAAGCCTGCACCGATTAGGTATAGTCTGGAATGCTTGATCTTGATGTTTTCATTGTCTTTCCACTTTCTAGTCATTATCTATACCTCAATCTAACATCTGATTTTTTCTTTTTGGTTTCTTTACTATAATCTATTGTAATTATAACAGCCATCTCTTACTTGTTTCACTGTTCCAGTAATGATAAGTATTTCTATTTCAGTTTACCAGGTCTTCAATTGTATTTCGTTGTTCAATCCATGTCTTATAAGGCAAGTGCAAGACTTTCTTAACTTTTCTTATGCGGTCCTGTCTTTCCCAAACTTGTCTTTGTTTCTTTTTCAATAGTAACAGTCTGACTTGTTCATGCAT
>IMGVR_UViG_3300027234_000001|3300027234|Ga0208170_1000027
TAACTTTTGGGTTATTTTAAAAAGCTTGAATAGTTTTTGTTTATATACTCATAGGCGTAAAAAAAGAGGTAACTCTGGTAACTGGAATAACCTATTTCTGAACCTAGATCTGTAGAGAAAAAAAAATAAAAAAAATTCCTGTACAGACACAGGTTGAGAAACAGGTTACTTCGGTTATCAAAGTTACCTTTACAATTCTTTTATATAACAATCCAATAATCAACCTACCAATTCATGTAACAATCCTTAAATATACCACTATTACTACGGTAGTGGTATGCCAGTAAACTTTGTTCCAATAATGATACCAGAAGATTTTAGAGTGTTTTTACAATCAGTAAAAGGTGACTTATCTTATGAGAAATATATTAAATCACAGTTTCTTCTACTACTTGAATTACAAGAATGGAAACTATCACAGTTGAGAGATGAAAATTGGGATAGATCAGATGATACTTTAGAAGATAACACCGCCAGTGAAAATGCATCCAAGCACACTGACGGTAAAGAACCACACGGACTGGATGGTATAATATGAGTGGTTATAACTCAGATAAAAAACCTTCGACACCGAATGAATGGGCTGATTTTTGGCGTTATGTCATTGGTGTGAACGTTATACCAGCAGTCAACCGAACCAAAACCCCCAAAGTTACTTGGAAAGAATATCAAGATGCACCCATACCCCAAGAACTGCATGACGAATGGAAATCGAAAGGTATGTTCGATGATGGATTGGCATCTATTATGGGTAAAGTATTCCATAATGAATCATTAAAAGACTACTGGTTAAACATGGTTGACTGCGATAACAAGTTAGGCATAGAACAAATGACTGCGAATATTATCGAATTGGCTCGTGGTACTTTGGTTGAGCAAAGTGCAAACCGTGAGAAATGTCATGTTTATTTTTACACAACCGAACCCCTAAAAAATAGGGTACTCCAAAATCCAACACTTGATGATCTGCCAAAAATTGAGGTAAAGTCAAGGGGTAGAAATCTAAGTTATTGTGCTGGTGGCAAGCATAAAAACGGGTCATTGATTGACATCATTGACAATAGAATCCCAAAACATGCTGATGGGTTTCAACTTGAAACCTTTATGGCTGGTATTTTCGCAAAGTATGAGCCAAAGAAAACAACACTGAAAGCATCACCAACTGAACATGACATGGTTAACGATCTTATAACCAGAAAGGAAGATTCTAATCGAGGGGATTTATTGATGAAAATTCTTTTCAAACAATTCTCTAGTATGTCCATTGATGTTCTAAAAAAAGATGATGTGTTATCATTTGCAAAAGACTTGGTTGCAAAGATGAAATATCCTATAGTTGATGACAGACTTGCTGGATGTGTTGATTGGGTTTATGGCAAAAGAATTGAGGATGGTGACATACGATTATCATATAACCAAAACAAAAAAGAAATGGATAGGATGAATATTTTATTAAAAAATAATGATGATCTCGAAGCACAAAGAAAATTTCAAAAGGAGTTCCCAGAAATATATGAATCAAAAAGAAAAAGTATTTACAAAGTTGCAAAAACAGATATTCATAAAGAAACCAAAAATATTGCTGAGGAAGAATATACAGATGATGATTATATGATTTCTCTTGGCGATAAAATTATGAGTGAGTACACCTTCAAAACAATGACAAATCATGGACACGGTGATCATGAAACAAGATTTTATGCCAATGGTAGGTATCAGGTAGGGGGGGCTGAGGTTATATCATCTAGAGCAAGAAAACATTGGAGTAGTATTAAAAAAGGTCAGGTAAGTGAGGTGGTTGCATATATACAATCATTGACTGGTTGGCACAGACCAGAAGAATTTGATACAAAATCAAATTTGATTAATTTAAAAAATGTGACATTTGATTTACGAACTGGATTGCCACGGGATTTAGACACAGAACATCTTACAATGATACAAGTACCTGTGTACTATAACCAACATGCAAAGTGTCCACGGTTTGATAAATTCTTACACGCATCACTTGAGGGGGATGAAAAGAAAATCAGAATGGTTTTGGAGATGATTGCATTGTGTTTCATCAAGGATAATTTTCTTTTACAAAAAGCATTTATGAATACAGGCTCAGGTTCAAACGGCAAGTCAGTTTTATTCGGTATCATGTATTCAATGCTTGGTAATGAAAACGTCAGTACCAAAACAATCCATGACTTTGATAACAATCAGTTTGTCGGTGCTGGACTTGACCGCAAGCTGGCAAACATCTGTGCGGATGTCGGTTCAAAGGGTATAACCAGTACGGAAGCATTAAAGAAAATAATTGGTGGTGACTCTATTGAGTGTGAGTACAAGTTTCAAATGTCCTACTCGTTCATACCTTATGCGGATTTAATTTTTAGTGCCAATGACGTACCGCATGTCGAGGACACCAGTGACGGATTTGCAAGAAGATTTGAACTGATAGAATGGACAAAGTCGTTCTATGGTGCAGATCGTGACCATACAGTCCAGACAATAAAACACGATCCAGAAGAATTGAGTGGTATCTTTAACAAGTTAATACCAATATTTAGTTATCTTTTCAAACATCAAAAACTGATGTATGAAAGTACGGTTGCAGATGCACGAATCGCATGGTTGAAAAAGTCTGATACGGTTCTAAGATTCATTGATGACATGTGTATAACCAATAGAAAATATTTTACTCCCGTCAGCGTGTTAAGAAATGCGTATGAAAAATTCTGTGCTGAAAATGAACTAAATGATGTTGACAATAAGGATTTTATCAGACGTATGGTGCGACATGGGTGCACAAACAAGGGGAAGAAAGAAAATGGGGATGTTTACAAAGCATGGTTTGGTATCTGTTTAAAGTCAGAAGAATCAAAGTTTTTGGTGAGTGGCGATAACAATACAATGGACAGTTTTAAGGATGAATGAAAAACTTGACTATACCAATGGCGAGTGTACAAGACACATACACAAGTTTGAAGACTTGACAAAAACAAGGTTGGATGATTGGTCTGCACCTGTTATTCAGCGTATTGTTTACACGTCTGAAAAGCCTGTTGTTGTTTATGATGACTATGACGGGTACACTTGGATAGAACCGTTTGGGTTTTATTTGAGAAACACCGATCCTGTCAGATATAACCTAATACAAAAAAGCCATGATGATAACAGGGACTTTGGAACGTCAGGCGAAATTTTATGGATAAACAGTTGTGAGTATTGTGGACATGGTATCTATCATGAGAAATATTTTATTGTCAATGACGTTGTAAAATTAAAAATGAGGATAGGCAGTTTTTGTGTCAAGTATTTTTACAATGTTATGTCTGATACGGACAACGTCAACACTTACAAACTTAAATTAATGTTGAGACAGTTCAATGATTGGTGGATGGACAGGGTTATATTTCTGCTTAACGCATATCCACAGGACTACGGTTATGGTTATCATCGTGACCTTCGTACTGGCAAGTATGCAGGCGGTCGTCTTTATGCCGAACCTAAAAAATTATTGAAGGAACTAATGTCTTTTAATAATTTCTGGACAGCACCCACTTTAAAACAACTAAAACATATCAATACAGTAGCAAAAAACTGGGAATTGCCGTCAATGTTTGAGGACACCGATACGACATGAGGTGCAAGTCATGCGGAAAGGTGGTAAGGGTGGCAACAAAGTATCACTGCTGGCAGGTCGCACAGCAGTGCGGTGCGTGCCACTATGTGGGCGGTGTAAGATAATGGCTGGCAGAAACTACGAGCTGTACTCGTACTGCAACGGCTGTACTGAACGTCCTCTGAAACAGTATTCAAAAGACATGCTGAGATGCCCAGCATGCAATCAGAAGCTAAGACACAAGCCAAAGTCATGCTCTGCGAAAAAAACTGCCGAGAGATACTATGCTCATCTTTAAATATAAGTATAGTTTGGTATAGTCAGGGCATGACTAGACCAAGAATTGATTATGATACTCAGTGCATTTGTATGGAGTGCAATCAGGTCTATCTGAAGGAATTACGTCTAACAATGTGTCCAAATATCAACTGTCACAACTCTCATTTGAGGTTCCAGTCAAGAAGTCAAACGACTAGACGCAGACGAGAGGTCAAGAGGTATTGAGGTGCAAGCTTTGCGGAGAGACATTTGACGAGGACGACAGGTACAGGCACCAGAGTCAGAAACATTTTTGGTACTTGGGGGACATAACCGATGATTGAAATAATTATGCTGTTGATGCTGGGCGGTGACACTGACATGTCAACCCAACTGGCATTTAATGTCGACGAACAAAACGAAACCGTGGACATGTTGCAGACCGAATATGACATACTTCAAGAGGAACTGACACTGATTCAGACAGACATGAACGTAAAGTATGCCGAGTGGATAAAATTAAAGTATCTTGAAGAAAACAACAACGACAGTGATGCCGTGCAACATTATCATCATTCCAACACAGGCATAGCAAAAGACGAATGGCGTGCAATGAACAGTGACATGGAAGACATGAGGGACAGGCTTGACGAGTTAAAATTTGAACTGGACACTGAAATCGTACTGCTTGAAAAGATGGAAAAGGACTTGGAAAACCTGTTAAAGGCAAATTCAGACACCGTGAGATATTCAAACACAAGCATATCTCTGTCAAAGAACTGTCAGACAATGATTAAGTACGAACTGTACACGAAATGCCCTACCTATCGGGAACTGTTTGACATGTTTGACAACTCCGACCCGACTGTCTCAGGCATGATGGTCGACTATGGATATGACATTTCAAGGGAAGACATAATGAAAAAACACTGGAAGTTCTATGAAACGTATGATGATTTTGAACTGGTAGTGGTTGACCCTGACTCTGACTTTCAGCACAAGAGTATCAACATAGAGATTCAGCCAAGAGCATTTACGTCACTTGCACTAATCGGTGACAGCAATACAAAGAACTGGACTAACGAAAGCTATACGACTTGGCATAACTTTAAGGTTGACGACAACTGTAAAAGAATCATGGTAGCACCTGACTTGGAATTGATAGCCGAGGCTGTCGAGTTTGCTCGCAACAACTGTGACGGTGAAATGACACTGTTGGAAAACAAGACAGTCAAGCGTGAAAGCACTGAATGGAGTGACCGTGACTGGCGTTCTTCACCGGCATTGGTATATCAGGACTGGCTAAGGAACGCCATTGAGAACAACAAGGGACTGAGATTGGGACTTGACTAACAAAAAATATAACGGAAAGTATGACAGGCTTCCGACATGGAAAAGACTGTTGCATCAGAACGCCGGATTTATCGTAATGGGAATATCAGTGGTCATAATATTCTACGCTTGGACTCTGTATGACCAAGACCAAGAGTTCTATTCCTCATGGAGTTGCAGTAAGCTTTACGGGTACATGGTTACCGAGTCAAACTATGGCTATCCAGACCATGACGACTTGACTGAAGCACAGCATTTGAAACTGCATGAAATCTATGCCAACGAGTGTACCACTGACGAGGAATGGCAACAGGAGTTGGACGATATGAAGATGAAACACTAGCCGTACGGATTTTAATCTTTAAATACAACATAGTAAAAATTATATCTATGGCTAGATGGGACTCTGACATTACACCGACACAGGATTTAGTCCAGATTAAACGTGACAAGTTAAAAAAATTATTGGCATTGTACGGCATCGCCGGTGCGTTGACAGGCGTATCATTCGGACTGTATTTTTCGGGAGCTGTCTGCTAATGCCTATCTCTGGATTCGGTTACGGCGTTACAAACTACAAGGTAAAAGACGGCAAACGTTGCCCTGCCTGCGGAAAGACAAAATGCAAGCATGGCAAGGGCAGACGACCCAGAGTATTCTAATGCAAGACAAGGTAAACTATATTTCCCCAGAAACTTTTGAGGACATAATCAATCACGTTCCGGTTCTGGGTATTCGCAAATGGCTGGACAATGACATTCAGATGCTCTATAAGATAATGTACTACTGTGCGTTGAGAGCCAACGAGGCAATTAATTTAAAAAAAGAGGGATTCAACTTGGAAGACAGGGAAATATATCTGGGCAAGACCAAGACCAAGAAACAGGACACGGCACACATACCTCATATCTTTGTACAGGAACTAAAGACTTGGCTGATATTCAAGGAAAAAGGCAGACTCTTTGAGGGACTGACCTATCCAAGACTGTACTCATGGTGCAAGAGGATAGGCACTGACTTGGATATTGCCGCATGGCAAAGTCTTGAAACTGAAGTGGGTGAAAAAGTTGTGACACATTTGATGAGGAAAAGTATCGGCAAGGAGATGCTAAGCGGAACCTATGGCGAGAAGGCTTCGTCAATACCAGTAATATCCAAACACCTCAGACATTCAAAGCCTTCAATGACCGTTGACCACTATCTTAAAGCCAGTCTTGAGTCAGTCAAAGAGGCATGGTAGTATTTTTATAGTATTAGTTTTGTACAAATATCATGCCGTTTAAGAAAGGAAACAAACCTCACAACAAGGGACATGTAAAAGTTGGCTCACATTTTAAGGCAAAGCCAAAAAAGAAATGACGGGTGTAAAAGGTTCTTGCAGAACAAAATACAATCGTTCTATTCCAAAGACTTACAAAAAAAAGAAAAGTAAAAAGAAATAGTTATTTTTTAAACTGACTCATAAAGGCATCAATCAATACCACGCAATCGTTTACCGGTTCGCTTGTATCAACTAGAAACGACTTGTTTTCCACGAACTTCAAGTCAAACTGAATGTCCTTTGTGACCATTACCACGTCGTCCCTAGTCACAAGCCAGTCTTCCAAGTCATAGTCGGAAACCCCCTGCGGCTTGAAGACCAAGTCATGTCCAAGTTTTTTTAGCTTCCTTACCAGCTTCACGTCCCTGATATTCTCGTCAAGAAATATTTTTTTCATGATTAGTAATTATCACGGGGTGTATTAAGTGTATAGGTTTCTATGGTAAATAACATTACGGCTCGTTGGGTTCGACGGGTCTGCATTTTGTACAAAAATGAAATCGTTTTGTCATGTGCTAGTATTTGGCAGAACTGATATAAGATTTTCCTGAAAAGCCAGCCATGCCATAGTGGCACAGGGCACACTGCTGGCAAGTCCAGTTGTGTCTAGGCTTGTGGTTGTGAGAGCACTTGCCGCATGTCTTGCACCTCATGCGGATTCCTTTTTTAATTTTCTTCCTGAAACTGGGACGTTAAAATAATGACACTTTGCACACTGCTGGTTTGACTGCCAAGAGTGCCGTCCCTTTGTCTTGGTTGCCTTTACTGATTTTGTACAAATCTTGCACCTCATGCCGTCAACTTTGACCTTGTCTTTCTTGGCTTCTGCCTAGTTGAAAGCCTGCAACGACAGCACGGACAGAATATGCCCTCGTATGATATGCACAAACAGCAGCTACTGCATTTTTTGTAAGTCGTATTTTTAATGTCCCTTACGACTTTCTTGTGGGCGTACACTGGTTTTGTACAAATACCCTTGCATCTAAAATTCATCTTTTACGCTTCCTTTTTTTCTTTGGTGCCGGCTGTGAGCTGAACATCTGAATCATCTGCAAAGTTCCCACACCTATCACGCCCATTACATGACCAGCCTGCTTGATGATTTGAATCTTTCTCTCTTTGGATTTTCTTTTTCTTTCGGTTTCTATTTCTTGCCTTGTCTGAAAGTCCGTGAGCCTGATGTTGTATTTTGTACATAAAATTTCCTGCATGTCAATGTCAAACCTAGACCACTCAAGCATGGAATAATTTTTTATGTATCTCATATGACACAAATCCATTTCAGTTTATGTCTTCTAAAGTGCGGCTTTGAATCTTTCATGTTAAGATAGATTTTTTTCTGCTTGTACACGGGGTGGCTTGTCTGTATCAGTTTGGAATTGCATACGTCACAGCACCCGTTTTCATCTACTGGAAATTGCTTCATCCCAGTTTTTTCAAAGTGTGACATGACACACACATATTTGAACGAGTTTCTCCCGTACTGCTTGCCAATCTGCTTTCTATGGACTGAGCTACCGTTTTTATTTACCCACATGATTTTTTTATCCATGTCGACAACTTCCAGATTATAATATCCATTGGTATCTTTGGTCATTGGCTTTACTGGCTCATAGCACAGAGAGCATATCCAGCCATCATCTTTTTGTACAAAAATATCATTCCTTGTGCCCGTGGCTGAACCTCTCACTCTCGCACCGTTTCTGATAAAATTTTTTCCAGACTGTGAGACTCTCTGTCTCTGCTGATACTTCATCTTAAAGACTCCTTAAGGCTGTCTTTGACTTGAAGCATTTCCTCAAGCATGTCAAGCACATACTCGACATTCTGAATGTTTTTTAAAATGCCCTCTTTGCCATCATCGGTCGGCTCTATGGAGTACATATCTTCAAGAAAATCATAGAGGCGGATGTTCAGCCAATATGTTTTTTTCAAATCCCTGTCATTCATTGTTCCAAGTCCTTCAAAAATTCTAATTCTTCTTTAAGACATTCAGTACAGATATGATGTTCTCCGATTGATTCAAACACATATAATTTTTTGTGACTATAACAATAATCACAAACCACAGGATGTTTTTTATTCATTGTCCGAACCCCTCGCCAATAGATTCAAGTTTTTCATATCTCAGGCAGTCCCGACAAACTAAAAAAACGGGTTCGTTAAAGGTACCGTTTTCGTTTTGTGTTGCGTCTATTGTCAAGTCTTTACCCTTGCAGTTCTTGCATTGAAAGTCTGTGAGGGTCATTTTAAACCCTCACTAATCAAGGCATCTAACGAGTCCACGATTTCTATTTTAAACCCGTCCTTGACCATGTCTGTTATTTCTCTTTGTGTATACTGGCTTAATCCATAAACTGAATCGTACCAGTAGAAAGTCCAGCCGTATTTTTTAGTCGGAACTTGTGCGACTTGTAGAGTTGTCATTTCTCCAAGTCCTCAATGTAGGATTCAAAACTAAACATATTTTCGTCACAATTAGGACAAAAATATGGATAATCCAGATTTGTTTCTAGCTCTAGTATGCTCTTACATCTTTTACATTTACGGATTATAATGTTCATTCTTCAAACCCTCTTTGATTTGTGACATTATACCATATTTCATATAATACAACATGTCCCCGTTCTGTTAAAAATCCATTACAGGCATCCTCAACAAGTTTTAGTTGTTCGGGTTTCAAATCATCACCGTCATGGGTATTTTGTAAAATACCCATTGACAGTTTGAATACTTGACTTTGTTCCATTATGATTGAACCCCCATCATTTTATTAACAGTTGCCTGAAAGAAATTATAACATTCCTTACATACTGTTTTTCCGCTTGAATAGGTGTGATGTATTTCGATACTATCACATATTGTACAAGTTATCATCATACAGTCCCCCTGATGAAGTGTTCATCATCATCAAACAGTTTTTTCCCTAAGCCGTATGTAAAACTGTGATACGGATTGGCATCCAATACCCCAAACTTGAAGCCCAGACACTTCAATGATACATTGTAAGGTTTACCCTCAACAAGTACAAAGAATGTATAATAATTCTTGTTTTTGTTTTCGTGTGGTACTTCATAAAGTATTGTCCCTTTTGGCAGTTTCATTAAAACGGCTAATGTGTTTAGCTCGCTTAGATACAAACTGGCTGTACTCATTCTTTTTTCGTTTATGTCTGTGATTTCATCACCTTGTTTTGTAAGTGAACCCCATTCGTAATGTGAACATATCAAATTATGTTCATCCTCACAGGCATGCTGTAAAATGCTTAGAATGTGGTGATGCCTCATATTGTCCCCGTTTGACAAGTCCGTGACTTTCTTGATTTTCAAGGCTTTTAGGCATCCCTTAATCCTATCCTCAAAAACGGTAGGAGCGATACCTGCATACTTTTTTGACAAGTCAGCATGAAATTTTTTATTTTCTTTTGAACCATGTTCTAGCCAGACCGATTTATCGGTTGTGTCTATGTGAGGCATCAGTTAAAATCACCTCTTAATATTTCGGCTACAACTAGATATAATTGCTCATAGATAACCGGAGTTTTTGAAAAATTACCCGTTCCTATTGAGTTAATCATGTTCTGACTTTGTTGAGTGATTTCATCAATCACTAACAAGTCTTGAACTTGAAACTTTGTATTCATACAGTATAGAAATCTATACTATAATAAAAGGGTTGGTAATCTTATACTAAATTATAGAATCACATAGAAAGAATCTATGAAACCGTTAATCTAAGGCGTTAGGGGGGGTGAATTGACTTGTATTTTTTAGGCGTGAGACTTTGTAGTTATTTGTTATAGAAAACTATACTTTAATTAAGAAGTGGTTAGAATAGTATGTATGAAACAACAAGAATGTATAACATTAGAAAAACTCCAAGACACTTTATTAAAAATTGGAATAGACGAAGAAACCGACGAATCAAACAATGAGGATGAATTACAAGAGGTTCAATATCAAATGAGCCAACACTTTATGTCTTGTAAACATCCAGACTGTATAACATCATTTCATGCTAGAGTTGAAGTGGGTATCCAGACAACCGACGGAGTTTACTTGAAATGAATCAAGCAAAAAGAAAAGCAATAATCCGCATAATTAAGATATGCGACAAATACGACATAACACCTAATGACATTGACCGTGGTATGATAGGTGAATAGAGTAGATATGACAACAAAACAACAGATAATTAAATATATGAACGAGGCAAGATCAACTCCAAGAATGACAAATATGGTCAAATTCATTAATGAAAAATCTACTGCAACAGCAAAGGTTAACACAAAATCACATTTCCATGTAGGACATACACACTCAAGTGGTGTAAGAATTGGAAGTGGTCATTCCACAATACACCATGTTGTAACTGTGACTGATTCAAATGGAATGGTTATGATTGATGAAGAAATTACACCAAAAGATTTTGCAGTTTGGGTATATGAGAATATTATGAATAGAAAACATTGGAGATTTAGTGGTTCAACAATGACTAAAGGCGATACGTCAATGACATTTGCAGAATGGGATACACAAGAAATCGAGAATGAAAAGAACGATACCACAAATTAATAATTAATTCCATTTTATTCTTTTTTTTAAAGTCTTAACCGCATAACATGTAATGTTATCAGGGTTATTTTGACAAAGACCCGCATCATGTTAACATTATCAATGTTAATTTCTAATTGTATTCCACTAAATATGGTTTTGATGATAACATAATTGAGAGCCTGATTAGTGACTAGATACAATTTTCTTAAAATATTTCGTGTATTGTGTCTCTAGTCAGTTTAACAAGTCCTTCTCTATATGTAAGCGAATAATTACACTCGTATGTTTACCATTTATGTACAAATTCTCAAATCCTGTATCATTTCGTTATTTTCGAAAACAAAAAAATTTTAGGCATGATTGGTAACAAAATATGCTAAACAGAACATGTGACGGACTTTTTTGTACATAATCTTATATCGTTCCGTTCATACACAAATTAGGGTGATATGTTATGCCACAAAGTAGACTACCTGACATTAATACCGCATTTATCAGGTATCGTTCAGAGGCAATCAACGCATTACACAGTAAGAACTGGTCAGCCATGCACGGTGCATTGAACGGCATCAACTCACTGCTTCCTATGGAATATCAGGTGGTCATATCCAGCACGGACTACGACCAGCTAGCCAAGACGGAGATTACCTACGGTTGCAACAAGTGCAGTGAAGCCATAGACAAGTCGGACGTACAGGTTTTTGAGCTGATACCTGACAGCATGCAGACTTTGCTCAACGGCAGAATGTTTAATAAAGTATGGAATTGTATAAAATGTCACAGTACCAACATGCTAAACAATACTGCCATCTCACAGACCATACTTCAGAACCCTACATTTTTGGGAGTCGTACCTGACCCGCCTCAGAGAAAAAACGGACTCATGGACAGGATGAAGTTCAACATAGAGATTGAGAGATGGGGATGGCTTGTACTGAACGAGGAAGAATTCAAGATGGCAAAGTTCAGGGACGACAACTGGAACAAGGGTGACGAGGAACTGGGCGGCATTGACACCTCGCTGGACGACAAAGAGGGAGACAAGTAATGCCGATAACCACAACCACCAAAAAACCAGTTGACAAGCAAAGCAGTGACAGGGCAAAGCCCGTTGTCACAAAATGGAAGGGAACATCAATGGTCAGGAATCATTCCTTTCTGGCGACTGTCAGGGAAATTATTAATTTTTCGGCTGAGATAGACGTGTGCAGAATCGGGCTCATCGGTTCAATGCACTCTGGAAAGTCAACGCTGAGTCAGAGCATAGCACATGCGATACACAAGCATGCGGAATTGCCATACAAGATTAAGATTCTGTACAAGGAAGATTTGCTTAACTTTGAGAAGACATTGTTAGACTTAGAGCCTGTCAACTATATCATGATATTTGACGACGTTTCGTTCATGGGTGCAACTGCCAACAAGAAGCAGATAGAGATGGTAAAGTCAGCCGTGACGACAATCAGGCACCTCGATGGCGGTCGTGACGTTAAGGTTATCGTAATGATGAACTACCACTATTCGATGGGTCTTGACAAGTATCTTCGTTCTGCTGACTTCAAGTACGTTACGACGGTGGACTCATCAGAAAACGAGAACATGATAAACATGTTTGGTAAAAAGTACACCGACAAGATTCTTGACTTTAAGAAGTACAGACACATGGCTATCACCAAAAAATACTGGCTGATGAAGATTGCAAAGAACGGTGAGCCGTTCAAGTATGATTATAGAAAGCCGTTCATCCCCGTGATGTTCTGGAACGAAAACTCGCTACGCTTTGTGGTATCGCCCACAAGACAGTGGCAAGACCCGATATGTTCAAAATGCTCTGAAGCCACGACCTCAGGCGAACTTGAGTCTGACGTACCTATCGCACAGTTCTGTGACGAAAGCGAAGCCAAATGGGACAAGCAGACATGGCTGGCAAGTATCAAGCTTAACATGTATGTCGAGGGCATGACGGTGTACAATCCTAAAATCATATCATGTCTGAAATACATCAACAAGTGCAGGGAAAAGAAGCTGATTACGCTGGAAGCCATAGCCGCACATTACGACTTTGTACCAAAGAAGACTAGGCTTCGCAAGAAACTGTCGGGAGTGGTAAATGATGAGTAATCTTGACAGCTTTATCTCGTCTAGGTGCAAAAGCGTACTGCACTCGTTCTGCTCGGAAAAGGCATGTATATGCTGGTGTCACCTAATGGGGAACCACTGACATGAGGATTTGCTATGACTGCATGGAAGTCGCACCGTATCTGGTGCTTGACAAGGGCATGAAGGTATGCCAGTCATGTTTCCACAGAAGGTACTCCAAGAAGAAGTATGTGAACAACAACTACCAGTACAGAAAATATACAATCAAGGACGTAAAGAAACATCTGGAAAAGGATTGGGACTAGTATGTACAGTATGAGAAAATGAATACTGTTAATTCTTCCAGTCTTCTTTTAGAACTGTCCACATTGACTTGCAAAATCTTTTGATGTTGCTCATAATCATTAGGTCACACATCGTAATGCTCTCTCATGTGTTCGGATAACTCATGTACCGTCTTCTTGCAGAGTTCGCACCAGTTGTTTTCATGTCTGTTGGAAAAGTCTTTCATCCTAACTTTCCTGTAAAGAACAATTTCCAGAACCTAAACGTAAATGCGTGTTTCCATAATTCTATTTCACCTTTGATTGCTTTCAATACGTTCAATCCTTAAAGTCCTCTTTGGCTACCTTCCACATGGTAGTCCAGAACTTCTTTGTAAATATCAGTCTTACGTCACACATGGTCAGTCAGATTCCATGTCTTCTTCCTTGTCCTTGCCCATCATGGCATCAAGGAAGGAACGTCTTTTCTCGCCCTTGACCTGATAGGAACGTTCAATCTTGTTTCTTGCAATCTTGTCTATCAAGGTGCTTTGTGCGGAGCCGTTCTCTCTTATGCTCTCTGAGGATTTTGAGTCGATTGAATACTGGTATGCGATAACCAGTTCCTTGATTTGTTCCGACAGTGCGGTTGCCTTTCGTCTGGACATGAAGTTGAAAGCCTGTGCGGATAGGTTCTGAAAGTTTTCAAGTTCCAGTACGAACCTTGCAAGGTGCGGTGATGCGACGATAAGTGTCTTGTAGTATAACGACTTTGGGTCAATGACCAAAGACTTTTCAAAGGTTCCGTCTTCCAACGGAACGTGTTCGATTCGCTGGACGGACTGTACAAGTATGTCAACTAAGTCCTTGTGTTCCGGTTCGCTTTGTGGTATCATAGCCCTGATGATTCAAGTTACTATAACCTTAAAAGGATAGTGGTTTTGAAAAAACATATTGGCACGGTCAAAGAAATATCACAGGGAATATTCCAAAAAATACAGGGAAGACGACAAGGAAATATCCAAAAAATACAGGACACTTGGCGTCACCGGAAGCTTTTCGGCATTTAGAAAGTCAGAGAAAAAGAATAAAAAGTCATTGATATAACTAAGATTGAAAGTATGCCCTTGCTTTCCCCCTATCCTTTACGGGATAGGGAGATAATATTAAATAGATAACTATACGATTAAGATTACAATGGGCGTTTTACATGGCAGAGATTTACTTTCACCTAAATGGATAACTGCCATAATTTCTGATGCCTCACACAGAGTTCATTTCGTACCAATCAAACATACCATCGGTGACTACTTTATCACCGACATTGACGGTGACGTCTATGCCTTCAAGATTGACGGCAGAAGAATATTACAATACAGGGAATCAATGGTCAAGACATTTAGAATATTACAGTATGACATTTCACATCATCTTCCGTTAAGTGCTGATGGCAAGGAACTGGAAATCATACTGGAACTTAACAAGCTTCCAAAGGTTGACGGCATGCTTGCAAACATATTCAAGATACTTGGCTCAAAGGAACGTGACGACTTTGTATCTCACAAGCTGTCAGAACTGATTGACAAGATTCAGGGATATGAAAAGGTTCAGGCACAGACGGAACTCAACGAAAGATACTCAAAGGAAGCCATGAACATGATTAACTATCTAGACCACTTGGACGTCAGGGAAATTGTCACGCCTCTAAAGAAGGTGTCAGAGTTTATTCAGGAAGACCTGATTGCGACAGACCCAAAGTTCATGGGCACTATCGTATCGTCATATCAAAGAACCGATATGGAGCACAAGAAGGTTACAAACACGCCTATCGCTTCCAAGCAGGCATGGATTAAGTTTGTCGCTATCTTCATGGCTATCGGCATGGTAGGTGCGGTAGGCTACATTGTCTATGACGGTGGACATTTGGACTCAATGATGGGTGGCATGTCAGTGCCAACACTGGGTCAGTTAGATGATGCAACAATCATGGCAAAGTATCCTGACGGTGAGTCGCTCAGACTTGCAGTCGATTCAGGCGAGGTTGACTATACAAAACTGTCCTCTGTCGCACAGAGTATCGTGGACGAGCATAGAGAGTCATTCCCTATAATGTTACAGCCTGAAGAACCAGTGGTTGTCATTGAGCCTGAGGTTCCGGTACAGCCTGAACCCGTAGCCATCGAGGTCGAACCAGTTCTAATCGAACAACCTTAATACTAGAAAAGGATTTCAATGACTGTGTACCTGTACGTTCTGCTGGCAATAATTGCAGTATCATTCGCATCCAACGAAGTATATGCACAGGCACAGACAGTGGTTATCACGGGTGACGAAAACTTACAGCCGTGCTTTATGAACATGACGGCTGGTGCACAGATGTGGGAAAACTGCGGTGCATCTGATGATTACTTGGACTTTGCACTAGCACCTTTTGAATACATCACTGGCGGTTATTTCTCAATGATACTTGTTACGATATTTGTCATCATGTCCTACATCAAATATCATACCGTGTTATACCCAATGCTTATCGGTCTACTGTTCCTTCCAATAAGCTATACGTTCTTCCCAGACACTTTCTTGGTATACGCATTGGCACTGCTCGCAGTTGGTGTGGGTGGCTCATTGACATACATGCTTCTGTGGCGTGGACGAAACTAAGTCACGCCTAGAGTTTACTTTAACATTATATACTAGAAATATTTGAGAGTAAGCATAATGGTCGAAAACAACATTATGGCATTAGTAGGTGCCTTCATAGGCATAGCTATCCTTCTTGGGATTGGAACTCAAATCCTTGGCAACTCAGTCCAAGATTGTACCAATTTGTCAGACTACGACGCAACCTCCGGTGCAACACAAACCGGATGGGCAGCACAATGTGAAGCTAACAACAGCCAAACACAAAACGCATACGCATTATTAATCATCGTATTAATTGTGATTGCAGCAGTCGTAATTTTGACAGTAGTCAAAATGCTTTAAGTCTAAAAAACTTAAACATTTTTACTTTTTTAAATAACTTTAATAATGACTGACCGCACTTGTTGGTAGTATGAGTAGTCTAATCTTCTTGGGATTTTCGGTTATACTGTTCATCATATCCTACGGTGTCATGTTTACAATCGCACCGATGATACTCGGTTCTGTATTCACAGTCATGGAAGCAAACCTTACCAACGGCTCAATGACACAGGAATGGATTGACATGTACAACCAGACCAAAGAGACAACTCAATATCTAGTTCCGTTGATTCCCTCAATCGGCATATTCATTCTGGTAATCAAGGTACTCATGGTTGCAAGTGCTAGAGGGCGTGACTGATTATGAACTCAAAGGTTATACTGGTTATACCCTTAATGGTATTCCTACTCGTACCGACTGCTGTCTTTGCACAGACCGACTTTGGTTCGACAAGCAATCAAACTATTTCTGGTTTTGAACCCCTTGAAGATATTGTAATGACACCGCCACCAAGCACCACTCCGCTTAACGAATACACATTTACACCGTCACAAGAAATTGAGATAACCACACCGATAACTGGATTAGTATCATCCCCCCCAGATGGATTTGAAAGTGTGACAGTAGAAAAGTTTGGCACAAACTATGAAACCTTTGTAGATGAATCGGGATATTTGTATAGAGTTTATGACATGTGGAGTAATGTAACCATAACAGGATTAGTAAATTCAGAACAAAGAACATTCCAACAGTATAATGATTCTTGGCATTACGAATTAGATGCTGATAATAAAATTATAATAATTAATGATATGGTAGAGCAATCTGAATACCCACAAGTCACAGAAAACTACACCATTGAACAAATAGATGATGAAACCTTTTTGTACTCAACTCATACCCCATACGTTTCAGACGGATATGACTGGAAGCCATACGTTCTAGGACAGGATGAAAACGTAGTTCAGGTACAGGTTGCTGGTGGAACTATTGTCTTTGACAAAGTAGCTGGTGCGGTTACAATATTCAATGACTATGAAACCGTAATTGATTCTGACAGTTATACCGTAAGAACCGCATTGTTAGATTCTGACGTTTGGGCTAGCCTTGATGTGAACAATGCCGATGTCGAAACTACCGTTGTAGAGGATGGCGACAAAGTAACAGTCTCGTTCATTCGTGAAAATAACGAGGGGTTGTTCAAAACTGAATACGTCATTGGCAGCGGACAGGTAAAGACAACTGCATACTTTACAAACTACATCTATGATAATAACAAGTTTGCATTTACACAAACTTTGGACTTGCCTGACAGCATAATATCCCTAAATGAAATGGAGTCTATTGACTTGACCGATTACGTTGGTCAGTCTTTTCCTAGAGAAGTGCTGGAACAAAACGAGGATTTGATTTTAAACATAAAGGACATGTATTATAGTTCAGGATTGGGATTTGATAATTTGTGGAGTGTCAATGTTACAACACCAACTAAGGTCAGTTTGGATTATGCCAACGTAGAACAAACACAAACTGTGATAGGTGATACAGTAGAACTTGATCCTATATTTGGGATAGGTACAACTGCTGGATGGATTAGATCAGTTGGCGTAACCTCAACCCCTAGTCAAAATTGTCCCGTTGCTTCTGATTCTAAAATTTATTATTTGAGAAACTATAACTCATATCCAAGCTATAACGGTTGTAGAGCACCAATAGCCGAGTTTGACGTATCATCTATTCCAGATAATGCAACTGTAACAAGTGTTAATATCAACTATGAGATTGATTGGGTATCTGGAGCTTCCAACGGCATGAACGCAGTTGATTGGAACGACATTTCAATAAAAGACCATACCACAACGATGATAGGATGGGATGATGCAACCAACGCATCATCAGGACAAAGTTATGTTACAAATGAAACGGGTGGCAACGGTTCGGCAGGAGATATAGTCAATGTCAATTTGGGAACTTTGGGAAATACCAATGTTGAAAATCAATTAAACGCATCAACTTCCGTTGATGGTGTGGCTGATTGGTTCAGTGTGGGTTTTCCTTTTAGTAACACAACTCAACAATCCTATGTGCGTGATGTTGGCTACAAAAATGTTGCAATGTCAGTAGTTTACACCTTACCCCCATCAACGCCAACTAATGTCACTACAACTGCCAACGGTTCAAATGTTGACTTGTCTTGGACTGCATCAAATTCAAATTCTGATTATATAGTATCAAGTTCTGCTTCAACTGCTGATGGAACCAACTATGGTGCGACAAATGGGGTAAGTGGAAAGATTGGTAACGCATGGGATTTTGATGGAATAAATGATTATGTAAATATTCCAAGTATTACCAATGGATCTAATGGTTATACTTGGTCGGTGTGGGCGGATATTACTTCAAATGGTAATGGCATGGAAATTTTAGGCAAGGCAAATGCCGGTAATCTCTTAATTCCTGACGAATCAACTTATGGTTCTTCATGGGCTAGCGTTTACTTTGCTGGGACAACTTCTGGAACTGGAATTAATACAATGGATTCGGGATGGCATCACTATGTTGGAGTAACTGACTGTGCAGGATATTCCCAATGGCAGTGTCCTGTGACAATTTATATGGATGGCTCTAGTATCGCAACTGGAACAAGTGGATATTATGCGGATAACTATTATTTTTTAGGAGCTAGAAACAATAGTGGATCACCAGCATACTTTACAAATGGAACAATAGATGAACTTGCAATATATCAAAGAGCATTAACATCAAGTGAAGTTGGTACACTTTACAATTCAGGTAATGCAAATACTCCTAATTCAATTTCCACAAGCAACCTATCACACTATTACAACTTTGAGCAAACTGGAAATACATTAACTAACATGGCAGTGACAGTCGATCCTTTAGTTGTAACGTATGATGTAAAGCGTGACGGTACAAGTCTAGGAACTACGACCAATACTTCATTTACAGACACTACTACTGCTTACGGTACACCTTATCTTTTTAGTTTGACAGCTTCCACAAGTAACGGTACAAGTCCATCAACAGCAAACATTCCAATTACACTTACAGTTCCAGAACCGACAAATCTTTCCGCATCATTGAACGCACCAAACGTTGACCTGTCATGGACAGGTGCAAGCGGTGCAACGGGCTACAAGATTGAACACAGTACGGATGGTACGACTTGGACTAACGTAGTTGCAAACGCATCTGCAAATCCGTGGACATGGGATAGTGCAAACAGTTTTAGCATTAGTGTTAATGGTACTGAAATTACTAAAACAAGCGGTGCTGGATGGAACAGTTACATTAGAACCAATCAAACCATAACGTCAGGTTCAGGCGGTTCGATTGCATGGAAATTACCAACTGCGACCTCAAACAATTATGAAACAGGTGGATTCAGTCAAGGAAGTTATACACCGAACAGTACATACAGTGACTTCAAATACAGTATCATGTTTATCAATTCAGGACAAGTACAAGTATGGGAAAATAATGCTCACATGGGTAATTTCACAATAACTGGATTTAACCCATCCACGTCAGTCTTTAAAGTAGATATGGACAATACTGGAACTGTAACCTACTGGCATAATAATGAATTACTTCATACAAGTAATACCACAGCAAGTGGAACTTATTACGGACACGCTGCATTATACACTCAAAATACTACATTATTGATGTTGGATGAGTCTTACTCCCATACCGCACCGACACAAAACAGCGATAACTATTATCAGGTCAAGGCACTGATAGGCTCTGCCGAGTCAACTGCCAATACTGGATCATCAACAATAACACCAGTCAATTACAGAACATACACTTCAACTGCTTCCGCATCAACCTGTGACACTGGAACAATAACTGCTGACATAATGCACGAAATCGGCATGCCCTCTCAAGTTGGTGGAAACCGATACTGTCTTGTAACTTCAATGGAATATGACATATCCGCAATTTCTGATGCTGCAACAATTACAAGTGCAGTTATCGAAGAAAGCCATGTCATTTGGTCAACTGGATTTTCCCCATCATGTGACTATAAATCCAATATGTTCTATCAGCCATCAACCTCAACAACACAGGAGAAATGGGATTCCGTAATAGCTGGTACAGTATATGCGAATGATCCAGCCTGTATCACAGGTTATACAAGTAACAACGTGTATGACGTACCGTTAAGTGCACAGGCTATGACAGACATAGAAACACAGTTGTCAGGGGATTGGTTTGGAATTAATTGGGCTATTGATAACTTCCCAAGTCTAGCCAATGCTGGAACTGTCGGTACACCAGCATCAATCTATAACGGATCATCATTACTAAAATTAGAATACATAGCACCAGCTAGTCTAGCGGTCGGTGGCACACCTGATGCACCTACTGGACTTACTGCGACATTCAATGTGACAACTGCCGACATGGACTTGGCATGGAGTACCCCAGCATCCGATAACGGAAGTGCAATAGTTGGTTACAAAGTTGAAGTCTCAACTGACGATATAACTTATACAACACTGGTCGCTGACACTGGAAACACAAACACAACTTACACAGATCTAAATCCTACAATGGGTTCACTCAACTATTACAAAGTTTCTGCGATTAACGCATACGGAAGTGGTGCAGTTTCAAACACAGACAATGACATGGCTGGCGTACCACCTGATGCACCAACGATAACCTCAACCTCAACTGACAGTGCAAACTCAGCACCTTTGGAAATCACAGTTAACTGGTCTGCACCAACGGTAACTGGAACTGCTGGAATTTCTAACTATGAGGTCTATCGTGATTCCACATTGATAACGACAGTCGGCAATGTCACAACCTATGTTGACACCGTTCCGACTGGCGGTGGCACGTTTGTCTATGAATTGAAATCAGTAACTCCGCATGGAACTTCCGTACTGTCTGCAACTGCATCACACACGACACCGACTCCACCGCCAGCACCGACTTCATCACCTACACTTGACATAGCAAATCCAAACCCGTCACCGTTTGACGTAACCGTAACGTTTGCCATGCCATCGTCAGGCGGTTCAGCAATCACATCATTTGAGATATTCAGAAGTACCGATGACGTAACGTTTGCATCAGTTGGTACGACCTCGACTTTGATATTTTCTGACACAGTTCCTAACGCTGGAACTTTCTACTACAAGTTTGCAAGTACGAACCTTGTTGGAAACTCTGGACAGTCTCCAAGTGGCAGTATAACAACAGCAACCGTACCTGATTCGCCTACCGTCACACTCGCAATTAACAATCCAAACACCTTGCCATTTGACATTACCGCAACATTTGTAGCACCAGCAAGTGACGGTGGAAGTGCACTCATTGATTACGACTTGCAATATTCTGACGACAATGTAACATTCGCTGAGATTGCTGGCGGTATAACTGGATCATATACTCACACGGTAGCAACGGCTGGAACGCATTACTTCCAAGCAACTGTCCGTAACAATGTCGGTGACAGTGTAACTGGCGTGGTGGCAAACATGGACACGCCAACCGTGCCTGATGCACCGACAGTAGCCGTGACAACTGACAATCCTAACACAAATCCGTTGGACATAACATCCTCATTTGTAGCACCAGCCGATAACGGTGGAAGTACAATAACTGGATACAACTTGTTCGTATCGGATGATGATATAACCTACACTCAAGTTCAAACCAACGTGACCGCTGATCAAGTCACGACAGTTGCAAGTTCTGGAACATATTATTTCAAAGCACAGGCAATCAACCTAGTCGGTACAAGTTTACAGGGTAGTGCTTCGATAAACGTCACTCCGACATTACCTTCAGTACCGTTGAACGCTACAAGTGCAATATCAAATGTTGACACAGCACCTTACACAATGATTGTCTCATGGGATACACCGACTTCAAACGGTGGTTCTAACCTGACTGGATATGACGTTTACAGAAAACAGGGCAGTGCATCACCAGTGTTCATTACAAACACGACCGCACTAACTATAACCGATACAGTTCCAAGCGTACTCAGTACCAACTTTACATATCAAATTTATTCCGTGAACAACGTAGGTCAGTCCGCAACATACGTTGACACCGTGGTAACGACAAACAACGTGCCTTCAGCACCAGTACTCGCAGTGACAACTGGAACCACAGTGCTGTCATGGAACGCACCAGCCAGTGACGCAACAATAACAGGCTACAAGGTGTTCAGAGACAGCGTGTTACTTACGACCGTAACCACCCTGACACACACCGACTTTACCACAATCGTGTTTGGAAATTCCTACGTCTATAAGGTAGTCGCAGTATCGTCATTGGGTGATTCCGCAGACTCGAACAATGTCACAACGACTCCTGAGACAGAAATCACTGGCATGGTGGCACTGGGAGTCACTGGAACTGGTGCTGTAATTGACTGGGACGAGCCAGCATACTATCAAGGTCAGGTAACTTCGTATAACGTGTACTATGGAAACAGTGGAACACCAGCCACAGGTGCGGGAACCACGACCAATACATATTCCAACTTTGCACCGCAACTGGATTATGATACAACATACGTCTTTGGTGTAAGTATTAACTCACCTCTAGGCAACTCTGGACTCAGTAACATTGTTGCAATAACAACTAACGTTGACACCAGCATAGTTTCATCCGACCCTACTACTGGCGGCATGTCATGGTTTGACATTGACTCCGTGAACAATCAGTCAGTCAACGTCATAGAGTTCCAAAGAGAGACTCAGGACGACATAGTAAACGGCACAACCGTCGTGTTTGACACATTACAAGTCGGCTACCCTTCATGGTGGGACGAAATGACATGTGACGTTGACTACAAGTTCGCTGGACAGACAGACCAATATGTCGAGGGAACTGACATGGTGGCAGTGGTTAATCCGGCAGATGGCAACCAGCAAATCATAGGATTCCAGTTCCATGACATTGACAACGAAGTCGTCACGGTACAGTGTGCACCTCAACAAACAACACAAGATGATGGCGTATCAGCAAAATATGTCATGACACAAAACAGTTTTGGTACCTTACAGGCTGACGGGACTTACACAGAGGGACTTCCTAACATCCCAATAGTGTCACAGATTACCAACTTTTCAAACGGAACCTACGGAACTGACGGTGACTTTGGTGCATTGAACATTGTCGGACTGTTTGCAATATTGATTTCAATGGTAGGATTTAACAGGCTAAACCCAATAGTAGGTGTACTTTTATCAGCCAGTATGATATTCGTATTGTCATGGTTCGGAATTATAACAATACCAACTGCACTGATAGGTGCAATAGCATTGGTCATATTCCTAGCATGGGGAGCTACGAGGAATAGATAATGGTAAGTCTTAACGAAATAGCCATGTTTACAATCATCTTTGCGTATGTATCATCATTTGCATTTTTAGGCGTACAGGATTCGGTAGGCGACCTTGTGGGTGTGGATTTGAAGGCATTTGATGTGGCAACTGGTGGATTCACAGGCGAGACAATAAAAACAGAGATACAAACAATGACAGATACCTTTGCTGGATGCTATGACAATCAGACACCGCCAGTACTGATTGGGGGTTTTAACAGTCCAACATATACAACTGAAGCATCATGCAATGCGGCTGGATATACTTGGGATGTGGGTACGGGCTCGTCTTTCTCACAAATGTCTGCTCAGACTGCTCGCATGCAGATAACAATGGCTGACGAACCATCAATCACGAACAATCCAATCGCAAGTGCAACGACAATGATATTCCAACTGTTCCAAATCGTAACTGGAACCTATGCGTTCAATCTGCTAATATTCATGGGAATTCCCCACATATTCGTAGTCGGCATTACGGCTGTGTATGTAATACTGTTGGCAATCTATGTCTTTGAGAAACTACACCCATGACCGACAAGGAATACGAAGAACGACCCGAATGGGCTTGGCTTGTAGAAGATTGATACCCAAACTATCAAACTAGGCACAAGTAATGATAGAACCTAGTCTCTAAACAGTAACAACTGCAAGGTCTGCATGATAAAGTGGAACGTCATGAGAATTCCAAACATAAAGTTTACCAAAATCCAGACTGGATTGACCAGTGTTATGACATAGTTTTCAATCAGTGTCGTAGGCTGTGCCTGTTCGGTTCCAGTAGTAGCAACGTCATACAGTCCGACGGTTTCCCCCATGCCAGCCAGCAAGAAGGCACAGACTATTGACGGAATGAGATACATGGCACGGGTAAATGACTGTGATTTGGTCTGAGGTGCCTCACGAATAGTAGAAATGATTAGCATAAGCATACCTGAGTATGCAATAAATGCGTAAACTGCAAACTCGATAATGCTAATGTCAGCCATCTAAATTTCTGTTGCGGTTCTGCTATATAAATAATATTTATTAACTTAACTGACTTGGTATAGTCAATGGCACAATCTGACTTGGAAAAAGAACTGACAAAACAGTACGAGGATGCAAAGTCAAAGTCTGCTGGCGAGGTCGCAACCGCACAGATTGAGGTCTATGAAGGTCAAACGTATGAGGCAAAAAACGCATACCAAGAGGCAAAGGCAAAAAGGTCAACGGCAAGAGGCAAACTTCCTGAGAAAATACCTGACGACAAATATTACAAGGAAAGACTGTTGGAAGCCCAGTACATCAAAGCTAGAGTATCAAGTCCAGAACAAAGAGAAGAAATTGATGATTATACCACTGAAATAAAGAAACAGCAAAAGGCACACGCAACCGTACAGGTGTTGGACAAAGCCATGCCGTCATTGTATTCAAGTGCCGTTGAGGAATCAAAGGCGATAGAAACCAAAGTAGAAAAAGCAAGAGTTACAGAATTAAAAAGACAAGAAGAACTATTCACAGGATTTCAAACTGCAATTACAACGGAACAAAAATCCGAGAGTGCTAGAATTAAAAAGATTGAAGACGCAGAGGCAAAACGAGTTGCAGATATTACGGCATTGGAAGCCAAAAAAACAGCAGAAGCAAAAGCACTGGCAGATTCCCGACAGGCTATGTTTGACTCTACAAAGGGTATTGGAAAGAACATGAGTAATGAATTACATTATTACCAGTTTGCAGGGTTGCCGTTTGAACATGGTGATGTCATAGCAAAAGACAGAGGGCGTGGTTCAAGATGGTCGCCATCATGGAATGTATCACCGCTATACTATGAGAGGGCTTCTGACAAATTTGGCATCACCCCAGAACAGGCAAGAGATGCTTCATTAGTTGGTGCTAGGACACAATCAGGCAAGGCACGAGATAACGCACTTCGAGCATTTCAGGATGCCAATGACGGTGGCAACAGAGCAAACCAATATGCACAAAATAGAGCATTGGCAAAAAAGACAACCGCATCGGCATACGGTTCAATGTCAGCGATTGAACGGTCAACAAGTTCCGCATTGGCTTCGGAGTTTGCAACAAACCCTGATGCAAAAAAGAAAAACGATTTGGGTGTGTTACATGAAACAAGTGGCGGCTTGATTGGTAAGTCAATAAAAGATACTGGTGTTGCAAAAGGGGAACCTTCATCGTTCAAGGTGTATGAAACAAACGAGAAGTTATACAAGTCAAGCAACGGATTATTGGGAAAGAAAGATGTCACTGCCAAAGTCATGCCAATCATCGAGAAGCAAAGAGAAACAGAGCTGGCAAACAGAAGGCAACAACAATATGTTGAAGAACTTCGTGCTGGCAATATCGGTATCGCAACTGCATTGACAAACCCACAGACGACGCAAAGTTATCAAAACACTTCAACTGTGAATCTTAAAGCATATTTGGATGACCGCAAGATTGTGGCTCACACAACATCTGACTCGTTGTTTAGTGCCGATGTAGACAAAAGAGGAATGGGTGTAAAGGTTACTGGAAAGGAAGTCACTGAAAGAAAACAAGCACAGGAAAGGATTGATGTTTTCAAACCTACGGTTTACAACACGCAAAAAGTGGAAGGTTCAACTGCTGTAAAATTTACCAATCTGTCTGAACCGACTGTCGGCACACTTGACTCAGGCGGTGTGTTGACAAAGAAAGATTTTAATCCTTATTCTGCCAGTGACCCTATCGGAATGGCACAGGGCTATAAGTACACGGTTCCAAGCAAAGGCGTTACTGCTTTCCCTACATTGACTGGTCAAACATTTGACGCAAAGACCCCCACTTCTTTTGATACAATGGCTGAAGCAAAGGCATATCTTAAAGAAAGTAAACCGAAATTATTCTCTGGAACCGACAATGAAATGTTTAACAGATGGAATTATCCTTCGGCAGTTGACACTGGCGAGGTGATACATCCAAGTAAGACCAAAACTTTGTATGACGACGTAAGACTGGGATTTGGATACGTCTTCAGACCGACTTACAATATCGGTGCCACTGTTTACAATTTAGCACAGCCTGAGAATAAACAGGTTCCAATATTTGCAACTGCCGAAGACAAGTTAATCGGTGGTACTATCACTGATGTTATGGACGGTACACCGTTAAAAGGTACAGGTGTAACTGGATTTGCTGACTATGTTGTAGAAAACCCGTTAAGGGCTTTGGCTGAAGTTCCAAGTGCCGTTGTCACAGGTGTCTTGGGTGGCAAGGCAGTAACTTATGGAGTCAAAGGAGTTAGTGCTGGTGTAAAGGCATCAACAAAACTTGGCAACAAGATAATTCAAAGTGAGGCACCTACAATCATCAAGGTTCCGACTATGGCTGTGATGGGTGCCGGTCAGGCAGTTCAACGTGTCGGTACAAAAATATCCGCAGTTCCAGTGAAGATAGGAAGTGCAGTTTACGATTACGGTACGATTCCAAGAGGTATGAAATATGGTACGCAGGTTTTCACAACCCCGCAACAGGTGGTACGTCAGGGAATTGTAAGACCTTATGACAGTGCGACAATGTTTCAGGGAAATCGTGTCGGGTTTGGTGCTAAGGCTAATTTTATTTTGACACCTTCAGGCAGAATGTTTGTAAGACAGTCAACTGATATTGCCGGTGAGATAGGTGCAAAGCCGCAGTTCCTTAACAGACAGGTTGCCATGTTTGAGAATGAAAACGTCGTAGGATTCGCAACAAGAGGCAAGATGAAAACAACAAAATATGAAATGCCAAAAGAAACACCGTTCAAGTCTGATGTGTTTACACCAACTGGTAAAACAAAATTAATTCCAAAAGAAACCCCTTATTCAAAACCGTTAGATTCTGTAACAAGTATTAGAATTGGTAAACCTGATATACAAACGCCTACCGTTACATCACCATTAAAAAAACCTGATATTTTTGACAGAATTAAATCAACCACGTTGTACAGAACAAAAGTCAGTACAAAACAATACAAGACAAACATTGACGAGGTTACATTTTACTCAGATACCACTGGTGATTTGGTCAAGGGTGTCAAAAGACCTAAAGCCGAATTGCAAGGCGAGGGTGTCAATTACAGGGGATTTGAAAAGCCTGAGATAACTGGAACCCGAACAAGACTTCAGGATTACAAGACTTCAACAAGTCAGTCAACAATCAAAGGTCAGCTAAAGTATTCTGAAGTTGCCGGTGGCAAGATAAAGTTCAAGGGAAGTCCGATAAGACAGGTTGACACGATAGTCACTGGTGCAAAACTTACTGGCAAAAAGAACTTGAAACTAATTGATGATATGGTAGAAGAAGGACAGATTGAAGAAGTTGGAAAGAAGACTGTAATGAAGGGGACTGATTATTTCGGGGGTGGCAAGAAGGCTGGTCAGTTAAAACAGTCATTGGAAAGCAGAAACCCTACAACGTATGAAGCCCAAAGTGGAAAGATAAAACCAAAAGATGAAACAATACTTTACGGCGTAAGCAAGGGAAAGATTCCAGTTGACAAGAAGGCTTTCGCACAGACCATGAAGGAGTCAAACCTTCTCAGAGAGATGGCAGACAAAGCACCGCTAAACAAAAAGCCTGTCGTCCCAAAGGGAGTTGACGAGCCAGTAGGAAAGTATCACGCATTTGTCGGTGAGTCAAAGTCAACTGGTAAGACTTTTCAGGGAACTAGAATTGAACTTGGTTCAGGCATTGGTACAACGGGTGTCGGCAGTAGTTTCACAAAAACAAATGTTGACTTGGGTAAAGGTGGTGGTATCTCTAACATAAAAGATGTTAAAGGAATGTCTAGCAAACCTGATGTTGTTGGCGTTACAACCAATAGAATAAACGTAAAAAAGTTTGAAGAACCTAAAATACAAAAAGGTGATAAGATAGTTGACGGTAAAGAGGGGTCAACTGTTCAAAGAACAAAACTTGATACATTCCAAGAAACCAAAATCAAACTGGGTCAAAGTGCAGTAGCAAAACCAGCACAGATACAAGTGCCAAAAGTTAAGGCTAGTGTCAAGTCACCAAAGGTTTCGCCAAAAGTTAAACAGATTGTCACACCTACCGTAAGTCAAAAAACTGGAACTGGTTTGGTACAAGAAACTGCACAGTTGACCAAGCAACAAACAAAACAACAATCTAAGATTAAACAGTCACAACGACTAAGAGCAATTCAAAGTCAGGTTGCAGTGACAGCAGTAGTTGCAAGAACGGCACAGATTCAAGCCACCGCCACAATGACACCATCAGTATTACAAAGAACTGTTGCAAGAAAACCAGCAGTGACCATGAACATTGACTTGCCTGTCCCTGAAAGAAAGCCAAGAAAAACAAAGCGTGGAAAGAAGGCTGGCTTTATCGGCAACGTAAGACTTGACAACGTCATGGGCATGTACAAGAGAAAGGAAATTACATACGGTCAGAAGAAAGTTAAAAAATTAGAAAGACAGGACATGAGACTGACGGCTGGAACCTCAAACAGAATATCAATGCCGGCATCAGGACTGCTAAAGACCAAGAAGAAGAAGAAAAAGAAAACTGAAACAGTCTTTGGCAGAACCGTAGCAAAGACTAGGGACGAGTTTTCAGGATTCGTATCAAAGCCTAAAGGCAAAAAGAAAGGCAAGAAGAAAACCAAATCTACAAAAGTCAGATTAATGTAGAAAGATATATTAAAGCAAAAGATTCTATACTACATGTTGTCAGAAAATAATAACGGTTCAACTGTCGCTGTAAGCAACGAGGTACTCGCAGATATTCACAAACTATGCAAGCGGGACGACCTCAAGGTAAAGGCAGTTGTGAACATGGCTTTGAAAGAGTATCTGAAGGGCAGGGTACAATGACCTTAAAGCATACCTTAGAAAACTATCTGGGAAATTTAGTGAACTCTGACCCCAGAGTCAAAGAAAATCTCGATAAGTTGTTTCCCAATGACTCGACCCTGAGGGAAATAACTGACAGCGTTGACAGTGAGGTTACAACAGACTCACAGGAAGGTGAAACAAAAGAAATGGCAAAATTTGAAAAACAAGAATCAGAATACATAAGCGGAAACGACTTGGTTGGTATCGATGATGTTAGATTTGAAATCCTTACGGAAGCGAAACTGGAATCTAGTAACTTCGGTATGAAGCCAAGATGCTCTGTCAATGTATCAAAGAAGGGTGTGACGACAAAACACACATGGACTCTGAACCAACAGAACGTCAACTATCTGATTGACTCTTTTGGCGACGAATCAACCACTTGGGTTGGAAAGTCCGTCGGCGTGTTCGTTGAAAACATCAAGGGTAACAATGCAATCAGAGTGAAGGCATAGTGTGTTACTCTCAATTTAGAATGTCACAGGTTTTGAAACGTGACACATCTAATCTTTTTTCTAAACAGGATAAATCAGACGAGGACAACAATGAAGCCAGTAAACCTTAGCACCCAGTTTCTATTATTCTTCATACCGGTCGCAGGGTATTACGCATGGTACAGGATAGGCAAACTATGGTCTGGATTCTTTTTGAACCTCGCACTGGGACTTACGGTGGTTCCGTTATTTGTTTTTCCAAACATGCTTCTGTATCAGAACTTTATGTTCCTAAGCATATCGATGGTCGGACTTGCGATAAAAATATACTTTTTAGTAAAGTGGTCTAAACAACATAACGAGAGGTGTGAGAATGACAAAAAGAATTAAGTGTACAATGTGCGGTGCGGACAACCACTTTGGAAACATGAAGTGCAAAGAATGTGAGCAGAACTTTGAATGAGATAATACTTGGGGATTGTCTTGAGAAGATAAAAGACATACCTGACAATTCCATTGACCTTGTTATTACAAGCCCACCTTACGATAACATTGAGGGTGCAGGGTATGGCAAAGGCACTAAAGATGTACTGTTCTTAAAGTTATATTCAGAGTTCTTTGGAAGCATACTTCAACAGGTAAGAAGGGTGTTAAAACCAACAGGACAATTTTATCTTAACCTAAAGAGTGGAACTATCGCAAAGACATTGATAACACCACATTGGATTGAGTTTCTTCCAGAGTTTAAAGACTTTAAATTAAAATCATATATTATATGGAAATACTCAGGTTCATTCGATAGTACAAAGGCAAGGTTTCATTTAGATTATGAGATAATATACCACTTATCAAAGACTGATGACATATCAATTAACTATGAGGAAGGAGAGCATGACCCGTTAACTTCAGTATGGAACATACCACATCATATTAAAGATAGGTTACACCCTGTACAAATGCCTGAGTTACTTGCGGAGAAGATAATAAAACGTGGAAGCAAAGAGGGGGAAGTTGTATTGGATATATTCGCAGGGAGTGGAACTTCACTTGTTGTTGCAAAAAGATTAGATAGAAAATACATAGGATTTGAGATAAACCCAAAACATTATGAAACAATTAAGGAGAGACTAAAATGACTGACTGCGAATGTGAATCACCGCCATGCAAGTGCCAGTCCTTTCAAAGGGATACGACATGCGACAACATTGACAGGTACGGCGAGAACATGTGCGGCAAGGAAGGAACACTCAGGGATGATTGCAACTACATGTGGAGTGCCAAGCGTGTACTGTGTGACGAGCACTATGAAGGACACAGGGACGCAGTTGATAAAAAATGCAGAATTTGTGGCACACCCAGAAGGGAATGTTGCTGTTGATGCTTGTCGGTTTACTTGCTGGACAAGGTGGTTGGCTACCGCTTAGTTAATTAGATGGGGGGGTTTACCCCCTATCATGACTGGACTTTGTAACAAATGCTTTGAATCCAATGTGGAACTGTTTGACGTGAACGAGGGAATGTATCAGTGTGAGATTTGCATAACAGGCAACGAATGAGAATAAGCAATGGTCACGCTACAAAATATCTACTGCAACAAAAATATAACCACGTTTGGCTCAAGGCGCACACAAAATTTAAAGACAAGGTACAATGTCAGGATAGTAAATACTATGCTCTTGACCTATGGAATCTATATGATGGCTTGTGCTTTGATGCCAAAGGTGTTCTATGGGCTGTCCAAATTAAGACAAACGCATGGGCGAAAGCCAGTGACATTATAGAGTTTCAGAAAGACCACAGGATAAGGTGTATCGTCTTGAACGTAAAGAAGCAGGGTTCAAGATGGAAGGTCTTTGAGAGAAAATATTTATGAAGGCATATTCTCAGTATAACTCTAGAAGGCTAGAACTGAATCATACGGAGTGCGACGCACGAAACCTAAAATTCAGCAAGGGTTACACTTGTATCGCCTCATTGATGCCTTCGCAACATTTAATATATAGTAAATTATATTTTACAACATGGAATCTAACTGCCTGCCATGTCAAAACGGCACGCATCAGGACAGACAGTGTACCTATCGTTGCAACTGCACACATGAGGCACATGAGGAATGAACTTTCCAGATAAAAAATATAACATTATCTATGCAGATCCACCGTGGTCTTATCCTAAATCTGGGGGTAAAAAATCAGCTAGGGGATTAGCAAAGTCATTCTATGATACCATGACAACAGATGAGATAAAAGATATTGATGTTCAGTCAATCAGTCAGGATAATTGTTATTGTTTCATGTGGACAACATCCCCAAAACTACCCGAATCATTAGAAGTTATGAAAGCATGGGGATTTGAATACTTTAATGTCATATTCACATGGATAAAAACAAACAAGGTATCAGATACATTATTCTGGGGTATGGGTAATACTACAAGAGCCAATGCAGAATATGTGTTACTTGGTAGAAAAGGTAAACTAGACAGATTAAATGCAGGCGTTCATTCTGTTGTAATGTCAAAGATAGAAAAACATTCAAAGAAGCCTGATGAAGTTAGAAATCGAATCGAGTCATTATATGGAGACTTACCACGTATAGAATTATTTGCAAGAGAAAAGATAAATGGGTGGGATTCATGGGGTAATGAGTTATGAGCTGGTTTAACCTGTCTGTAAACGCCAAGACCTGTAAAAGATGCAAGCAAAGAATTATGAACTATCCATGCGTGGAATGTGGATTTAATATAACCCGATAGAGGGCGTCATTCTATCGGTGTAAATGAGTGCCAACGCAAATTAGTACTCAATAGTTTAATCATGTCAAAACCTTAAAAGGTTTGGTTCGTGACGAATTTAATCTAATCAACGAACTTGTTCTAATATCTGTCATATTATATTTAAGATTACAGTAAACTGGGACATTCATTGGCGTAGCCATTGTGCTCGGTTTTAGTATTAAAGATAATCGGACACGGTGTCCGATCTTCTTATAAGTTATAACAGCACCGCTAATTGGGTTTATATATGAAAGGTTTATAAAGG
>IMGVR_UViG_3300032073_000103|3300032073|Ga0315315_10000441
TTCTGTCAGGAAACTGAGGAAAAATGGGGTAAGGGAACATGGTTAGCCAGTATCAAACTCAATATGTATGTCGAGGGCATGACAGTGTATAATCCCAAAGTCATATCATGTCTAAAGTATCTAAACAAGTGCAGAGAAAAGAAACTGATTACACTGGAAGCCATAGCCTCACATTATGACTTGGTTCCAAAAAAGACTAGACTAAGAAAGAAACTGTCAGGGGTGGTTAATGATGAGTAGTTTGGACGAATTTATTTCAACTAGGTGTAAAAGTGTATTACATTCTTTTTGTTCAGAAAAGACCTGTATATGCTGGTGTCACCTAAAGGGGAATCACTAAGATGAAAATCTGTTATGACTGTATGGAAGTTGCAAAGTATCTAGTACATGACAAGGGCACTCATGTATGTCAGGTATGCTTTCACAAAAGATATTCCAAAAGAAAGTATGTCAATAACAACTATCAGTATAAGAAATACACAATGAAAGACGTAAAGAAACATCTAGAGAAGGACTGGGATTGACAGTCTATCGTTGTGCAAAATGTGGCTTTAACAGTGAGAATGTTGAAGTTGTTTCAGAACACATTGCAGTAGTACATAGAGATGAAGTTTAGCAGACCCGAACCAATGTATTCGTACTGTCCATGCTGTAACAAGCCGTTAAAGCCTACTCAAAAACAAGTTATCGTTCATTCATCTTGTCTGATATAATGTTCTTTCATGTGTTCAGATAAATCATAGGTTGTTTCCTTACACACCTTACACCAGTTACCTTCTGACTGTTTGCTGTAATTCATTAGTCATTATCCATATCTTCTTCTTTGTCCTTACCCATCATAGCGTCAAGGAATGAACGTCTTTTCTCGCCCTTGACTTGGTAGGAACGTTCAATCTTGTTTCTAGCAATCTTGTCAATCAAGGTACTTTGTGCAGAACCGTTTTCTCTGATGGACTCTGAGGATTTGGAATCTATTGAATACTGATAAGCGATAACTAATTCTTTGATTTGTTCTGACAATGCTACTGCCTTTTGTCTTGACATAAAGTTGTACACTTGTGTTGAAAGGTTTTGAAAGTTTTCTAATTCTAAGACAAACCTTGCAAGGTGAGGCGAGGCTACGATAAGTGTCTTGTAGTATAATGACTTTGGGTCAATAACTAAACTTTTCTCAAAGGTTCCGTCCTCTTGTGGAACTTGCTCTATGCGTTGAACGGACTGAACCAGTACGTCAACTAAGTCCTTGTGTTCAGGTTCGCTTTGTGGTATCATAGCCCTGAATTTTGTAGTTACTATAACCTTAAAAGGATAATGGTTTTTGAATTAATTGGTGGCAAAATCAAAGAAATACCATAGGGAATACTCTAAAAAGTATAGGGAAGCTGATAAGGAAATCTCTAAAAAGTATAGGGCATTGGGTGTCACTGGTAGTTTTTCAGCGTTTAGAAAGCAAGAGAAAAAGAATAAAAAGTCATTGATATAATTAAAAATGAATAGTGTCGCCCTCACTGTTCCCCCTATCCTTTACGGGATAGGGCGATAATATTATATAGATAATTTATTGATACAAGTTAAGATGGGCGTTTTACATGGTAGAGATTTACTGTCACCAAAGTGGATAACTGCAATTATTTCTGACGCTTCACACCGAGTACATTTTGTTCCAATCAAACACACTATCGGTGATTACTTTATCACAGACATTGACGGTGATGTTTATGCCTTCAAGATTGACGGCAGAAGAATATTACAATACAGAGAATCAATGGTCAAGACATTTAGAATATTACAGTATGACATTACACATCACTTGCCGTTAAGTTCCGAGTCAAAGGAACTGGAAATTATTTTAGAGTTAAACAAGCTTCCAAAGGTTGACGGTATGTTGGCAAACATATTCAAGATACTTGGTTCAAAGGAACGTGACGACTTTGTATCACACAAGTTGTCTGAACTGATTGACAAGATTCAAGGCTATGAGAAAGTTCAAGCACAGACTGAACTTAACGAAAGATACTCAAAGGAAGCCATGAACATGATTAACTATCTAGACCACTTGGACGTAAGGGAAATCGTTACACCGTTAAAGAAGGTGTCAGAATTTATCCAAGAAGACCTTATTGCAACAGATCCAAAGTTCATGGGTACAGTTGTGTCTTCATATCAAAGAACCGACATGGAACACAAGAAGGTAACCAATACCCCTATCGCTTCCAAACAAGCATGGATTAAGTTTGTGGCTATCTTTATGGCAATAGGAATGGTAGGTGCGATAGGTTACATTGTATATGACGGTGGACATTTGGACTCTATGATGGGTATGTCCATGCCAACTCTAGGTCAGGTTAGTGATGATGTTATAATGAAACAGTACCCTGACGCTGAAAGTCTTAGACTCGCAGTAGATTCAGGCAAAGTTGACTATACCAAACTGTCCTCAGTTGCACAGTCAGTAGTTGACGAGCATAGAGAAAGTTATCCCATAATGTTACAGCCTGAAGAACCAGTCGTGATTGAAGAACCAGTCGTGATTGAAGAAATGGTACAACCTGACGAGGGTGAGGAACCAGTTCCAATAGTAATAGAACAACCTTAATACTAGAATGGCTGATGTTTGAATGTGTACTGGTATATAATATTGGCAATACTGGCAGTATCTTTTGTATCTAATGAAGCCTATGCACAGAATACCGTAACTATTATTGGTGACGAATCACTTCAGCCATGCTTTATGAATATGACGGCTGGTGCTTCCATGTGGTCTAACTGTGGTGCTGATGAAGATTATTTGGACTTTGCACTAATGCCGTTTGAATATATCACTGGTGGTTATTTCTCTATGATACTTGTTACTATCTTTATTATTATGGCTTACATAAAATATCATACCGTACTATATCCAATGCTTATCGGATTGTTATTCCTTCCAATAAGTTATACTTTCTTCCCAGACACTTTCTTGGTATATGCAATAACATTGTTCGCAGTTGGTGTGGGTGGAACTTTGACATACCTTCTACTTTGGCGTGGAAGAAACTGATAAATAATAATATGCACCAATAAAACACATGGGGCGTAGTTGTACTAAATGTGATAAAAAACATTATGCCAAAGACCTATGTAAAAATCATTATGAAAAAACTGATGAAGCAAAGGCGAAAAGGAATAAAATAAATCAAAGACCTAAAAATAAAACACGAAAAAATAATTATAATTTAAAATACCATAAAAAAAATAGAGATACTTTATTATTAAAAATGAGAGAAAGGTATCAAAACCTCACACCTGAACAAATAGAATCAGAAAGACTTCGTGGTAAACAAAGAACTGCTAATGGTGAATATAGTAACTATCATAAAAACAATAAAGATAAACGTAATGCTGAGTCTAAACAATGGCATTTAGATAACCCAACATATCGTTCTGAATGGGCTAAAGCAAATCCGATAAAGCGTTTAAGAATTGAACAAAGATATGATAAAAAACATTCAAAGTTCTATAATAAAATACAATTAAAATCATGGGGTGACTTTATCAAATATATCTTTCCAAGATGTATCAACTGTGGTTCAACCAAACAACTTGAATCTCATCACATATTACCTAGAGCTCAGTTTCCTGAACTTGCACTTGCACCTGACAACGGTGTAACCCTATGCAAGAAATGTCATAATGAGATAACACAGTTGTTAAAGAAGTTTTACGCCTAGAGTTTACTTTAACATTATATACTAGAATTATTTGAGAGTAAGCATAATGGTCGAGAATAACATTATGGCTTTAGTTGGTGCTTTTATAGGCATTGCCATACTATTAGGAATCGGTACACAAATCTTAGGCAATTCAGTCCAAGACTGTACTAACCTCTCTGATTATGACAGCACAAGTGGTGCAACCCAAACAGGTTGGGCAGCCCAATGTGAAGCAAACAATGAACAAACTCAAAATGCATACGCATTATTGATTATTGTATTAATTGTAATTGCAGCAGTCGTAATTTTGACAGTAGTCAAGATGTTATAAGCCTAAAAAACTTATACTCTTTACTTTTTTAAATAACTTTAATAACCACACCCCACACTTTTAGTTAGCATGAGTAGCCTTATCTTTCTAGGATTTTCGGTTATACTTTTTATAATTTCCTATGGTATCATGTTCACTATTGCACCAATGATACTTGGTTCTGTATTTACTGTCATGGAAAACAATCTGACTAACGGTTCAATGACACAGGAATGGATTGATATGTATAATCAGACCAAAGAAACTACACAGTATTTGATTCCATTGATTCCAAGTATAGGAATATTCATTCTAGTAATCAAAGTCTTAATGGTTGCAAGTGCTAGAGGACGAGACTAAAATGTCTAAGACATTACTTGTCATACCTGTACTGCTAGTGTTACTTTTAGTTCCTACAAATGTATTTGCACAAACTGATTTCGGTGTAACAAGCGATCTGACAGTTGAGGGACTTGAATCATTTCCTAATATTGTAATGACACCACCACAAGAAATTGAGATAACCACACCGATAACAGGATTAATGACATTACCCGAAGAACGAATCGAATCATTCACTTTTGAGAAATTCCAAGACGGTTTCACATGGGAATTAGATGAGGATGGATTTTTGTATCAACAATGGGATGAACTAGGAACAAACCCTGAACCAAAACCTGAATATCCACAAGTCACAGAAAACTACACCATTGTACAAAATGAAGATGGCACATACACTTTTGCAACACATAGTCCGTATATCTCAGATGGATATGATTGGAAGCCATACATTCTAGGTGAGGATGAAAACGTAGTTCAGATACAAATTGCTGGTGGAACTATTGTCTTTGACAAAGTATCTGGTGCAGTTACAATATTCAATGAATATGAAACTGTAATTGATTCTGACAGTTACAGTGTAAGAACTGCATTGATTGGTTCTGATGTTTGGACTAACCTTAATGTGAACAATACTGATGTTGAAACTACCGTTGTAGAGGATGGCGACAAAGTAACAGTTTCATTTATTCGTGAAAATGACGAGGGTAAGTTTACAACTGAATATGTAATATACAGTGGAAAGATAAAGACAACTGCTTACTTTACAAATTATATTTATGAAAATAACAAGTTTGCATTTACACAAACTTTGGACTTGCCTGACAATATAGTTTCTGTAAACAACATGGATGATATTGATCTAACTGATTATGTTGGAGTATCTTTTGACCGAACAACACTTGAAGAAAATGAGGATTTAATTTTAGAGATAAAGGACATCTACTATAACTCAGGACTAGGATTTGATAACCTATGGAGTGTCAATGTTATAACTCCAACTAAAGTGGCACTTGATTATGCCAACGTAGAACAAACACAAACTGTGATAGGCGATACAGTAGAATTAGATCCAATATATACTGTAAATCATATAGGTACTATGTCCCCAGCTCAAAGCACTTCATCATACGGTAACTCACAGGGCGATAGTCTAGGATGTGGTGGTCGAATTGCTTCGGGTGATCAGGGGTACAACATTACATGGAACTTGAGAAACTATGTAGGTTCTTGGTACACTTGGAACGGATGTAGAACAGCTATGGTCGGATTTGATTTGGCTGGAATACCTGACACAGCAGTAATATCTGACACCAAATTAGTATATGATATTACATCATCTAGTAATGCTGGAACTTTTGACCTCAATCAAATGACACAATCAGGACAAGATGGATGGGGTTTGCATAATTATGATACAAGTCAGGCAGTTGGTACAAATCCATACTCAGTTTACGACACAGCAAACTATGATAAAACATGGGAAATGTACTTAGACGCTAACAACTTGGGTACACAGCCTAACGGTGCTGGAAGTAATTACGCTTCCAATTTATCATCTGCTGTGGGTACTTATGTAACGGACTTGGGGTCTGCTGGTAATGCAGATGTTCAGGCACAACTAAATGACTCGACTTCTGTTAATGGTGTTGGGGAGTGGTTTGGAATTGGTATGCCATATTCAGCCATGAAAACTGGTGCAACTGCTTCTAATAACTGGACAAGTCAAACCGTTCAAACTGTTTCCACACAGGACATGAACTTTGACAATGTAAATTTATTGATAACATTTTCTTCACCACCAACAGAACCAACTAATGTCACTACAACTGCTAACGGTTCAAACGTTGATTTATCTTGGAGTGCAAGTGAAACTCTTTCAGATTACATAGAATCATCTTCCGCAAAAACATACGTTGTACCCGTAGCACTTCCTGCAACTTGGTCACTTTGGCAGGGTGGTGCTAGTCCAACAACTCCAACAATGGGTGTGGGTGGCGTACTTGGAACTGCCTTTGACTTTAACGGTTCTACGGATATGGTCGGTGAAAATTTTGTTACAAGTGATTTCGCTTCAAACTCACAGGGTTCAATATCAATATGGATAAAACCTGAAGCAAGTGGGTCTAGTGTAGGCAATCCGTTTGGTGGCACAGGATTTCAATCATACTGGATAACCAATACCCCATTGTGGTCAGCATATCCATCAAACTCCTTTAACATGGGATCCCTTTATTCTAATGCCAATGCATTTACAATGAACGCATGGAATCATGTTGTAGTTACGATTGATTCAACAACGTCAAACAATACAACCGTTGTTTACGTTAATGGTTCGCCAGTTCAAATGTATAATTATCCAAGTGGTACGGGTGGTGGTTCTGCAAGTAGTTCCAACTCAAAGACAGCAAGTAACTTGTTGGCAAATACAATACTAGGCGGACAATACCATCCAAGTCCGCAATTCAAATATCCGTTTGACGGAAAGATAGACGAAGTTTCCTCATGGGATAAAGTGTTATCACAAACTGAGGTTACAACTTTGTATAACTCAGGTAATGGTAATACCCCTGACAGTATCAACTCAAACAACAATCTGATTACTTACTTCCCTTTAGATAATACTTCTACACCTCTGCCAAACATGGCAGTAACATCTGATCCTGTAACTGTAACGTATGATGTAAAGCGTGACGGTACAAGTGTAGGAACCACGACCAATACTTCATTTACAGATACTACTACTGCTTACGGTACACCTTATCTTTTTAGTTTGACAGCTTCCACAAGTAATGGAAGTACATCAACAACAAATTTCCCAATTACACTTACAATTCCAGCACCAACTGGATTGACCGCAACATTGAACATACCTAACGTTGATCTGTCATGGACTGGTGTAAGTAGTGCAACAGGTTACAAGATTGAACATAGTACGGATGGCACAACTTGGAGTACCTTAGTTGCAAATACTGGAAATACAAACACAACTTATTCTGATACTGTACCGACACCAAACACAGTAAATTATTATCAGGTCAGGACATTGATAGGTTCTGCTGAATCAAATGCTATTTATGATTCAACTACAATCACGCCAGTTAATTACAGAACATATACTGCAACTGCAAGTGCAACAACTTGTGATACTGGAACATTGTATGCTGATGGTACACATGAAACAGGTATGCCAGCTCAAAATGGTGGAAACAGGTATTGTCTTGTAACTTCAATGGAATACGACATATCTGCAATTCCTGATACTTCAACAATTACAAGTGCAGTTATTGAAGAAACCCATTCTATTTGGACTTCTGGATTTTCCCCATCTTGTGATTACAAATCCAATATGTCACAACAGCCATCAACATCAACCACACAACAAAAATGGGATTCTGTAATAGCTGGTACAGTATATGCAAATGATCCAAACTGTATTTCAGGTTATACAAGTGGAACTGCGTATGATGTGCCATTAAGTTCACAGGCTATAACAGATATAGAAACGCAGTTATCAGGGGATTGGTTTGGAATTAATTGGGCTATTGATAATTTCCCAAGCCTTGCCAACGCTGGAACTGGGGGCACACCAGCTAGTGTTACAGGTGGAACATCATTACTAAAATTAGAATATTCCTATATACCACCATCAGCCAATGCCACAGTTGGTGGCGTACCATCTGCACCAACTGGATTGACAGCAACTTTCAATACAACTACTGCTGACATTGACTTGGCTTTCACAGCACCAGCAAATAATAACGGAAGTGCAGTTATTGGTTACAAAGTTGAAGTCTCAACTGACAATGCAACTTGGAGTACGGTCACTGCTGACACTGGAAACACAAACACAACTTACACAGATCTAAATCCTACAATGGGAAGTTTGAATTACTACAAAGTTTCTGCAATTAACGCATACGGAACTGGTGCAGTTTCAAACATAGACAATGACATGGCTGGGGTTCCACCTGACGCACCGACAATTACCTCAACCTCAACAGACAATCCAAACACAACACCTTTGGAAATTACAGTTAACTGGACAGCACCAACAAATACTGGAACGGCTGGAATTACAAACTATGAGGTCTATCGTGACGGTACATTGGTAACGACAGTTGGTAATGTTACAAGTTATACTGATACAGTTCCAACTGGCGGTGGCACGTTTGTTTATTCATTAAAATCTGTAACACCACATGGAACTTCTGTATTGTCTGCAACTGCTTCACATACTACACCAACAGTACCACCAGCACCAACTTCAGCACCTACACTTGCAATAGCAAACCCTGACTCAAATCCGTTTGACGTAACATTGTCATGGTCTTTGCCAAGTTCAGGGGGATCGGCAATCACATCATTTGAGGTCTTTAGAAGTACAGATGATATAACCTACTCAAGCGTAGGCAATACTTCACAGTTAATCTTCTATGACACTGTACCAAATGTCGGTACATTCTATTACAAGTTTTCAAGCATTAACTTGGTAGGCAATTCAGTTCAGTCGCCTTCAAGTAATATCGCAACACCTACCGAACCAGTTGCAGACTCTAGTGTCACACTGGCAATCAACAGTCCTGATCCAAGTCCTTTGGATATTACAATAAGCATTGTAGCACCAAGTGGTAACGGTGGTTCTGCAATTACTGGATATAACTTGCACTCATCAAATGACGATATAACTTACACACAGATCGCTACCAATGTCACAACAGATCAGACAGTGACAGTATCTTCGGCTGGAACTTGGTACATTAAATCACAGGCAATCAATAACGCTGGAACTGCTGGACTTGGAAGTGCAACAAGTATAACCACACCTTCAGTGCCAACTGGTGACGCAAGTGTTACTTTGGCAATTCCTGACCCTGACAACTTCCCATTTGATTCAACTGCAACTTTTGTAGCACCAAGTGGTAATGGTGGTTCTGCTGTAACTGGTTACAACTTGTATTATTCTGATGATGATATAACCTACTCACAGATAGCAACTGCAAGCAACTCTGTTATCAGTCAGACTTTGACTGGTGCTGGAACTCATTACTTTAAAGTTGAAAGCATAAACAATGTAGGAACTTCAGCACTCAGTTCGGCAATAACCATTGACACACCAACTGTACCTTCATCTGACGCAAGTGCAACATTGGCAATCAACAATCCTAACCCAAGTCCTTTGACAATAACTGCGACACTGGTTGCACCTTCATCTGACGGTGGCAGTGCAGTAACAAACTATAACTTGTGGATTTCAAATGACGATATAACTTACACTCAAATCGCAACTGCAATCAACGGAACCTTTGATCAGACAGTAAGTCAGTCTGGAACTTATTACTTTAAGGTAGAATCCACTAACCTAGTTGGCACTGGTGGTCTTGGAAGTGCAACAAGCATAGCCACGCCAACTGTACCAACTGCACCTCAGAACGCAGGCAGTACAATAGCTGACATTGACAACGCACCTTATGACGTAACTGTAACATGGGAAACACCTTCATCAACTGGCGGTTCTGACTTGACACAGTATAACGTTTACAGAAAACAAGGCAGTAGTGCATACTCTTTGTTGACAACAACCACTGGTCTAAGTATAACTGACACGGTTCCGACTTCACTAACAACCAACTTTACTTACAAGATTCATTCAGTAAACAATGTTGGCGAGTCAACTGCATTTGACGATACGACTATTACAACATTCAATGTGCCTTCAGCACCAACACTTTCAGTTACAACTGGAACTACCGTACTGTCTTGGAACGTTCCAAGCAGTGACGCAACTGTAAGCAGTTATAAAATTTACAGGGACAACGTTTTGCTTACAACAGTCGGTACTGTTACAACATACTCTGACTTTAGCACAATCGTGTTTGGAAACTCTTATGACTTTAAGATAGTCGCAGTATCATCTTTGGGTGACAGTGCTGATTCAAACACTGTAACTACAACGCCTGAAACTGAAATTACTGGAATGGTGGCAAGAGGTGTAACTGGAACTGGTGCAGTAATTGACTGGGACGAACCAGCATACTATCAAGGTCAGGTAACTTCGTATAACGTGTACTATGGAAACAGTGGAACACCAGCCACAAGTGCTGGAACCACAACCAACACATTTTCTAACTTTGCACCTCAGTTGGACTATGACACAACATACGTCTTTGGTGTAAGTATCAACTCACCTTTAGGCAACTCTGGACTCAGTAACATTGTTGCAATAACAACTAACGTTGATACCAGCATAGTTTCAGCCGATCCTACAACTGGTGGTGCTGGTTGGTTTGACATTGACTCAGTTAACAATCAGTCAGTTAATGTCATAGAGTTCCAAAGAGAAACTCAGATGATTAGTGGAAACCTTACTGACACATTACAAGTTGCATACCCTACATGGTGGGACGATATGACTTGTGACGTAGATTACAAGTTCGCACAAAAGACAGAGCAATATGTCGAGGGTGATGATATGACAGCACAGGTAAACTCAGCTAATGCAGACCAGCAAGTAATAGGATTCCAATTCCAAGAAGTTGACAACGAAGTAATTGAAGTTCAATGTGCACCTCAGCAAAGTACACAAGATGATGGTGTGTCAGCCAAGTATGTTATGACACAGAACAATCTTGGTGCAGTAGGTGAAGTTGGTACGCCAAACATTCCAATAGTTACACAGATTACCAACTTTTCAAACGGAACTTACGGAACTGACGGTGACTTTGGTGCATTAAACATTGTAGGACTGTTTGCAATATTGATTTCAATGGTAGGATTTAACAGGCTAAACCCAATAGTAGGTGTACTTTTATCAGCCAGTATGATATTTGTATTGTCATGGTTCGGAATTATAACAATACCAACTGCCATAATAGGTGCAATAGCATTGGTTATATTCCTAGCATGGGGAGCTACGAGGAATAGATAATGGTCAATCTTAATGAAATAGCCATGTTTACAATCATCTTTGCATACGTTACGTCTTTTGCATTTTTAGGTGTACAGGATTCAGTAGGTGATCTTGTCGGTGTGGACATGAAAGCATTTGATGTTACTACTGGTGGGTTCACAGGCGAAACAATAAAAACAGAGATACAGACAATGACAGATACCTTTGCTGGTTGTTATGACAATCAGACACCACCTGTATTAATTGGTGGTTTTAACAATCCAACTTACCCTGACGAAGCCAGTTGCAATACGGCTCAATATAACTGGGAAGTGGGTACGGGTTCATCTTTCTCACAAATGTCTGCTCAAACTGCTCGTATGCAGTTGACAATGGCTGACGAACCATCTATCACAAACAATCCAATCACAAGTGCAACGACAATGATATTTCAACTGTTCCAAATTGTAACTGGAACCTACGCATTTAACCTGTTAATATTCATGGGTATTCCTCACATATTTGTAGTCGGCATTACGGCTGTATATGTCATATTATTAGCAATCTATGTCTTTGAGAAACTACACCCATGACAGACAAAGAGTACGAAGAAAGACCCGAATGGGCTTGGCTTGTTGAAGATTAATTTTATTCTCTAAACAATAACAACTGTAAAGTCTGCATGATAAAGTGGAACGTCATTAGAATACCAAACATAAAGTTGACAGTTATCCAAATTGGATTGACTAGGTTTATTGTAAATACCTGATTAAGACTGGTGGCTGTGCCTTGTTCGACACCTGATGATACCACTTCGTATAACCCTACACTTTCCCCCATACCAGCCAGTAAAAATGCACAGACTATTGAAGGAATGAGATACATGGCACGGGTAAACGACTGTGATTTGGTCTGAGGTGCTTCACGAATAGTAGAAATGATCAACATAAGCATACCTGAGTAGGCAATAAAGGCGTAAACTGCAAACTCGATAATACTAATATCAGCCATTCAAACTTTCAATGCTGTTCTGCTATATAAACAACATTAATTAACTTAGTAAGCTTTGATTATATCAATGGTAAAATCTGCACAGGAAAAAGTATTAGAGAAAAAATATGCAGAAGCAGTATCAGGTAAAGACAAAGAAATACATGACGCACAGATTGAAGTTTATGAAGGACAAGTCACTGAAGCTAGGGACGCATATTATGAAGCAACTGAAAAACGATCTAAGGCTAGATCAAAACTTCCTAAAGACATTCCTGAAGAAAGTGAAATAAAAGAAAAATTACTTGAAGCACAATATATCAAAAGAAATATTTCCAGTCCGACTGAACGTGAACAAATAAGTGAATATGAAAAATCTATATCTGATTACAGAGTTCATAAAAAGACTGTCAGTGTTTTAGACAAAGAGATACCACAGTTAAAAATACAAGCTGAAGAAGAAGTTAAAACAGTCAACCGTAAAATACAAAAGGCAAAGGAAACAGAAACAGTAAAACAGGATTCGCTTATAGAGGGGTATTCAAGTCAGATAAGTGCAATAAGAAAAGCAGAATATGTTTCACAAAAGAAGCAACAGTCATTGATAGTTTCTGAAGCAACTGCGTTGGTCAAGAAAGAGGACGCAAGACTTGAACAAAAACGTATTGCCGAAGAAGCAAAGGCATTAAAATTAAAACAAGAAGCTGATGTAAGACAAAAAGCATTTGATGAGATGAAAGGTGGTGGTAAAACAGCAGGGAAACAAATACATTACGGAAGATACCCTAACATACCTTACGGACATGGTGAGATTTCACCAGCACCGCCAAGTAGAGGAACCAAAGGTGGTAAAATATACTGGATTATTGAAGATAGTTATTATCAAAGAGCTGGTTCAATATTGGGTATCTCAGCAGAACAAGCCCGTAGCGTAGCAAGACATGGCATGGTTACTGGTTCAGGAAAATCAAGAGATAAAGCATTACGATCAGTTCAGGATTCTATTGACGGTGGCAATAGGGCAGAACAATACGCACAGCACAGGGCACTGGCAAAAAAGACAACTGCGTCTGCTTATGGAAATATGTCAGCACAGGAAAAGCTTACCAGTTCTGCAACGGCTACAATGTTTGCAACCAATCACAATATGTCTGCTTCAGAAATATCACAAAAGAAAGAAGCAAAGAAGGTAGTTCTACTTGAAGCAGTTTATGACGCAACCAATGGACGGTTAGGTAGCAAAAAAGGAGAAACAACAAAACAGGGTGAAGGAACATTTCAAGTGTTTGAGAAAGACGGAACCAATGTCACTGACAAAGTTATACCAATTATTAACAAACAGAGGGAAACAGAACTTGCCAATGCAAGGCAACAGCAATACATTTCTGAACTTCGTGCTGGTAATATCGGACTTGCAAGGGCTTTATTAGATCCACAGACAAAGCAGACCTACACAAATTCTACAATGAACACTGACAAGTTTTTGACAGAACGGGGATATGATACTTCAAAACCTGATACGATTCCTAACAATCTTTTTAGTCCTGACTATAATGAAAAACTTACAGAAGCAAGGCAGACCACTCAGGGTGATCTTAGAACTGCGACTTCAGGTTATACTGGAAAAACAAACCAGCCTTATACAATGCCAAAGGCTTCAATGAAAGTCCAGACAAAAAGAAAGGAAGCACAGGCAGTAATAGCAAAGTTTGATCCTAAGCCAATGGATCAGTTCAAGGCAAAAGATTCGTCATACGTTCCTTCAGTCGGAACTGTCACGTTAAAAAAGAATGAATTGTTGTCAAAGAAAGAAACTGATGTTTGGGGATTTGACCCTATCGCAAATCAAGTCAACAAAGATATGCAGACTTCTTGGACTGTGACGGTACAGAAAAAAGGTGCTGAATATACTTCTGACTTTAAGACTAGGGAAGAAGCAGTTTTGTTTAAGAAAAGTCAAGAGAAAGTATTCTCTGGAACTGATAATGAATGGTGGAATAAATACAACTATGCACCAGCAGTTGACTCAGGCGAAGTTATACACCCAAGTAAAACTGAAACATGGTCTGATGATATAAGACTAGGTGCTGGATATGTTATCACACCGTCTTACAATATTCTTAAAACTGTTTACAACCTGACACAGCCTGAAGATAAACAAGTCCCAATGTTGGCAACTGCCGAAGACAAGTTAATCGGTGGTACTATCACTGATGTTATGGACGGTACACCGTTAAAAGGTACAGGGGTAACTGGATTTGCTGACTATGTTGTAGAAAACCCGTTCAGGGCTGTGGCTGAAGTTCCAAGTGCCGTTGTCACAGGTGTCATGGGTGGCAAGGCAATAACTTATGGAATTAAAGGTGCAAGTATTGGCGTAAGTGCAACTGCAAAACTTGGAAATAAGATAATTCAAAATAACGCACCTACAATAGTCAAGGTTCCGACTATGGCTGTGATGGGTGCTGGTCAAACAGTTCAGCGTGTCGGTACAAAAGTATCTTCAATTCCAAGTGTAATTGGAAGTTCTATTATCAGTTATGGTACAATTCCTAAAGCAACAAAATATGGTATGCCATCATTTACAATTCCACAACAGGTAGTACGTCAAGGAATTGTAAAACCGTATGACAGTGCGACAATGTTTCAGGGAAGTCGTGTCGGGTTTGGTGCTAAGGCTAATTTTATTTTGACACCTTCAGGCAGAATGTTTGTAAGACAGTCAACTGATATTGCTGGTGAGATAGGTGCAAAGCCACAGTTCCTAAGCAAACAAGTTGCCATGTTTGAAAATGAAAACGTTGTAGGGTTTGCAACGAGAGGCAAAATGAAAACAACAAAATATGATATGCCAAAAGAAACCCCGTTCAAGTCTGACGTATTTGCACCAACTGACAAAACGAAACTAATTCCAAAAGAAGGACTTCCAAAAGAAAAAAAACCGTTCCCTGAGTTATATGACAGTAAGGCAACTACAAGTGGAAAGCCGTTCCCTGAGTTAGTCAAAGTTGAGGACATTGGTAAAACCAGTATTCCAAAACTTCAGACACCGACAGTTCTTGACAGAATTAAGTCAACTGCATTGTACAAAACAAAAGTCAGTGCAAAGCAGTACAAGACAAACATTGACGAGGTTACGTTTTACTCAGATACAACTGGCGATTTGGTCAAGGGTGTCAAAAGACCCAAAGCCGAATTGCAAGGCGAGGGTGTCAATTACAGGGGATTTAAAAAGCCTGAGATAACTGGAACTAGAACAAGACTTCAGGACTACAAGACTTCAACAAGTCAGTCAACAATCAAAGGTCAGCTAAAGTATTCTGAAGTGGCTGGTGGCAAGATAAAATTCAAGGGAAGTCCAGTAAGACAAGTTGATACGATAGTCACTGGTGCAAAACTTACTGGCAAAAAGAACTTGAAACTGATTGACGACATGGCAAAAGAAGGACAGATTGAAGAAATTGGAAAGAAGACTGTAATGAAGGGGACTGATTATTTCGGGGGTGGCAAGAAGGCTGGTCAGTTAAAACAGTCATTGGAAAGCAGAAACCCTACAACGTATGAAGCCAAAAGTGGAAAGATAAAACCAAAAGATGAAACAATACTTTACGGTGTAAGCAATAGAAATATTCCAGTTGACAAAAAGGCTTTCGCACAGACCATGAAAGAGTCAAACCTTCTTAGAGAAATGGCAGACAAAGCACCATTAAACAAAAAACCTACCGTACCAAAAGGTGTTGACGAACCACCAAAAGAAAAGTATCATGCATTTATCGGTGAGTCAAAGTCAACTGGTAAGACTTTTCAGGGAACTAGAATTGAACTTGGTTCAGGCATTGGTACAACGGGTGTCGGCAGTAGTTTCACCAAAACAAATGTTGATTTGGGTAAAGGTGGTGGTATCTCTAACATAAAAGATGTTAAAGGAATGTCTAGCAAACCTGATGTTGTTGGTGTTACAACCAATAGAATAAACGTAAAAAAGTTTGAAGAACCTAAAATACAAAAAGGTGATAAGATAGTTGACAGTAAAGAGGGGTCAACTGTTACAAGAACAAAACTTGATACATTCCAAGAAACCAAAATCAAACTGGGTCAAAGTGCAGTATCAAAACCAGTACAGATACAAGTGCCAAAAGTTAAGGCTAGTGTTAAACCACCAAAGGTTTCGCCAAAAGTTAAACAGGTTGTCACACCTACTGTAAGTCAGAAAACTGGAACTGGTTTGGTACAAGAAACTGCACAGTTGACCAAACAGCAAACCAAACAAAAACCTAAGATTAAACAAGCACAAAGACTTAGAGCAGTTCAAAGTCAAGTCGCTATAACAGCCGTAGTTGCAAAGACAGCACAGGTTCAGGCAGTTGCACAAATGAAACCACCTACAATACAAAGAACAGTTACAAGAAAACCAGCAATAGTCATTGACATTAATTTACCTGTACCTGAAAGAAAGCCAAGAAAAAGAAAGCGTGGTAAGAAGGCTGGGTTCATTGGTAATGTAAGACTTGACAACATCATGGGAATGTACAAGAGAAAAGAAATCACATACGGTCAAAAGAAAGTTACAAAGTTGGAAAGACAGGACATGAGATTGACGGCTGGAACTAAAAATAGAATTGCACTTCCGTCTTCAGGTCTGCTAAAGACCAAGAAGAAAAAGAAAGGCAAGACAGAAAGTGTGTTTGGTAGAAGTGTAACAAAAACTAAAGACGAGTTTGTTGGATTTGAATCCAAGCCTAAAAAGAAAACAGTCAAGCGTAAAAAATCCAAATCCACAAAAGTCAGATTAATGTAGAAAGATATATTAAAGCAAAATATTCTATACTACTTGTTGTCAAGTAAAACTGATGGTTCAACTGTTGCTGTAAGCAACGAGGTACTCGCAGAAATTCACAGACTATGTAAGCGAGATGATCTCAAAGTCAAGGCAGTAGTGAACATAGCTTTGAAAGAGTATCTAAAGGGCAGGGTATAATGACTTTAAAGCATACATTAGAAAACTATCTGGGAAATTTAGTGAACTCTGATGAAAGAGTCAAAGAAAATCTCGATAAGATATTTCCTAATGACTCGACCTTGAAGGAAATATTGGACAGCACTAACAGCGAGGTACAAACAGACTCGCAGGAAGGTGAAATAAGAAAAATGGCAAAATTTGAAAAACAAGAAAACGAATACATAAGTGGAAACGACTTGGTAAATGTTGAAGGTGTAAGATTTGAAATCCTTACAGAAGTGAAAGAAGAATCTTCTAACTTCGGTATGAAGCCTAAATGTTCCGTAAAGGTATTAAAAAATGGTGTAACATCTGAGCAAAAATGGACTCTGAACTTACAGAATATCAATTTCTTAATTGATAGTTTCGGTGACGAATCTAATACTTGGATTGGAAAATCCGTAGGTGTTTTCGTAGAGAACATCAAGGGCAATAATGCAATAAGGATAAAGGCATAATGTGTTACACCCAATTTAGAATGTCACAAATTTTAAGTGACACTTCTATTTCTTTTTCTTTTGATAAAAAATCAGACCAGCAAGACGAGGACGAAGAAGATGGGTGACTTGTGGAAATACAAGGCAATCGCAGAAATCAAAGCCCGTCAGGAAGAAGCACGAAATAAAATGAAAAACAAAGACAATGATTATGAATGTCGTTCATGTGGTACTTTGATTAAAGATTATGTTTTACTTCTTATCCATATAAACAATGGACATGAACACGAAATAAGATATTTGAATAAAGATGAAACCAGTTAATCTTAGCACCCAGTTTTTATTATTCTTCATACCAGTCGCAGGGTATTACGCATGGTATAGGATAGGCAAACTATGGTCTGGATTCTTTTTGAATCTTGCACTTGGACTTACGGTGATTCCGTTGTTTGTTTTTCCAAATATGTTTTTGTATCAAAACTTTTTATTCCTAAGCATATCGATAGTCGGCTTTACAATAAAGATATACTTTTTAGTCAAGTGGTCAAAACAACATAACGAGAGGTGCGAAAATGACAAAGAGAATTAAATGCAGAATGTGTGGTTCTGACAACCATTTTGGAAACATGAAGTGCAAAGAGTGTGAGAGTATATTTGGCTAAGTGTGAATGTGGTTCGCCACCTTGCAAGTGCAAGTCTTTTCAAAGAGATACCAAATGTGAACACAGAATGAAAGGCGAGTTTGGAAAAGAGTTACACGAATGTGGAAAGACTGGAATTTTAAGAGAGGACTGTCACACTTTTTTTCAAAGTAAGAAAGTTCTTTGTGAGGAACATTACGGTCAACATTACAGATACGCCCATACCAAGTGTGGGATATGTGGTACGACATACGCTGAATGTTGTTGTTAATGCTTGTTGGTTTAACTTAGCTGACAAGGTGGTTGGCTACCGATTAGTTAATTAGATGGGGGGAATAACCCCCCCTATTGACTGGACTTTGTAACAAGTGTTATACTTCTAACGTGGAATTGTTTGATGTTGATGAGGGACTATACCAGTGTGAGATATGCATAATAGGCAACGAATGAGAATCAGTAACGGTCATGCAACAAAGTATTTACTTAAACATGGATATAATCACATTTGGCTTAAAGCCCACACAAAGTTTAAAGACAAAGTACAATGTCAAGATACTAGATACTATGCTCTTGACTTATGGAATTTATATGATGGCTTGTGCTTTGATACCAAAGGCATACTATGGGCTATCCAAATTAAGACAAACGCATGGGCGAAAGCCAGTGACATTATAGAGTTTCAAAAAGACCACAAGATAAAGTGTATCGTTTTGAACGTAAAGAAAGAAAAGTCAAGATGGTATGTACACGAAAGAAAGTATGCATACTAACCATACCAAAAAACATATATTATTATATATTATTATTATAATCCTAGAGGCTAGAACCGTATTATAAGGGACACTCAGTCGGGTCTTATCCCCTCAGTCTAAAAGTACGGCAAGGTATATTGTACCTCATTGATTGCCTCACAAACATTTTAATATAGAAAATTATAATGATAGTAATTATGAATGAACGTGATGAAAAAAGAGTAGAAAAGGTATGGGGTAGCATGGTCAGATTGGAAACTGCAAAGTACCATGTCGATAATACCGAACCGTCATACCACATACTCTCATTTGGTGGTGGTCGTCAAACAGTGGCACTGTTGTTAAGTATGAAAAAACTTCTTAGCAATAACAAAAAAGCATGGGTTGTTTTTGCCGATACTGGGGGTGAACACCAAGAAACTTATGATTATATCAACGAGTATATCATACCGTTTTGTAATATTAATAAAATTCAGTTTGTCAGGGTTCATAACAAATATGGAAAAACCTTGTATGATTACTGCTGGGATAAAAAAATAGTTCCGTCAATAAAATTTAGGGATTGTACTTCCAAGTTCAAGATAGCACCAATTAGAAAATTCATAAGAGAAGAATTGAATGTTACAAGAAAACACCCATGCTATGTTCATATTGGAATATCTTATGACGAGGCAACTAGAATGAACGCCTCTAATGTTTTGTATGCCAAGTCAGTATATCCGTTTGTTGACGGATATAGGGACATTGAGGGCAAAAAGACAGTTGAGGACTGTGCAAGAATTGTATCTGATGAGGGATTTCCACCAGTTCCTAAATCGGGTTGCTGGTTCTGTCCATTTGCTCAGACATTGGACTTGTTAGACCCACGTTACAAAGAAAAGACACAGGCATTGGAAGAAAATAATAGCAGATACCCAGAAATTAAACTGAGAGGTATGGGTAAAAACACCAAATCAGTCAATGAGTTGACAATAAATGACGTAGGAAAAGATTCTTGTAAGTCTGGGTACTGTATGGTATGAAGTGTAACTGCCTACCCTGCCAAAACGGCACACATCAAGACAGACAATGTATCTATCGTTGCAACTGTACCCATGAGGCACATGAGAAATGAGTTGGTTTAACCTATCTGTAAACGCCAAGACCTGTAAAAGATGTAAGCAAAGAATTATGAATTATCCATGCATTGAATGTGGATTTAGGCATGATTAGTCACAAAAAATAGAATCTATTTTCAGATAATATCAAACCCCTAGAGGGCTTCATTCTAGGGGTACAAGGAATATTAACGCAATCTTAATACTCGAATTTAATTATTATATAACAAATTTAAACCTTGAAAGGTTTGGTTCGTGACGAATTTAATCTAATCAGCGAACTTGAATTGAATTTCAGTATATTGTATTTAAAATTAAAGTAAACTTACTTAGGTGTCCCATGATAATTACGGGACACTTTTTCTCTATTAACTTTCTTAGAACTGATTTCCAACAAAGTTAATGATGAAATTGTGTCCCGTAAACTCATTATACTTTAAATAAAACACTGACTTACTTAGGTAAGTTTATTAAATCAATAAAATATAGATAAATATTGAAAGTAGTTAAGAATTATTCACTAAATGTTGAAGTGGTAAAGGCATTTGACGAAGAAGTTTCAGACCAAACAAGGTCAAGACTTATTGAAGCACTTATGATAAAATTCTTGGTTGAATATACTAGGGGTAATGAGGAAACCCCTAGTATTGACGATTCCAGTCTTACCACAGAAAAGGAAGCGATACAATGACTTTAATCCCAGATGATAAAACTATTACGAATTGTGATTTTTGTCTTAAAGATGATTATGAAAACTGTACCAAAGGGGGTCTGTGTCCAGCAAATCCTAACAAGCCACAGTTAAAGAAACTGATTTTATGTGACCATTGTAAAAATGGGGGTGACTGGAAGGCACATGAGGAATGTGAGAAAAACTATATCGCCAATGGATTAAAGACATTTTGTCAATGCCCTAGTCTATCTCATGGAAGAAATGCCACGACTTCTATGGAACCAGTTTCTTTTATGGACAAGATAAAGTTTGATTCTCAGACTTTGGAAACCGTAAAACATGAGCATAAGGACAGAATTGATATTATTGCAACAAGACTTATTGACAAATATAATTTTGTAACTGCTAGAGAAACAGACACTATCTACTACTTTAATGGTAAGATATATGATTCCAAAAACTGTGAGTCAGTAATCAAACAGGAAACCGAAATACAGATTGTTGAATGTACCAAGTCAGACAAGGCTGAAGTCATTGACAAGATAAAGTCAAGAACCTATGAAAGCCTAGACCATTTTGACAAGGACATTGAAAGCCTAGTAGTGCAAAACGGTGTATTGAGTTTACAGACAATGGAATTAAGCCCACATACCCCCCTTAATTTGGCAAAAGTTTTGTTGCCTTTGAATTACGTCAAGCCTGAGTTTGAAATTGATATAGACGATTTGTTTAATTCCTTAAAGTCAAATCTCAAAGATACTTTGTTTTGGAAATTTTTGGAAACTTCTTTTACGCATGAGTACAAAGCTGATGAGGAATCAATGCTTTCAGTTTTGGAAATGATGGCTTCGACAATTATTAGAAAACAAATTGACGAAAGAAGTTTTATTATGCTAGGCAACGGTGCTAACGGAAAGTCAGTATGTCTTGACTATCTTTCTGCCATACTTGGCAGGGACAATGTTTCTCATATTCCGTTACAGGTTTTGGCTGAAGATAAATTTGCCAGTGCAAGACTTGACGGAAAACACGCAAATATATTTTCTGACTTGGAAAGAAATGAGCTGTACCATACTGGTATCATCAAGGACTTGTCTTCAGGCGAACCAGTTCATGCACAACAAAAAAACAAGAACGGTTTTGACCTGTACCCTTTTGCCACTTTGGTATTTTCATGTAACAAGTTTCCCAGAGTCTTTGACCAGTCACAGGGATTTTTCAGACGTTGGATTTTGGTAAAGTGGGAAAGAAATTTTGAGAAAGACCCACAGAAAAATGACAACTTGAAAAAGGAACTGCTGGAAAAGACAGAAGAAATGGACTTGGTTTTCTCATGTCTTTGTCATGTTGCAAAGAAACTTTATGACTCAAACAGATTTACAAATCCTAAAGACTGGAAGACAGTTCAGAAATTATGGAATGAAAATTCTGACCCTTTGAACTGGTTTGTCGAGAACCATATCATTGATTCAAACGGAAGCCGTTCAAAGCGTGACACATATCAGTTTTACAAAAAAATAATGTTTGAAAAGGGCGAAGTCCCTTTGGGTATGGGTAAATTTAGCAAGGCATTTTCAGAATACTATGAGGATTCAAAGTCAGATCACGAAAGAATTTGGCTTAACATTGAGTTTAGGGAACCACAACAAACAACGTTAGAGGAAAGTGACAAAACATGAGGTGCAAGTTATGTGGCAAGGTTGTAAAGGTTGTAAACGAATATCATTGTTGGGTTGCGTCACAGCATTGTGGTGCGTGTCACTACTTTGGGGGTAAAAAAAGTGTCAGGTAGAAATTATGAAATGTATTCGTATTGCAACGGCTGTTCAGAACGAACCATGAAAAAATATCCTAAAGATATGTTGAGGTGTCCAGACTGTAATCAGAAACTAAGACATAAACCGAAATCAACTTCAGCAAAAAGACGGGCAAACATGAACTTACCTCGTATTTAAATATGGGTATAGTTAGGTATAGTTAGGGCATGGCTAGACCACGAATAGATTACAATACTCAGTCAATCTGTATGGAATGTAACCAACTTTATCCAAAGGAATTAAAATTGACAATGTGTCCTAATCCAAACTGTTTCAACTCTCATTTGAGATTCCAGTCAAGAAGTAAGACGGCTAGACATAGACGAGAGGTTGCAAGGTATGAGGTTTAATTGGAAGAAATGCAAATTATGTGGGGAAATGTTTGATGAAGATGAAAGATATAAACACCAAAGTCAGAAACACTTTTGGTATTTGGGTGATATAACAGATGATTGAAATAATAATGCTGTTAATGCTTGGCGGTGAAATGGATCTGTCAACTGAACTGGCTGTCAATGTTAAAGAACAAACTGGCAAAGTAGATGAATTACAATTAGAGTATGACTCATTACAAGATGGGTTGCTTAAAGTTAAAACTGATATGAATGGTATCTATGCTGATTATATCAAATGGGAAATCAAGTCCAATGTTAATGACGAAAGCAAAGCCATGAAGGACTATTACCACGATAAAGCACTTGAAGTAAAAAATGAATGGCGTGTGCTAAACAGTGAGATGAAAAAACTTGAAAAGGAATCTGATGAAGTCATGTTTGACTTGGAAACTGCCAAAGTGTTGCTTGAAAAAATGGAAAAGGATTTGGAAAATCTGTTAAAGGCTAACGAACCCATAGAATCAAGATACAAAAATATCAGCATATCACTTTCAAAGAACTGTCAAACCATGATCAACTACGGGTTATACACCAACTGCCCTACCTATGCCGAACTGTTTGAACTGTATGACAATACAAACCCTACCGTGTCAGGCACAATGGTTGACACAAAGTATGACATTGAACGTGTTGACACAATGAAAAAGCACTGGAAATTCTATGAACAATATGATAATTTTGAACTTGTAATGGTTCAGCCTGACTCAGACTTTCAGCACAAAAGTGTAAACGTAGAGATACAGGCTGGAAACTTTACGACACTTGCACTTGTCGGCAACGACAATTCCAGAAACTTTAAGAACGGAAGTTATACCACATGGGAAAACTTTAAGATAAATGATAGTTGTACCAAAATTATTGTCGCACCTGACATGGAACTGATTGACCAAGCCGTTGAGTTTGCAAAGAATAACTGTGACGGTGACATTGATATTTTAGAAAACACTGTAATCAAACAGGAACCTACACCTCATAACGATAGGAACTGGCGTGACTCACCAGCCTTAGTTTATCAGGACTGGTTAAGGAACGCCATTGAAAATAACAAGGGATTGATGTTAGGTCGTGGTTAAGAAAAAGTATAACGGAAGATATGATAATCTTCCCACATGGAAAAGATTTTTACATAAAAATACTGGATTCATTGTGATGAGTGCAGTTGGAATTTTAATTCTTACGGCTTGGACAATTAACGAACAAGAGTCTGAATTTTTTCATTCATGGAACTGTGGCAAATTGTTATACTATATGATGAGTGTAGAGGATTATGGCTATCCTACTCATAATGATTTGACCGAAGAACAGCATTTGAAACTTCACAAGTTATACGCTGACGATTGCAGTAATGACAAATTCCAAGCACCTGACACACTTGAGGTTGATCATGGATTTCAAGAACCTTAAATACAAGTAATGTTATTTTTTCTACATGGGAAGATGGGAAGATGATATTAAACCAGCACAGGATTTAGTTCAGATTAAACGTAACAAATTAAAAAAACTACTGGTCTTATACGGTATCGCTGGTGCTTGTACAGGTATAGCATTTGGAATGTATTTTTCAGGGGGTATATGCTAATGCCTATCGGTGGCTATGGGTACGGTGTAACAAGTGATTACACAGTAAAGTCTGGGAAACGTTGCCCTGCTTGTGGCAAAACAAAATGTAAACATGGAAAAAAAGCTAGAGTTTTCTAATGCAAGATAAAGTAAATTATATTTCCCCCGAAACTTTTGAGAGAATTGTTGAGTATGTTCCGATACTTGGTATTCGCAAGTGGAAAGATGAGGACATTAAAATGCTCTATAAGACAATGTATTACTGTGCATTACGGGCTAACGAGGCGATTCATTTAAAGAAAGAAAGTTTCAACTTGGAAGATCGTGAAATTTATCTAGGCAAAACCAAAACAAAGAAACAAGATACTGCACATATTCCTCATATTTTTGTAGATGAACTAAAGACTTGGCTTATCTTCAAGGAAAAAGGCAGACTGTTTGAAGGGCTGACATATCCAAGACTGTATGTATGGTGCAAAAGAATAGGGTCTGACTTGGATATTTCAGCATGGCAAAGTCTTGAAGCCGAAGTTGGTGAAAAGGTTGTGACTCACTTGTTTAGAAAGTCAATCGGCAAGGAAATGTTAAACGGAACTCATGGTGAAAAAGCCAGTTCGATTCCTGTAATATCAAAACACCTCAGACATTCAAAACCTTCCATGACAGTTGACCATTATCTAAAAGCCAGTCTTGAATCAGTCAAAGAGGCGTGGTAGTATTTTTATACTACAATGTTTTGTACATAATTAATGCCGTTTAAAAAAGGAAACAAACCTCACAACAAAGGGCACGTTAAAGTTGGGTCACATTTTAAAGCAAAACCAAAACGTAAGAAATGACGAGTGTAAAAGGTTCTTGCAGAACAAAATATAGTCGAAGTATTCCAAAGACTTACAAAAAAAAGTCAAAGAAAAAGAAATAGTTATTTTTTAAACTGACTCATAAAAGCGTCAATCAATATTACACAGCCGTTTACGGATTCACTTTCGTGTATTAGAAATGACTTGTTTTCTACAAACTTCAAATCAAATTCTATGTCCTTAGTAACCATAACTATGTCGTCCCTTGTTACAAGCCAGTCTTCCAAGTCATAGTCAGACACGCCCTGTGGTGTAAAGACCAGTTTGTAACCCAACTTTTGTAATTTTCGTACAAGCTTGGCATTTCTCATATTTTCATCAAGAAATATCTTTTTCATACCAGCCATATCCCCTAAGTCCGTCACGTTTTTCGTACAAACTTTCAATCCATTCCTTGTCAGTCAGGATTTCATCACCTGTCATTTCATAATGTGTCAGAATTATGGAAGAACAGTCTAGGCATTTACCTACTAGATTTCCATAACCCCCGTCAAATCCTGAAGCATTACTTTTTGAATGGAAACTTACCATTCTATGATTACAGTCTTTAGGGTCTTGCAACTCACCAAGTATCGCATTGATTATTGTCTTTGCTTCAGACTCGGAAGCCTTACGGATTTGTGGTTCACTCATTGTGTACGTCCTCAACAAAACAACCAGCACATAGATACACGTTACCATCAACAAAAGATATTTCTTTGTTTTTTGGCAACTTTGTAACTATGTATCTGTGACCTATCCCTATCGGATTTTCACAGTTGTCGCAGTATAGTGAGGACTTCATGGGGTGTCAGTCCATTCAGCGTATTTTTCTACATAGTCAGGGTCTTTTACATTCCACTTTGAAACATATTGTTCGTTGGTGGAATTATCAATGTAGTAAATCCATTCACCCATTCTAATGTATGCTACTTCGTCATTACGAATGTCAAGATTTATTGACTGTTTGTTTACCTTGACTTCCATTTTTATTGGCTTCATTGGTGTTCAATTCCTTTTGCTTCGTCTTTGTCTGAATACATTCTAGTGAATATGACTTCAAGTTTTGTAGGACTTCCGTCTTTGTCAAAGCTGACATAAACGGGATATTCCCCGTCACCCCAGTTGGTGAACGTTGCAACACCTGAAAACTTTTCACTAGGCAAGTTGTCAATGTTTGCACAAAAGTCACCCCACTTTGATTCGTCATACAGTTCAGGGTGGTGCTTGATGTAACAAGGGTCACCAACCCATACCAGTCCAGCGTCAACTGAAACTGAACCTACACAGTATCTGCCTTTTTTGACAGTCATTGTTTCAAGCCCTCAACTTTCAAACATTCTTCACAAAGTATCTCACCTTTTTTGTTTTCAAAATACACGAAAGAAAGTACATTACATACTTTACAAACATAGTTTTTTGCAAACATTTGTAGGCTATTTTCTTTTTTTATAAAGTCGTTCATAAGTCCTCAATCCTTAGACCGTCTTTCAATATCAAGTCGGGGTGAGGTCTTTCTATCCCATATTTTTCAACTTGTTCTTTCATTCGCCATAAAACCCCACTAAATATTTCATTAAACATTTGATAGCCGTTAGCTTGATTTTCAGCTACGTTGTCTAATCGGGCTTTAGCTTCTTGTAAGGTTTCCATATAGTCACGAATGTCGTATATGTCTGTCATTGTTTCAAGCCCTCATCTTTTACTGCCTTTATTGCAGTATTGAATCTTTCAGACCCCATACTTTCTTCTAACATTTTACCGATTTCATCAGCTTCATTGAATATTTCATCAAGTGAAACTGATTCACCTCTAGCCTGTCTTTCATCTATCTTTCTTTTGGACATTATTTTGTCCCCTTTTTCCATGATTTCATCATAGGTCATTGTCTAGCCTCAACTTTTTTCATATATGCAAGTATCTCTTCCAACTCATTTATTGAAAAATGTGTTGTGCTTACAATATGTTTTGGTTTTGCTTTAGACGTTAATTTTGTTGGTAGTTTTCCGTATGACTTGATTTGGAAGTTAAAGCTTGTACTTCCATTCATACCAGATTGACTACAATAGATTCTAATCATTGAACCGTCTTGATTAGCGTATTCTAGCCAATTATCTACTGCGTCTTTATCTACTTCGATTGCTTTACAAAATGGTTTGTCTATTAATAAATCACCCATTCTTGTATCGGCACTTTTTACGATATGAGTTTTCATTGTGTTCTGTCCTCACAATTCTCATGCCAAACTAACTGCATTGAAATTTTTTCCAACACTTCTTTTGGTATGTCTTTGTCTTTGATAGGTTCCTTACAATAGCAACATGAATAACCTAGTCCATATTGTTCTGACATTTTTGCTTCGTTACTTTCATCAGATTGAACGAATTGATTTTGGTTTTTGTTTTCCATGATTAGTAATTATTGTACTAGGTATTAAATGTATAGTTTTCTATGGGAAATAGCATAAATACTTTAGGGTTGATTTGGTTCTTTTGGCTTACATTTTGTACAAACATGATAGCGTTTTGTCATGTGTTAATATCGTGCAGAACGGATATAAGATTTTCCTGAAACACCAGCCATGCCGTAATGGCACAATGCACATTCATTATTTGAAGTCCAACAATGTCTAGGCTTACGACATTTCTGGGTCTTTTTACAAGTCTTACACCTCATAATTCTAAACGCCTACGCCTTGCAATAGTATTCTTTGCACGTTTAGATAATTTTACACCACAGCAAGGACACCAAATCCCTTCATACTTTATGAACAAACAACATTTTGCACATTTTTTATATGGTGTATTTGCCAAATTTCTCACGACTTTTTTATGTTCGTATTCAGGTTTTAGACAAACATTCTTGCAAACTAAAGTCATTTCCTACGCTTCCTTTTTTTCTTAGGTGCTGGTTGTGAGCTGAAAGCTTGAATTAATGCAAGTGTTCCTACTGCTATTTCGCCCATTACATGACCAGTTTTTTTAAGGATTTGAATCTTACGTTCTTTAGACTTTCTTTTTCTTTCGATTTCGATTTCTTCTTTTGTTTGAAAGTCTGTTAAAATTACGTTGTATTTTTTGCACATAACTTCTTGAATGTTTCTTATTTCCCATGTGAAATTATGATTCGTGCTGTCAAAATGGTCACAAATTTTATCTTTGTCACCTGTTTCAAAGTCACATTCTAAACAGACACCAAGAACTATATCAGTATTAAAATTAGACCATTCTTTCATAGTGTATTTGCGAATATATCTCATATTTTGCACCCATTTTTCTTACTATGGTTTACCAATTCAATGTATAATTCATCTTGAATTTTTCTAATATGTTCTGTTAGTTCAGGACTTAACATATTTTCCAATTCCATTAAATCGTTTAAATGACCCCTTGCCAATTTTATACGATTAGTTACTGCATACTTGCCAATTTTTTTCATCTTAAAGTTTCCCTAAACATTTTGAATACAGTTTCATCTAATGGCTTAGATGTTTGGGTTAGTTCATCAAATATTTGATTATGTATTTGGTCATATTTTTGATTATACCTGTAAAGTCTTGTCCTCATTATATCTTCATAAAACTCATGTACTCTATCACCCATATATTCACCATCATCATCTTTGACAATATCAAGTTCTATGTAATTTTTATGTCGTGGATCATGATAGTCAATTAAATGAACTTCTTTTGTGTCACCGAACTGGTCTCTTGCAACATCAAATATTGTACAGTTTCCAGTCCTAACCCACATATGCTGTCTTCCAGTCCCATGTCCTGTAAGATGAATACCCTTAACTAAGCTCCAGCTTTCTTGCCAGCCACCTAATTTATTGTATAGTGATTCGTTACTTATTCCACAATGCCTCACAAATTTTCTTCCGTTGGACTTGAAGATTTGTGTTTTTTTATCATAAGTTCTATTTTTTATATTTTCAGAACTTAAAAATAATGAACCATGCATTATTTCATCATAGTCTAAATAATATTCCTCATCTTGATAGACAATGCATTGAATCATCTTAAAGTCCTCACGGTTTCGTCCTTGTATTCTAAGGTCTTTTCAACCCAGCCCAATATCAAGTCCATTGAATCAAGGTGTTTCTTCATGGCTTCTTTAGCTTCAAAATCTGTTTCTATATCGTACAGTTGAGACCATGAATCAAACAAGTCAAGGTTTAATTTGTACAAATTTTCCAAGTCTTTGTCGTTCATTTTTCCAAGTCCTCATGGCTTTTTTCATGGGTGTTTTTGTTTGTGGTTCGGGTAAACTGTTTACCACAATACCAACATTTAGGACTGTCCGAATTATATAATGTCATTGGTTCAAGTCCTCACCAATCGCCTTTTTATGACATTGCCAACATTCCCAATCAGAATATAAACCTACTTTATTTCCACAATCGCACCATAAATTATATTCTGGACAATCATCATTTGTCCATTCATCAATCTCTTTTTTTGTATATGGAATTTTTGCATATTCTATCTGTTCTTTTTCAGTAATCATTTTTCCAAGTCCTCATTTTGTGCAATTTCTTTTTCAGTAAATCCAAGTTGCAAAAGAACATCTTTTAATTGCTCTTTTTCTTCTTCAAATATTTCATCAAAGTATTCATCATTACTATCGGATTCAATACCCCATAAACCACCTGAACTAATTGTTTGACTTATGCCATTTATTCGGATTTCAGCTACAGCTTGAATCCCTACAAAATGCCATTCATTGTTATAATATGCTTCAAGTCTTTTTTTATCTTGTTTGGCATTTTGACGTTCATCAGGGTTTTTTGAGTTTATATCACATTGTTGTAAATATGATATATCCCCAACATCATCATCAGTTTGTTGACAACTTATTGATTCGATTTTTTTAGTCATTGGTTCAAGTCCCCCATTAACCTAGATTTCATCTTTTTTGTGGCGATAGGTTTTGCCAATTTGTAGAAAACTAAAACATTATGACAGATATCTTTTTTCTGTTTGTCTGTCAAGTGTTCGGTTTTCTGAACTGAAGAAATCTGACTTTCACAGCCTCTCAAAAAGTTGTCGATTTCTTCAAAGTCCAAACTGTTAAAGAGTTTTTTATACTCTTTTACAGTTGGCAGTTTGTCAATATTTCCTACTTCATACTGGCTTATCTGATTTAACAGATAAATGATTAAGGGCATTAGTTCAAGCCCTCACTTTTTGCACAAAAATTGTCTTCTTGCATGGTCTTTAGACCATTGTCCTCTTTTTCCATTCTGATAAAGTTTAACTTCATCAAAAGTCCTGATAAAGTTATTTTTCTATCAGCCATGAATCGCCCTTTATCATCTATATCAGGGGTTTCTTTAATCCATGTATCAACTATTTTTATCAGTTCGTTTAACTGACTTAGTGATAGATGAGAAGCATTATTTTTAATAATGCCTCTCAAAGTCTGGACGTTTTTTGTATAACTCATTTTATACAGTCCCCCTGATGAAATGTTCTTCATCATCAAACAGTTTTTTCCCTAAACCATAGGTAAAATTATGGTAAGGATTAGCGTCCAATACACCATATTTGAAATCTAAGCATTTCAAGGCTATGTTGTAAGGCTTACCGTCAATTATTACAAAAAACGTGTAATAATTTTTGTTTTTGTTTTCGTGTGGAACTTCATAAAGTATAGTCCCTTTTGGCAGTTTCATTAAAACTGCTAAAGTTTCCAGTTCATTCCAAAATAAACCAGCTTCTTTCATTCTTTTCTCGTTTATGTCTGTGATTTCATTCCCTTGTTTTGACAATGAACCCCATTCATAATGTGAGCAGATTAAATTATGCTCATCTTCACAGGCACTTTTTAAGATACTCAAAATATGATGGTGTCTTAAATTGTCCCCATTAGCCAAGTCTGTTATCTTCTTAATTTTCAAGGCTTTTTTACAGGCTTTAATTCTGTCAGAAAATACAGTTGGTGCGATACCCTCATATTTTTTAGATAATTCAGTATGCATTTTTGTTTTTTCTTTTGAATTATGTTCTAACCACACAGAATTTGAATTTGTTTCTATATGATTCATTTTAACAAGTCCCTCACTAAACCAATTAATTTTTCTCTTTGTGCTTCGGTTATTGGTTCATCATTGTTCATTTTGTAAACTTTTGTTTTTTTGTCAAAACTAAACAATTTTTCCTTACTAGGACATTGTTTGTTTAATACTGCCTTCCATACTGGACACGAAGCCCAATTATATCCTATTTTTGTAGGGTATAATTCCATCATTCTTTTTTGTATGTTGGGTTTAGAATCTTCAAAGTTTTCAGATTCACAAATTGCTCGTAAAAAGTGAGCTTGAAATTCTTCTTTCATTGTTGGTTTAACTGCTATTATGCAGTTTTCAATTTCTTGGAGATTCAATTTTCAATTCCCCATTCTTGTAGATTCTCTATTTCATCAAGCCATTCCTGTAAAATTTGGCATGGGTTTCTTCGTGCGTACATGATGTTATCATGTCTAATATCTGAATTATCCCTAATTAACCAGTCAAGGTTTAACTCTAAAGATATACCTTGTTCGGCTTGTTCTATGTATTCTATCTGCTCTTTGAAATCATCTTTTAATTCCTTCAATGCTTGTTTTTGTTCAGGATTCAATTAGAAACCCCTCACAAAATTGGTACTAATTCTTTCTATTTCTTTTGCTATTTTTGAGGCTGTGAAAAAATCGCCTGTAACAATAGCTATTCTAGCCTTATCGGCTAACCGTGTCAATGTTTCGGTATCTTGAAACATTTGTGTTTGTTGTGTTTTCATGATTAGTATAGAAACGTATAGTTAATTAACTTTTCAGTCGTTACTTATACCCCCCCTATTTCCAGTCCAGTCATAAAATTAGACTTTGTATTTTCTAAAAATATCATGGTATTTTTTCGGAAGTACATCAATTTAATCAAATTACCATATCATTTTTTGATAAAGTCCATGTCAATATTATTTTAGTAATTGGTTTAGATTTCTTAACTTCTAAATTATGTTTTACAGATAACCAAACTTTGAACCCCAAATAGTCACAAATCAATAAAATCAATCAATTTCATTTCTATTGTCTAATATTGATAATAGCATGGGCTTCTCTATATATGGGCGTGGGTGTGCCTGATACATATTAGCCATAAGGTGCGATTTTCAAAATCCTGTATAGATTAGTTATTTTTGAAAATAAAAAAAATTTAATCAACTTTCTTTAATCATTCTGTCAAGTATTATTATTTTGACTGGAAATATAGGTGCTATATAAAAAGCCTAGTGCACAGTCTGGACTGGAAATATAGGTGGCATGATTTCAATATTTCATAACTGGAGTGGAAACAAGGGGGGTTTATATTATGACTAAGCCCACGACTGGAGTGGAAATGGGGGTTTTTTTGGACTCACCAATTCTTATCGGGTCTAAGCCATGCAACGGACTTTTATGTACAAAATCTTATAACAGTCCATTTATGTACAAAGTTAGGGTGATATGCTATGCCACAGTCCAGACTTCCAGACATTAATTCTGCGTTCATTAGGTATAGAAGCGAAGCCATTCACGCTTTACAGACTAAGAACTGGTCTGCCATGCATGGTGCATTAAACGGTATTAACTCATTGTTGCCAGTTGATTATCAGGTTATAATATCAAGCCAAGACTATGAGCAACTGGCAAAGACTGAGATAACTTATGCTTGTGGCAGTTGTAGTGAATCCATAGACAAGTCTAATGTTCAGGTTTTTGAGCTAATGCCTGACAGTATGCAATCGTTACTACATGGTCGAACGTTTAATAAAGTATGGAATTGTATAAAATGTCACAGTACGAATATGTTGAACACTACTGCCATTTCACAGACAATGCTTCAGAACCCTACATACTTGGGAATTGTACCTGACCCACCTGAAAGAAAAAATGGACTTATGGATAGAATGAAGTTTAACATAGAGATTGAAAGATGGGGTTGGCTTTTACTAAACGAAGAAGAATATAAGATGGCAAAGTTTAGAGATGATAACTGGAACAAGGGTGATGAAGAAATGGGTGATATTGACAATTCATTAGATGATAAAGAGGGCGATACATAATGCCAATAACCACAACCACAAAAAAGATAGTTGCTAAAGGTGAGAATAAAGCACCATTAACTACTCATTGGAAGGGGGTATCTATGGTTAGAAATCATTCGTTTTTGGCAACTGTCAGGGAAATTATTAACTTCAGTGCAGAAATTGACGTATGCAGAATTGGTCTTATTGGTTCAATGCACTCAGGAAAATCTACGTTAAGTCAGTCCATAGCCCATGCCATACACAAACACGCAGACTTGCAATACAAGATTAAGGTTTTGTATAAAGAAGACTTGTTAAACTTTGAAAAGACATTACTGGCATTGGAACCAGTCAACTATATTTTGATATTTGATGATGTATCGTTTATGGGTGCTAGTGCAAACAAGAAACAAATTGAGATGGTAAAGTCAGCCGTAACCACAATCAGACATCTGGACGGGGGACGGGACGTTAAGGTTATCGTAATGATGAACTATCACTATTCTATGGGACTTGACAAATATCTCAGGTCGGCTGATTTCAAGTATATCACAACGGTAGATTCTTCAGAAAATGAAAATTTGATTAATATGTTTGGTAAAAAATACCAGCAAAAGATTCTGGACTTTAAAAAGTACAGACACATGGCTATTACCAAAAAGTATTGGCTTATGAAAATATCAAAAGACGGTGGACTATTCAAATATGAATACAGAAACCCGTTCATTCCTGTGATGTTTTGGAACGAAAACTCGTTACGTTTTATTGTGTCACCTACTAGACAGTGGCAAGACCCGATTTGTTCAAAATGTTCTGAAGCTACAACTTCAGGCGAATTAGAGTCAGACGTTCCTATTGAACAG
>IMGVR_UViG_3300050506_000125|3300050506|nmdc:mga0sk66_448_c1
ATAATGGCACTAGCTACCGCTACATCCACCAACAAATCAAAGATACTCATTTGTAAAATGGTTCTCCTTTCTTTGGATTTGTCTTGGCTAGTTTTCTAAAGAACTCTAAAGGTTCTCCATAGGTCATAGATTGAATTAGATATAGAATTACATAAAGTTTTGTCTTGTTATGTTACATACTCGTTCTTATCTGTACCTGTCTCTATTGTATAATATGGACAAATTGGATCACGTATTGTTTATAGCACTACTCCTAGCAATCATAATATAAAAAAGGTGTGGTGTGGTGGATGTAATTTAAAGAAGTCTGACCACGAATAGTATTGCTACAGCTGCCACAACTATAAGAATTACTCCTAATAGCGTGTATGCTGATTGTGCGTTGGTGTTCTGGTTAAGACATTGTAGCGCCCATCCTGTGGCGTTAGAAGTTGTCTGGTGTGTACCTGCGTTACCCGGCAGGTTAGAACAGTTTGTCGCAGTTTGTACGTTACCTAAGATCTGGACACCTATGTTAAGCATGATCGCAATAGCGATAAATGCGCCCACAAGTCCCATGATTGTGCTGGATTCTGGCATCTTAAACTATATCAAAACAATTTTAGATATAAGCCGATGTCCGTCATATGACCAAAGCTTATAACCTAGTATTTCGTTTATCACTGTTCATTTGTCTGTGATACTATTACATAATAAATTAGTGTTGCAATTCCAAAGCTAGCCATTATCAAAGCGAAATTAAGAAATTGTGTAGGGAATACGAAGTATGAAATAGGAATGAATAACGTGCCTACAAATAAAGTATATGTGAGCTTGTGATATTTTATGTACGTGAATAGAATAATTACAAATGCAATTACTAGAGAGAAATATCCACCTGTTACATATTGGAAGCCGATTGTAATTGCAGCTAGATAATCTTTACCCATACCGCAATCTTGCCAAATGTTGTTTGATGTATAATTAAGAAAACAGGGATTTGTTTGATTGACTATAATGGTTTGTAAGAATACTAGCTGCATGTGTAAAAGTTCTAGCATTGTTTTTATACTACTCCACTAGACTTTATCTTTTTGTCTTTTTGCTAGTTTTTTCTCTTTCCAATGATTAGTCTTAGCCTTCTTTTTGCGCTTGATGTTACGTACAGTCCAGTAGAAATAAAGAACTCCTAAGCCTACTACTATTCCTATATAAACTTCTTGTGCATCATTAAGACCAAACATTAAGCATCCTTTGATTTTAGAGATTCAATGTAAATTTGTGTTGTGTATCTTCCTAGTCTTGATATGCCTGCCATTAGTATTACGATTGATAAAAACCACATTGGGATGATCATTACAACATAATCACCAGCTGTTATTGTTCCTTTTAGATACAAACCTATTCCTATAAAAGAAACCAGTATAACAAAATACAAAGTTCTGCGATGTATCTTTAAGTTGTTTGCTTTCCATTGTTTTATCTTTTCTTCCTGTTCTGTTAATGGTTCTTTTGGTTTCTTGTTGAACATATCTTAATGATGTGTTGGTGTATAGTTCTTTACTAACTTTTGCACATTTGGTGATAGTTGGCATAGCTTGATATCTCCATCAGATACAGCTTTGTTTAGATCTTCTGGTAATGGATATTTACTGAATATGGTAGCATCGTCTATGTGTACACATGCATAATTAGTACCAGTTGTTCCACCCCCACCTGTTGCGCTTGGTGATGTGTTGAACTGTGGGAAGATAGAAGCAAATGGGTTAGCTCCTGATCCGTTAGATATTAGATAGACACCCATGAAAGCTACTGCACCAATAATTAAGATTAATGCAGCTATAACAAGATAATTCTTTTTCGCATCTATCTTGGTGTTTAATACTTTCTTTTGTTCCTTGTCAAGTAACATACAAGATCTAACTACATCTCCTAAGAACTTTGGATCTGTTGCAATAAGATCATCTTCTATAAATTCTGTAATGTCTTTTACTGGTGTAATGATTTGATATACTGCCATGTTGTCAAAATATGTTTTTAAGTTTGTCATTTGTTGGTTATACTGTTCTGGTTTGTCTGCTACATCTTCAACTAAGTTTTTTAATAGATGTGTTTCAAAACCTTTGAACTCTTGTATGGTTGTTGTACCGTCATTGTTTTGTACTATACCAGCACTAGCTTTCTTTTCTCTTTGAGATAGAATCTTGAAAGCTCCGAACATTGTTGTATTCATTCTTGGTAATGAATTTAATCTTAGAACTTCTTCTAGTTCTTTATTGTATTCTGGTGAAATTGGTAGATAATGTTTTGTGGAATAATGTAATATACGAATTGATTTAGCAGCTGTTTCTTTGTATGTTCCTATTCTTGCATCATGTACCTTGAAGCAATAAAGATCCTTATCGATGAATGTCAACCAGTAATCACCTAACATATGTTTGATATGTCTGAAATGGATTCTTCCTGATGAATCTCTAATTTCAGCTGTAATGTATTTGTGGGTGAATAGATCCTTATGTGTTATAATACCCATATGAATTAAACCAGAACATTGTTATTTAAAAAGGTGTTGGTTGAATGTAGCACTAACTCTTTTCTTATAATCTTCTATAGTCTCAACAGGGATTAGAATAGTACATCCAGCAATACGTTTCTTAAAATCTTCCAATGATTCTTTTGGCATTGGTTCAAATGCTGTGTAATGGATCTTCATTTGTTTTTCTTTTTGAGCTTCCTTCCAAAGTCTTTTCCAATCTGAAAATGAAATACCCGGTGGAGCTTCCCTTCTATATTGTTCACCTAGAATACTATCTAACTGTCTGTTTTTTTGTTTGATTAATGTATTGTGTTCTTTCTTGGATAGAACTGTTTCCACGTGTTCTATTTTATATGAGATATATAATAAAGGTTTATGTTCTAGTGTATTTCTACTATATAATAATGCCTACCATGCAAGAATCGGAAAAATCTGTAGCTGATTTAGTAGATGTAGTTTTAGAATCTTGGAAAACAGAAAGACTAGTTGAAACAGAAGATGGTAAGACAAGAATAGAAAGAGTTATTGATTCTAGGCGTGGTTGGTGGCAAACTCATCATATAGCATCTAATCAATTTGGATCTTTGGCAAAATATCGAGAAGAGCTTGGTAATCTTTTCAAATCAGCAAGTTATCATATGACAGCTCATAGAGCAGCTCCTTTGGTGAAATTGGGAATGATGTTCTGTGAATCTGTTGATTATTCTATGGATGCGAAAAGTTCTGAAAGTGTAAAGGATGTAAATAATAACCATATGACTTTGTTAACATTGTTAGCTAAAGCAAAGACAGAAAGACAGTTCAATGTCAAACAAGAATTATCTAAAGGTATCTTAGACGGAATTATCGGCAAGAAAGCAGATCAACAAGCTAATTCTTAGAAAATATAATTAATCTTCTAAATTTTAAATTATCAGAAGTAAAGTATTCAAATAAAATAATTTTGGTTGGTCTAATCAATCTCTGTCAGGATATCTTTCTTTGTAAACTTTTTCTTCTATAGAATGTTCTGCGTTCTCAGTCCATTGATTAGAACCAATTTCATCTTTTAGTTTGTTTGCTCGTTTATGCATTTTGTTCTAGAAGCTTTCTTCGTTGTGATGTTTCTTTGTGTCTAATGCTCTTTTTTCAAATTCACCTAAGCCTTCGTGATGAAAGCCCTCAGTTTCATTGAGCTCATGTTCTGTGTGATGAGATGTTCCTATATGGTCTAGAACTTTTTTGCCGAATTCGTGCATGTTTCAATTTTACATTCTGTATTATTTAAGGTTGTGTCTTTTCATTAAATTTCATCATAAAGAAGAAATAGCTCGGTTGGTTTAGTTCCTTTGCTCAGAAGGTTGACGTATCAACCAACCAGTGATAACTATAATTAATTCCTTAAATTTAAACTTTTAAAAAAAAGATTTGATACTAGAGCTTCGTAGTGTCAGGGCTTGGTGTCTGACCTTTTTTTCTCAATTCCTCTTCTGCTTTACGTCTGCCTTGCTCTTCTGCATCCGCTTTGAGTTTTTGAAGCTCTTTGTATCTTTTTGCAGCTTGTTTCTTTTTTGCGAAATAGCCAGCAATGAACAAGCCACCCATTGCTACACTAACTTGAAGCCAAGTTACCCAATCAGGCATCCACATAACAACATATAGAGGATTGTACTAGTATATTAGGCTATGTCTGTATCTTGTTGTTAAACATGCTTTTGTGTACGTCTGCTAGGATTTTGTCTGTCTTTGCCTTGATTGTAAATCTTTTACCATGACCTTTTAATGCGCACTTTCTACACTGGATATCCGTAGTCTTACGTGTTATAATTTCATGTCCGTCGGGGCAGATGATACGACGTCTCATTAAATTCTTGTTAACCATTTAAGATCATTTGTCCATGTTGTATAGGTTGTAATATGCCACATCTAGCTTTGAAAATATTAAAACATCTCAAAGAACAAAAATAAAACTTGTATTGTACCTTGTTACTTGGTTTTAGTGTTATGACTGTATAAATCTTTTTGTATTGATCTATCTTGGATATGTTAGCCATACAAAGATAATTTTTACATTCTGAAACATTGATTGAAGATAATAGTTCTCTTAGATCAGCTATCTTTCTTAACATTAAACTTTCCTCATAAAATGTATCATTTGCTCTAGCTATTTGCTTTCTCTTTTGATTTTCTGATATTGTGTTTTTTAATGCCATTTGGAAAGCTCTTACTCTTTGTGTGTGATCATCTGTAATCATTCCATAATGTAATTTGCATAAATCTATTCTTTCTATGATGCTTGGTGTTTCTGGATTCAAAAAGATAATTCCTTGTAAATTATATGTCTTGTTGCATCTGTTATCATTATCATCTATAAAGTTACAAGTTCCGATCATTGTTGTATTACCTCTGGTTTTTCTCTTTCCTCATCTTCCCAAGGAATAACTTGTACTATGTTTTTATCTGAAAATGAATCTAGGTTTTTATTTTTATCTTTCTCTTGCTCTATTAATTTATCTAGCTTGATTCTTTTAGGTGGTGGAGTAAGCTTTAATCCGTAAATTTGACCTAATGCTAATAAATCAAAATTTTGTTCTGTCATGGTTTTAGATATCTTGTTTACAGCTCTTGTAAGTTCTGGTCTATAGGTGTTTAATCCAAGTTCCTTCATTTTTATCTTAATTGCGTTCTTTGCTATGATTTCACCATATCTTGCATCCAGATCTTGTTTGAACTTGTCCAAGCTAAAATTCTCGTCTTTAGCTCCTTCTGCCATAGAACAGATCGCGCACCCTCTATCCATCCATTCACGTTCAGGTGTTACAATAAATCTTAATGATCTTCCATCCCAAAATAAAACAGGGATAAATGGATCTCTGTATCTCATAGTAAAGTTTCGTCTGTTCTTTCCAATTAGAAAAGTAAATGTTCCTTGTGAATACATCTCTGTTTGTAGTTTTGCGAATTGTGATATAATAAATGGATTAGAGTTTTTTGTAATTGAATTAATGTTATCTTCCTCTTCTGATCCAATAGCAGTAAATATCTTAAAATGAGATTGTCTCAAATATTTGTTTTCCGCCTTTGTGTAATGGTAGTTATCTATCTGTATGATTTTAACATCCTTCTTATCTTTGAAGTGACGTATCATTGATTCACCAGCTTTCAATTCGTTAATCTGTTGTGGTGTTCCTTCCTTCTCAATCCATGATACATCATCAAATATGAAGATATAGTTAGCTGCTGGTAGTGCTTCTATTGTTTTCTTAAAACTAAGTAATTCATCTCTTGTAAATATCTTTACTACATATGTGATACCTAAAAGATCCAAGCACATCAAATGTAAGAAATGAGCAAGAAATTTAGCTAGTGTTGTTTTTCCTGTGTGCGGATCTCCTACTATACCTATCTTAACATAGTCTAATCTTTTTGCATATTGAGCTATAGAATGTATAGCTGTCTTTGGTGTTTGATTGCGTATCATCTCTATGCCCTTCCATTTGGTAGTAATGGGTTTGAAGAACTCTTCCTTCTGACCACCTATTGTAATAACTTTTTGCTCTATTGGCATTGACCTCTAAACCTCTTATGACATGAACAAATACAATTTGGCATCCTACAAAATTCATGCTCACTTGTAGAACATTCGTAACTAAATACCATTTCTAATATTTGCTATCCAGTGTAGCTAGTATCTGTTCTTGAATTTGATCCATTCCTTGTTCATCACCCGGTCTATGATTATCCCATCTTAACTGTGATATCTGTCTTGTTAGTTCTGATACTGCCATGCCAAACCAAGCTTTGTATTTAATATGATAAGTTGTACGGTCTGATAAGTTCTGTTTTCTAGAAGGTGGATATGGAACAATCTTTAGGAAGAATGGTTCTTCTAGAATTTGTTTCTCTATCTTTGATTCTGATAAAATGTTAGTAGCTTTACATTCATGGCATGTCCATACCTTAGTATGTGTACTACCTGAACCTATCTGTTGTGCTAATGGTAATAACATATTCCACATCTTGATATCATCCTTATTGAATTTAGTACCGCAAGGCTTACAGTATATTAGTGTAGGATGTTCTGTAGCAGCTCTATACTTGTCTGTATTGAACTCTACTCTATAACCATCCTTGAGAGCTGCATTAACAGAATGTAATGAAGCTGTACATGCGTCATAGTCTTGATGATATAATGCAAAGTAAGCTCTATCAAGATGTTTCAATGCAAGGATGTTTAGATCAATTAATGCTGGTGTGACCATTTCAATCAATTCCTGTATAACGTTATATATTATAAGGTTGCCGATGTAGGTAAGAGAATGTAGCTTTTCATGTATGTTATCTTGTAACAATAGTAGCTAAGGAATAGGCATAGAATAGCTTCTAATCAAACTAAAACCTAAAACCTTAAGTAGAACATATCACAAGTTAAAATTAAATGAAGCATGATGAGACTTGGCAGAATAAAGAGACATCTTCTTGGATTCCTTATACAAAGTTCATACAAATGTTGGATGTAATACCTAGCTTAAAGATACGAAAGTGGAAAGACTCTGATGTTATTATGATGTTCAAGATAACTTACTGGTTGGCTTTACGAATAAATGAAACATTGAAACTTACTATGGATAGCTTTGATTTGGTATTAGGTATTTGTTATTTAGGTAAGACCAAAACAGAAGATAATGATCAAAGACTTGTGCCTAAAATCTTTATTCCAGAACTCAAAGAGTATTTGAAAGATAAGTCAGGTGCGTTATTTCCCGGTATGAATTATGCAATAGTCTATGATTGGTGTAAGAGGTTAGGCAAGAAATTAAATATCTTAGCTTTCAATACTCCTACTTCTGTTACTAAACAAAAAACTGTTACTCATGCTATGAGAAAGTCTAGAGGGAAGGATATGTACTATGGTACTTTATCAGGTATCAAAGCGGATATTGGTTCTGTATCTGCAAGGCTAGGACACAAAGGAAATAACAGATTTGCACAAACAATAGATTATCTAGATCTTGGTAAAGAAGGTACACGTAATTATGATGAAGCAGAAGCAGAAGCACTATCTAAAGAAGTTGATTAGGTATGATAGTAATCAAACTTTGATCTACGTTTCATTTTCCATTCCATCAAGTATCTTTCTATCTTGTACCATCCATGAAATTGTAAAGCCCAAATTCCAAATACAGACATGGGTATAGCTCCTAGATCATACATAGTATATTTTCCATAAATAATATCAAATCCTGACAGGAACAAGCTTAACCCACACAGGAATAACCAAAGCCTTTTCATTGGTATCTTTGCGTTCTCAGTGTCTTTGAACTTGTAAGGCATTGGATAGTATTGTTTATAACCATATACTATAAAAGGTTGATTGTGACCTATCAAGAGAAAGCGCACAAATCCAGACCATTACTTTTTGTATTGTCTCTTCTTTTGATAGGCGCATTTGCTTTTAATGATGTATCTGCTTCTGGTGGATTTAATCAAAATCAAGCAGGCAATTCTAACAGTTCCAGCTTTGCAAGTTCTAGTCCATTGATAGGGATTCAAAATTCTCAAGCATGTATGATAATGCTAAAGAATCATATTCCAAATAAATGTATTACTTATGATCAGATTACATTTCTAGATAATACAAATCCCTTGTTTGCTGGTTTGTGGATCGAAAAACCTTATTTGCATCGTGCAGACGCTAGGGTTTCAAATCATTACAAGTTTAATATGCATCCATTTGTTGTTATGGTAGATCCAAATCCTGATTTTGAGATACGTTCCAAGATGATTATAATTCAATCACAAAACTTTACCTGGATAAATCCTGATGAAATTTCCAGTAATGGAATAAGAATAGAACATCATAATAGGTTTGTATCTAATTGTAGTTATGCTTTGGTAGCTCCTGATGTTGCATTGATAAATGATACTGTTAATTACTTAGAGAATGGATGTAAATCTACAAACTATAATGATATATTTAAAATTGTTACACATCTGAAACCCTTCTCTATGAATAATCCTTTTGCGTCATGGCACTATAGTAATTATACCAGAACACATTCATTAGGTGGTAGTGGTTTTGGTGATTGTTTAAGACATCATTGTGTACAACCAACAGATCCGTATATTAAAAGTAACTGGAATAAGAAATAATTTATTCTGTTAATTCTTGGATTGCTTTGGCGTATTTGATAAATTCTTTTGCCTTGTCTGTTGCTTCAAAATGATTAGTCTTGTTTTCTTTTAACAGACCAGATTTTACCAATAGAGTAAGATAATTTGTTACCTGTGTATATGATAGATAAGCCTTGTACATGATTCTAGTTTTAGAAACTGGTGTAAGAGCTGTTTCTAGGATTGATTGAATGATCTGACTTTGGGAACGGTATCTCATTATATGATATAAATCTACTAGAACTATTTAAGGGTTTAATGATATGGTTATTGTTTATAGATCCTAGTTATATTATCGATTGAAGCAATTATTGCTGGTAATAAAAAGCATAATGAAAAATATCTAAAACCATTAGTGTTATCTTTGCATACTTTAATAGTTTTTTCTAATGTCCAACCAGATTTATCTAATTGTGAACCTTTGAAATCTTTTTCTGTTATATTACATCCTGTTTCTAAGGTTGGTATTAAAAATAAGTTGATTAATAATATACATAAAATAGAAATTCCAAACATCAAACAAGTTAATTGTATTCTAACTTTAGTATCTTTTTTCATTTCAATTTCTCTAATGTTGAGTTAAAATAGAATTTCTTTTGCAATTTCTTAAATCCAAACCATCCCAATCTTATACATAACATCTCAGCTGGTGCAACTAACCATAAACATATTAAAAGAAATTTGAATAGCTTTGGATTAGATTCTTTCTTTGAATCAATGTAATTGATTAATTTTAGAATAATATTCATATCTTTACAATCCTCACCTTTGTTTTTGTATCATCTTCTATTTCAACTAAGGCACGAAGTACCAAGATAGAAGTTATTATATCCTTTTCTTGCATGTTCCTTTTCTTACCATCAAACCACATTTCTATCTCTGTAGAGTTGCGTAGCTTTATTTTCATTTTGTGTTACTCCATCCCTTAGGTAACAGATCAAGATTCCTATTATAACAGGCATTACACAGTCTAGCTTTCTTATTTTCTAATGGTTTGTCACAATTAAAACAATTCTTTGTATCTCTACCAAATGATAGTCTACCAGTAAAGAAATAAAATCCAAATGCAGTTAGAATCATTATTGCAAATGCTTCTAGTATAAATACATTCATTGTTTAGAACCCTCTTTGTTATCATCTTTGAAGAAATATACCATGCTAAAAATACCAATTATTGACATGGGAATTTTAATATAAAGTGGAATGTAATTAGTTGAAATATCAAATATCGATGGTAAGGCTAAACACATCAATCCTATCAATACCCAATCTCTGTGCCTTTGATAATAAGAGAGCTTTTTATTACTCATGGTATTCTATAATATCCACCAGCTAATAGATACTTGTATGTCATGGAATGATACAGATTACCTGGTGCGTTCAAATTTTGTAGTCGTATAAACGATACACTTTGTTCCATGAAACAAGTAATGTTCTTTGCATACTTTACTATTACATACATTACATTTTAGATGTGCCTGGTCATTACATATGTAACAATTATCCATGATATAATTTTGTATCTGATATGCTTTAAAGTTTTCATGCCTAGACTGGAAACATTTGTGTATCTTTATATTGTACTGTAATTGTTACCGTACTCTTTTGTCTGTGTGTGCTTTTTTTAAACACACACATACACACACAATCGAATGTAATCTACTCGATTTTTTAAATTCTACTCTACCTAGTGGAAATATTTAGTTTCTTGTCTAGGAATGGAACAAAAGGTGTAGGTGTACACACACAATCGAGTAGATTCTACTCGACTTTTTAAATTAGATCTTCTTTTGATGGTACAAATTCTCTTTCCCATACATGCATACGACCATACTCATTAGGTGCTATGCAATAAGGTGCAGCTCGTGAAGTGAGAGATTCTAACCATCTTTTAACCGTCATTACGTTACAATCAGATACATATGATCCGCTAGCTATTACTTCACTCATTAGATAATGATGATTATTTTCTTGTAAAGTGGTTCTTAACCATCTTTCAAATAATGGTTTTGATTCAATATTTTTCTTGTGTGAAGCAGATAGCTCTCTATTCATTATTTCATTTTTTCTTAGTTCTTTTAGTCTATTACATCCATGACATAGAAAAGCAAAGTTTTCTATTCTCAAAGGTCTTTCATATTTTACTTCATGACATTCTAGATTAGGTACATTTAGATCTCTTGGAGTCTTACTACATCTAGTACATACTTCGCCATGCTTTTCTCTAAGCTCTGTTCTAATTCTTTTTATTTCATCTCCATTAAGGTGTGATGTCATTAATACCACTCCAACCAGGCTTCTAAACCGTCATAGGAATTTAATGTCTTATACCATTTAATACCAGAATTAATTTGTATATAATCTAGCTTTGGCGCATCAAAATTTCTTTCTGTTTTCTTTCTTGCTTCGTTTACAAATCTGTTCAAGCTGCTATCTCCATATGATGATTTGATTTGTAACCATGACAGTCACAATCACAATTCTTATCCATACATTCTGTGTGAATATGATTCTTGCAAGCTTTACTTTTCAAATCTATCCCTTTCCTCTTTCATTGTTTTAAGAATTTCCTTTAGATGTTCATAATATCCAAATATGACACCTGAGAATCCTATGATACATAATCCTATTCCGATTATAAAATTACTTATCATTGTTTTGATCTCCTATTTGGAATGTAACAAGATACATATCCATTTACAGAAGGTTGTTTAGATATTTTTAGTGATCTTGGAGATAGAAATTTATGCCTTCCAGGAATTATCATCTTCTTTGTAAATTTGATAACAGGTAATAAATATTTTATAGCATAAGCTGAAGTTAGAACATTAATAGGTAATAATAATAATGCTCTGCATTTGTTTTTCTTGCATACTTTGACTGTATGTATTACAAATTCTTTTTGCTTTGAATGTGGGAAATTTCCCCATAGAATATCAGTTCGTTTAAAATCAAATTGCTTAAGATAGTCCTTTTTTCTATCAATAAATCTTTTACATTTTGTATTTTTTGCATCGGCAGCTACATCAATATTACATTTAATATTGTATTTCTTTTGAGATAGATTAAACAGATATGATGGAGTAACTAGCTTGTCTGCATAATGTTTTTTCTTGTTATTGATTATCATTATTATACCTCTTATGGCATTCACATTCACACCTTCCAAAATTCCCATGACATTTTTTATGTCTGCCTTGAAAACAATTAGTAGTGTATTTCAGATCAGGATCATAATATGTTAATCTTGCACCACTCATTTCTTCAACCTCCAAATACGATTCCAATATTTAGAACAGCAATAGCTAGAACAAAACCATTTGATCTTTTGTGCGTTTCTTCCATTGTTAAAAAATTGTTTTCCGCACTCCTTACAGATTTGTGTAATAACCTCTGAAACCGTATTACCTCTTGGCAATATCTAATCCCCTCAGTTTCATATTTGTCGTTAGTAATACTTTAGGATAATGACCAGATAAAACATAATCACTTTTTATTAAATAATTATTGAAACCTGATTTAAACATCCTCTCGTTTTCTTTTCTGGTTGTTATAATGAACTTGCCTTTTATCTTTTGGCATATCTCTATTACTTCATTATCATAAGCTGCCACTGATACTCTATTAAAAGAGCTGTACATTTGATCATAAAGAGAACGATTCCAAGGTTGATCTATTAGAAAGAAGGTGTCTTTAGAATCATTATTTTTAATACAGTCTGCAAAGTCTTCATTGGTGACTGATATTCTAGCATCATCAAAGTTAGTTGATAACCAATTACAAACAAAATCCGACGTATCATTTAATATAGCAAATGCAAAGCTCTTATCTATCTTTCTTAATTCTTGCATTACTTTGACCGTGCCTGCAAACGGTTCAACATATATTTTTGATTTTGGAATTATGGCAGCTATCTTTTTAGAAATGCCTGTTATCCCTGCGTAGCCTGCCCATCTTTTCTTATCATCTATTCTTGGTAAAGATATGGTTAATTGATTCCATCTGTTTTTTACTGTTAATGGTTTCTCTTCGTTTATTCTATCTAGCTTTGTTCTTATACCTCTACACTTTATTTTTTCATGATCCTTTTCTGTATGACCACATTTGAGAACTTGTTTATTCATATCAGATGAACCATTTCCGCACATTTTTTATGGTAATAATGACGTTTACTTTCTCCTGGCTTGCTATGTATTAAATCACCAATTTCTAGTTTTATAATACAATAATAACAGTTAGGGAATGTAGCACTATTGCGTTTCATTTTAGCATATGTCAAAGCAGTTATTACGAATGTTGAGCTATGTTTTGTAATTTTCATACATTCCCCTTTAAGAAACTGTTAAGATTCGTTTTTCTTTTTATATCATAGTAATGTATTAAAGCTCTTGCTCTATTTAGTATTTTATAACAATCATCACAATATTGTTTCTTCCTTTTTAAATCATTAGTAAGGTTTCTTACTTTGACTTCTTTACTACACTTTTTACATATTATACTATCAGGTAGTTTTTTACCAATAACTAACTTGATACAAGCTGGACAATAACTCCCAAATTCTATTTGTTCTGTACATCTTGGATTCTTGCATGTCCATGATGGTCTTTGCTGAACTAACATAATCTTTCCTTTCTCATTGGTTGATCATCACATGTGTTCTTAATGGTGTTTGTTGATAGGAATATCTGGAAAGCTTTTCTAATGTATTCCATAGTTCCTTATGTTCTGGTGTTATCTTGTAATTCTCTTTAGAATTCTTTGATATGTATAATGTTAAAACTCTGTAAGGTATTATGTCATTAATTACTTTTAGACTGATCAGACAACTAAGACTAGATTTAGATTTGTGTGAATTAATCATATTATAATATTTAAATTTGCAATTCTTTCTAAAAAATACTTGATCTGGATCTGGTTTTAATATGTATGATATAGCTTTACCGTTTCTTATTCTTGTTACTCGTCTTGAATCGATTTTATTTCCACAACCACATTTACAAAATCTTCCCACACCGGGAAGCAAAGCCACATCAACTGTGTGTCTGCTTACTATGAATAATTTTGGATCATAGTTTCTGTTTTTAATCAAAGTTATTTTCCCCCTTCATTTGTAAAGACTGTTAAAACATTGAGCTATAAAAGAATTATTGTGTTATGAAATGTTACAAACAACTACTGGTAAAAGTGAGGGGGATCACTCTTACCAGTAATTTCAATGGTTGGTTAATTCTACGTTAGAATACCTAATAATTAAATATTTGTCTAGTGTTTATTCCTGATGATCTCGTTTCTCTCTCTTACACATGTATCTATGATCAAAGATAACTCCTGAGAACAAATTAAAAAGCCAGACACTAATCAATAGAAAAGCCAGAAAGGCAAACGATAAAGCTTGCCCTTCTGTAAAAGTTTTTTCTTCTAATATTTTTATACATGTTGGATCTTTACACTCTAATATTGTAGATGTTCCGTAAGCTGTAAATAGAAATATTCCTATGGCAAATATACCAAATCCAAGTAGCACATATGTACTTATTCTATCATATTTTGTAGGATAACTTTCAAGTAAGAATCTTTTACATTCGCATGGTATAGATGTAGTTTCATTTATCTTTCTTATTCCGTTGCATCCCCTTCTAGCTTGATATTTAAATCCTAAAAATGATTTAGGTGTGTCATGTGTTGGATGTGATAGATGTCCACACTTGCAATATCTAGGTTTCTTATTTGTCATATGTTAATTCCTTCAAGCAATCTTTGCATAACCAGTTACCGTTATAATCTGTTCCTTCTTCCTTATCGTGAATTACTTTACATTGGAAGCATTTGATGTTTTGATTTGATTTTAGATATGGAGTAAACATAGCAAACACTATAAATAAAATTCCTCCTACGAATCCACTTATGGGAATATATGTATATGAACCGCTACAATCTAAATAAGCTTCTACTGTTGTTTTGTATTGTGGATTTGTTTTGAGATAATAATTTGCCTGTTCCTGATTCATGTTTAGTATGTTTGAACATGGAAGTAATTCAGTATAAATTGAAGGAAGGATCATTATTGAAATACCTAAGAATAAAACTATTATCGTTCCATACTCCATGATATACTGTTCTATAAGATTGTACTATTTAAGAATTGTTGTGTGATATATGATACATACATACTTTATTAAGTTCTAGTCTTTTATTAGAGATAATGAAATGTTGGAATTGTGGTATAGAAAGTTTAAAATTTTGGTGTGAAGAATGTACACAAAAAGAAAGAATAACGCACACGGGTTTGTTATCACAATGAATAATATACCAAAAGAAGATTTGTGTAAACAATGTAAAGAGCTTCCAAAAGAACCGGGATTTGAAAGATGCATGTTATGTTTGAAGAAACTAGATACTCCTGTTAAGGTTTATCGCGGTATTATATCAGGCAGAATTGAAAAGTGGCGTGATGAGAAACGTAACAAGAATACTTTAGCTCCAGCTACAAAGGAAGAGATTGAACAATTAAAACTAGAAAGAGACAGAGCTTTATTGATGAAAGATATTGCAGAAGCAAAAGAAGTAACCAAGAAGAAAGGTCTTGATGGTTGGAAGATTTTAAGATCTGTTGTTGGTTCTGAGGGATCTCCAATGCATCAAGAAAGACCACGTAAGAAAAAAGATTCTAGGCATTCGTATGATAGAGCTAGTTCGGTTATGGATAGTGCAGTAGGTAAAAAAGATAAAAGGGATTACTCGGATCTTACTGGTTAGAAATGAATCGTGATTTAAAGATTAGAATTGGTATTGCAGTTGTAGGTTCTTTGGTTATGTTAGGAATGTTTGCTTACAGCTATTCTATCTACCATTGATTTATCTTTTATTATAGTAAGCTTTCCTTTGCCTAGATTTATCTTGTTTTCTTGGAATTTCAAAAGAATTTAACCTTCCCTTTTTGTGGAGATCCTACAAAACTACCTGATGAAGCTCTCCTTTCTTCTGCCTGTGATCTTGTTTTGATTGTTGATTCTTTGTAAGTTAATTCTTCCTGTTTTCCTATTCCTATGATATCATCTATTGGAACATTGCCTAGATAATTTTTCTTTGATCCTCCACTAGATACTTTACCTATCAATCCAGGATTTCCACCAAGCCCTCCAAACTCTGCGCCTGCCTTTGGTGTTTCTCCACCTCCTTTTTCTGTATAAACTAGATCAGAAAATGTTATTGGTTCTTGTGTCTGCTTTGGTGTTTGTCTTGTTACTTGAGTTTGTAATGTATCAAAGATTGTTGTTTGTTCTGTTCCTTGCTTTGGTGTTTGTATATTTTTTTGTGTTTGTAATAGATCTACAATTCCTAATCTTTCCTCTTCCTTTGGTTTTGTCTTTGGTTGTGGTGGTGCTGGAACTGATATTGGTATAACTGGAACAAGTGGATTACGTCTTGTTTCTTTTGGTGTTGTTCTAGTGCTAGGTGGTCTTGTTAGTAATATAGGGATTTGTTCTTCTGTTGTTTCTGGTTTTACTTTGGATCTAGCTTTTGTGGTTGTAGGTTCTTTTTCTCTTGTTATAGCTTTATTGATTTGTTCTGTTTTGGTTGTAGTCTTGGTTGTAGTCTTTGGTTCTTTTTCCTTTTCTATCTGTTGTAATACTTGACCTGATCTTGACGTGGTTTCTTTTGGTGTTCCTCCACTTGGTTTAGTTCCTCCACCTGTTCCCTTTCCAGATAATACGCCACCTTTACCTTCTGGTTCTTTACCTGTTCCTCTTCCTAATGATATCTCGGTACTAGTAAATTGTTGAGGTGGTTTTGTTTCTGCTTTAGGTTGTGGTTTAGAAAAGGCAGCTTGAACTTTACCTAATAGGGTTTCTTCTGGTGGCTTTACTCCTTTTGGTACTGTGATAGCTTGACTTGAAACTCTTTCCAATCCTTGACCAGTTTTGAAAACTTCTGGTGTAGATTTTATTGTACCAACTATTGATCCTGTTCCTCTCAAAGCTGCTCTAGCTCCACCTAAACCTATTCCTCCTATTGGTGCAAATTGTAAAACATCTATTATTGATGTAGCAGGAATTTCTTTTGTTCCTTGTTGTTCTGGAATAATAATTTGTACCTTTTGACCTGTTTTTGCACCAGAAGCACCTCTTCCTCTTGTCTTGAATGTTTCACCAGCTTTTACAGGAACAACAGATACTTTAATTGGAGATTTTAAAGATAAAAATGGAACTGCTTCTGGTTCTGTCTTGCCTGAAATATCACTAGCTGCTTGTCCTTCTTTGTTGGATAAATTCTGTCTTAGAATGGAATTGATTTGATTTGATTGTGGTGTGCCTTGTGTCTTTTGTGTTGATGATGATTGTTTTTGTTGCGGTGGTGTTGCACTTGCATAATTTGTTTTCAATCTTGATATGAGAGCTTGTTCACCTGTTACTGTTCTTGATCCTTTTGGCGTTGATATGGTTACGGTTTCTTCTTTTGGTTTTTGAATTTGTATTGGTGCGCCTTTGTAAAGGTCTTGGTTTCTAACTGTTGTTTTTCCTTCCTTGTTTATTGTACTTGGTAAGCTTGCTGGTGTCTGCGTTGAATAACTAAACGAACCAGCTTTAAGAGCTGCTTCCCTAGCTCCTGCATATTGATCTTTGGTAGCACCTTTTCCATATCCACCTTCTACCATTTTTTGTTGTTCTGCTTTAGCTGCTTCTTGTCTAACAAAAGTTTCTTGTTCTGATCCTGATTGAATAGCACCGGGTGCTTGCTCTCTTGTTTTAGTTACATCTTGTGACTTTATCTGTTGTTGCCTTTGTGCTTGTTGTTGTGCTGATAATTGCGCACCTTGTTTAGCTGCGTTTTGCTCTGCGGTTCTATTAGGTGGAGGCTTACTAAAATCATCAGGCATGGTTATAATTATATAAAGGTTCTAGAAAAGGTTTTGTCTCTTAGACGTGACTAGAAGCTTGTCATTCTCGCTACGTTCATGAAATATGATAATATTCGGCTTTCGCCCATAGGTCATTGAATGACTTGTAAACATGTTAAATTGAAGGTAATCGGAAGTCATTGTTTACAAATCACCTTATAATCAACTATAGCTTGTTCATAGTAAATTTTCTGATCAGCAATATAACTTTGTAATGATGGGCATGATAAAGATAGAAAATAACTATCTTGTTGTGCTTCTGTTGGTTCTGAATCTTTGAATGTTAAAGATACACATTGACTATGAAACTTATCTCTAACTATATGAAATGATGTGTTGTTTACAACATAATTATTAATTTGTTTCATCTCTTCACTATACAACTGGTCACAGTTCATATTTTTAATGTAATTTGTTTCTACTGAATTTTCTTTTGCATCTTCACCAGAAGCCCATGATATGTATACTACTGCACCTGACATAATAGCAAATGAAATGATTACAAAAGCCCATAAACGATAATCTGGTGGACTTGCTTCTATTGGCTCTCGTCTTTTCCCTAATGCATCCATTAGCTTGTCGACTCCTTATCTGTCATATCTTCTGAATGTTTTATTGGTTTAATTAACTCCCAAATTGTTTCTCTTTGTGTAAAGATAAATATTCCTAGACATGGAAGAAAGACAAATATAAAAAAGCCAAATAAACCATTCATTATTTTCTATACTCCTTATCTGTAGTGTCATTGGATTCTTTAAGATGTAATAACCATTTATAAAATAAAACTCCCCATATTATGATCGCAGTAATAATAGGAACTATAGAACCTTCATTTGGATATACATTGAAGAATTGATTATCTTTTTGATTTGGTGTTATGATGAAATAACATAAAGCCCAAGTACAAAAAGAAACAAAAGTGATAAATAATAATGCTATTGGGTTTAGTTTTCTTCTCATAGAAATATTTGTATTCAACTTATAGACCTCTTAGAGTAAGCGTTATCGAGTCCTTCTGTCTTTAGAAGTTTGAAATATATCACTATTGTAAAGATTCCTAAACCTATTGAAAGTAAGTTTAAACCAGAACTTTCTATATTAAATTCATTACATTTACTATTCCAATATCCTTGAGGTAGTGTTTTACAATCATAGGAATGATTTGATAAAGTCATCCATAAGCCTAGACCAATACAGAATATTCCTAAGAATAATACTGGTATAAATCTATTCAACCCGTTAACCTCTCTTTGTAATTGCAATCAGACTTTTGTTATCAATATTTCCTTGGTCAATCCATGTGTAAACTTTATAATTGAACTTCCCATTTACAGCGTTTAGTTTGATTACTAGAGATGAGCCATAGAAAACCTGACGGGTTGTTAGCTCGGTAATTCGGTCTTGTGCAGTTTGCATTATCTCTTTTTCTCCAACTTGTCTAATACAAAATTAATCATCCAATCGATAGAAGTGTTTGGTGCAAACTCGCCATGAGTTTTTAATCGTTCTATTGTATTGCACTTGATCTCTGGTCTAACTATTGATTCTTCTTTCATTGTACTAATCCGTACGTTAGCGTACTATATAACTTGCTTGGTGTCATTCGTAATAGGCATGAAGGCAATAACTATATAACGTACGTTCCCGTACACTTCTCTATGGCAGAGTCATTAATCAAATGTCCGCAATGCAAAAGACCAGCGACACAGTTAGGTCAAGCATACGGAAAATCATTTGTTCCAGTTGTAGGAATTATCTATTGTTGCTTATGTGATAAAGTCTTTCATACTCCAAGGGAAATGATCTCCAAATGACTTCCGAGGAATTACGTCTAGAAGGAAAGAAGTTTTGGGCTACAAGAGATCAGAAACTATGGGATGAAACTAAACTTAAAACCAATCAAGAACTTTTAGATATTATACAAAGTTATTGGTCAGACCTCTCAGGTGATAATGAATTTTATTTCCCTATTCAATTACTTAGACAGAGGTTAGGCGTTAAAGTAGACGAAGAATATTTTGGTAGTACATATAAAGAATATAAAAATGATGGTTATCCAGATAATGAAATAACGGAGAGAAAGCTTTGACGACATCCCCATCTAAGCGGAATCAGAAGGTCGTAGAACCAATTAATCTCACTGATGAGGATAGAAAAAAAGAGCCTCCTTTGGTTGCAGAACTTATGGATATATCTGATAAACTCATAGAAAAGAAACTTTGTGGTTTCTCTATTACATTACGAAATGGATGGAGAATTTCGTTCAAGAACAATAGGTTTGCTAAACAGATTGGAGTTCCTATGCCATGATGGAAATATCAATGAAGGGCGTAGCAATGCAACAAGTAGTTAATGATGGTCAATATCACACTTGCATGATTTGTTTAAAATTTATGGATAAAGACTGTGATGTGGTTGAAGATCACATAATGAAAACCCATACTAGAATACTTGCCTTGATTGCAGAGGAACAGAAGTCCGATGACTAGCAAGTTATCTTGTAATCAAGAACTCTTGGCAAAATTAATCATTATGAAAGAGTTTTGTGATTATATGACAATAGTCAATTTCCTAAAGGGTTCTGAGTATTGCAAGGTCTTTTATGATGTCTATTTCGAATGTTCTAGAATATTGAGAAGGTACGGAGTAATAAATTGATACCAAAGACATCTCTTTACAAAGGAACTGTAGTTGATTCGGTTAAGACCATGATAGATGTAAACAAGCTTCTTGCTAAATTTGGCATACAAGAGAAACGACTAACTCAACAAGGTGGTGACAAATCCTATTTTGAATTTATAATAAGAAAAGACAATGATGTATCATTGATGATTAAAATCAAAATACCATTCATAGAGAAAGGTTCAAGGTATTCAAAAGAATATGACGAAGCTAGGTCTTACAGATATTTTTACCATTATCTCAAAGCTTTACTGTCTGCAAAAGAAGCAGAGATGTATTCCATTGAAGAGATATTCATGGCTCACATAGTTATGAAGCTTCCAAGTGGCGAGTCAGTTACATTAGGAGATCAGCTTGTCAAACAGATTGAATCAGGTAATACACCAATGCTAAATGATTTTGAAGTTGTGGGTAGTAAAGAGAAACCCAAGCTTGAGTTAAGGAAGATTGAGACCCAATGACATCCCGAGGTGCAAGTAATTGAGTTTAGTTCATAAATTAAACTTTAAAGCTATTGTAGTCGGTATTCTAGTTTGCATAGGAACTGCTTTTGGAATGTATGAAGTAAGCCCGTCTATTATTAAATTTATGAATCCAAATACAGACTTATCATGTAATAGTATTACTATTGAAGATTGGCAGAAATCTCCAATACATGATGAAGCTAAATCTTTAGATGAGTTTAAACAACTTTGTTTAAAATATAATCATCAATTAAATGACGTAATGCCTCAACAAATACAATTTGTTATGACCGTCTTACCTTCTATTCTTGTAATATGTGCTTTCGCTATGTTTCGATTACATATCAAAGACTTCGATAACCAGATGGAGAGCAAGTAATGAAACTAGATTCAAGTAATCTCTACTTACAAAAGAATCAGAAAGGCTATGAAGTTTGTATTGCTATGCCTGATGGATCAAGAAACCATCTTCATAATGAACCTTCACCTTTAGATGAAGCAATTTGGATAATGGGCGATTTTGATGGTCAATATGAATTAGAAGATGTAAATGTAATCGAGGATGGAAGTTACTTTAGACTTCAATTAAATCTAACAGATGGTAGAGGTAAACCACAAGTATTCCATTCAAGGAAATTAAACTTAAACGATGCTATTTATGAACGAGGTATCTTACTCCAATGACACAGCCGTCATCAAGTAATAGGAAGATTGCTTTTGTTGGTACAAGTGTCAATATGACAGATAATGAAGAAAGGGATGTTAGACAGTTCATAGGCTTAATTTTGAACAGTCGTTACACTGGAAATGAGATAATAATTTCTGGTGGTGCTAAAGGCGTTGATACCATCGCTTTAGATGTTGCCAAGTCATTAGGATTTGAGACTCTCGTTTACAAACCTGATTATGAAACATGGCAATCTTATAAGAAAAGAAACCTACAGATAGCAAATGATTGTGACGAATTACATTGTATATCCGTACCTGTTCATAAAACAAAGTGTTATCATCACGAAGATCCAGAAGAAAGAAACCATGAGAAAACTGCTGGATGTTGGACAATGAATAAGGTTTTAGAGTTAGGTAAATCCGCACAATTAATGGTGACTTTCTCCCGATGACAAGCAAACCAAAGAGTAATTACAAACAACATGAATTTGAAGTAGTAGGATTTCATGTTATTTGTAAGTGGTGTGGTGCTTCAAAATATGGATTTAGAAAAAGAAAAGAATGTATCCCTAGCAGGAGATTAATCCAATGACATCTACAACAAACGGTCTGGAAGTGCCTGATAGATTGAATCCAAGATCAATACTAGTATGCAATTTAGCATTAATAGAATGTGGTGGAGAAATGATAAACACTCCTAAATCAATAATGGAACACATGATAAATAATCATGGTTGGAGAAAAGTTCCAGAAATGGCTCAGGAAGATATAGACCAAAAGAAGCCTCATCCAAAGACAAAGGAGATAATGACAGAAGAAAGTTATCTCAAATTTATAGATGAACATCCCGAAGAATGGTGGTTAGATATGCAGTTCATTTGGACTGATATAAGAAACATTCACTTTCTGCATAAAAACTCAAAAGGTGTTAGAAGTCTAAGGAGTTATTACCATGAGTGCTAAATCCTCGTCAACAAAAGATAACAACGGTTTAGATGAGGGCGGTAGTGTTGGCGACATTTCCCTGATGGGACAAAGGGGTTCGAAACCCCAAGCCCTCATTACATTTCAAAAGGAGAGTCCGAGAGAATGACTTTAGATAGAGAAAGATTTGAAAAAACAGGTGCGAGTGTAGGCACTTGGTTTTATCAATTAGATGTTACAGAAACAGAGATGAATGATATTCTAAGAAATCAAAAAATTGTATCTAAATTAAATACACTGGTTGATTCAATGGATGTAGAAGGCTCTATTCCTAATCATTGGGTTAAAGAAGTTTTAAGTAACCTTCTCAAAGACGGTTCGGTGAATTTGTCAAAATGAATCTAAAATGTCTTTTTGGAACACATGATTATCGTATTCAATATTTAGACTATAATGAAAATGCAAAACGTACATATCAGATAATCTGCCAAAGATGTGATAAAATCCTGAATATGACTAATATGACTTCATTAAAGGAATACACTAGGAGACAAAGGTAATTAGAAATGCCTTGTATTCATTGTGGATGTAATCGAGAATGGCATGAGTATCAAAGAGATGGTGGTTCACATAGTGGAGATTGTACGAATCCAGATTGTAAAGCAGGTGAGCATTTTTATGATTCGGGGAGAAAAATTAGATGATCTTATACGGTGGAAGGAAATATGAAACGAATAAAAGTATACTAAAACGTTATCAGAAAAGTAAGTACGTTAAGATCCTAACTACATTTGAAAAAGGTTTCAATGATGAGAATTTCAGAGAGGGTGAATGTCAATTATGTGGTGGTATCTTTAAACTCGCTGGAATAGGTGGACATCTTCATTACAAACATGGAGTAAAAAGGTAATTGAGAGAATTTGCTACTGCTTGTTATACATGTACTAATGTAAAAACTGGTGCTGTTCCTATAGTCTTTACCACAATGAAAAAGAATGAGACCAAAATCAAGATACAAGGAGATTTTTATGATAAGCATATAGCCAAAAATCATCAAGTAAAAACAGTAGAGATTTCTTCAATCACTCAAGCAAAGAAAAAACCTAAAGTCTCGATTACTAAAGAGAGGGCGTGACGTGAAGCTTTGTATGTGTAAGATCCATATGTTTCATCAATCCTGTAAACCAGAATGTAATTGTATGAAAGAAGTAACTGCTAGCTTTTCAATTATAAAATAAAAAGAATTGACGATCTAGATATGGGGTTGGTATAACTAGATCGCCAACACTACATTTTCCTGGAAGGCTTGTCAACCATTCAGTTGTTTAATAATTGATTTGGTACTTATTAAATATTATTGTGTAAGGTTCTGGTAACTAACAATTAAGCAAATGTAATATTTGTGTTATTATACTAGGTGTTATCCCTGCATTGTTTAGAATCGACCTTTCACTAAAACAAACTACTATTGGTGCAGAGCAATGATGATATTTATCTATATTACAAACTACTGGTGGTGGAGATGTTACACCGTGTGGTACTACTTTTTTGTGGCAAAAAGTTAAACCACCAAAATAACTACATGGATTCCACCCAACACGACCTCCTGCATAGGCTTGTTGGGATGTTGCACTAAAGAAAACTATGCTTGAAATAGAGGCTATAATTAAAACAGCTACCAATTTATTCATGTTATTTTAAGGTATCATATCTTAATAAGCATTATCATGTTATTTTTAGAAATTACAACTATCCTTTATTCTTTAATAGAATTTCAGGCACGCTTGAAGTGCTTAGTGTGGCATTTGTATAAAATGGACTAGGTAAAGCAGTTGGTGAACTTGTACCCATTGTATGTGAAGTTGTGTACATTGTATTACCGTTTGTTGCGCCCATTGTATTTATCATTCCTAGATATGGAGCTAATGAAGAAGCTGGTATTGCTCTAAATACTGGTAGAGATGACACAGCGGGCGGATTTAATTCAATTAAAACATCTGCGGTATTTTGTCTATTGGCAGCTGGTAAAGCCCAATTCCAAGTCATTTTATTAGCTGAATTTATTATTGGATTTGTTTTATATTGTGAAGCACCAGCTACTTGATTAGCGCCTGTTATACTATTCCAAGCCTGTGTATTTGATGGAGCTTGTGGTATTGCTTCATTAAGTCCGCCCGCTGTATCTATACCAAATATGTTTTCAATCAACCATGCATTAGTATGTGTTGGCGTTCCAGAAATTGAACTTGTTCTGGTTGTTGTACCATTACTAGATGTAATACCTATTGGTGTTGTTTGATGTACATTGTATAACGAATAACCACCAGTTATCATATAATATGATGCTGTAGTTACTGGTGTTATAGTTACGGTTTGTAATCCTGTTGGTGGATTTACTAGATACCATATCTCACTATCCAAAGCAAAGTTAGCTGTGGCATTATTTCTAGTAAAGTTTACAGCTTTAGTAAAAGATGTACCGCCTATTGCTACACTAGATATAACAGCATTGTTAGTATTTGGTGTACTAGCTCCTTTTCCATAAGATATAGGAACAACCAATATACGATTTGTATTACTTCCTATTGTTATTGTAAATGTTTGTGTCGCACTTGTTGAAGCTCCGGCTGTTGTAGATGATGTAATAACATCGGTTGTTATTGTATTTACTACGGTTCCAGCATTACAATCTAATGCGTTAAAATATCTTCCTTCCGGTAAATGTATATCACTTGTAAAGTTATTTATTATTGTTCTAGTAGTCCGTGTCTGTGTTGTTAATGCACCAACATCTGAACCAGAAATTTTATTGTATGGATATCCATTATAATCAGAATATAATGCCATTCTACAATTAGAAGCCGATCCAGCTGTTGTTACTTCCGATTGTATGGTACTTAGAGAAGTGGTACGATCTAATTTGAACGGAATGGCGTAAAGTGTATTATTTGTTACAGCTAATGTAGTTGGTGTACCTTGATTATTCCATGAACCATAATAACTATTAACTGTATTTTTTAATGAATTGATTGCTATACTAGATTGTATAGGAGTTTTCTTAAACCATGTTGTACCGTTGTTATCAATTAATAAAGTATCCATAGGATTTGTCATGTTTAAATTGGTAAAGTAATCTATGGTTGAGCTTGTTGGAACTATCTCAATATAATTATTAGAATAATCAATCTTCTTTATCATTAGTTCTTTTCCCGTACTCATTGTTGCTATAGTAGGAATAGTAATAGTATAGTTACCTCCTGTTGCATTTACTAATATAATATCATCTGTAGATGCAACAGTATAAGAATTAGTTTTACTTACTGCATTAAGTAACATTTTATTACATGTAGAATCTGAACTGTTTGATATTGCTGATATAAATTGATTGTTTGTACAAGCCTTTGTATTAATTTTAAACTGGAAGCTAGGTGTAATTGATGTTGTATTATGATTCCATAATACATAAGCTGTTGAATTACGTAATGATTTTAATTTTGTTTCTGTTGCATTAAATTGTGAACTAATTAAACTTACTCCATTGTCTGCGCTTACTACTTGAGCTGTATTAGTGGGTGTTGCACATGTATAAATTCCAGTTGAATTTGTAAATGCAGAAATGAATTGATTCGTACATGCAATAGTATTAGATTTGAAACTAGAAGCTAGATTAACATTATTAGAAGATTGAGTTATTGTAAATAGATCAGATCTTGAAGTAGTTAAGTTTCTTAGATTAATATTATTATTTGTACTGTTCTTGAAGAAACCAAAACCAGAAGTACCGATATTAGATCCACCAGTGATTGTTCCAGTTGTACTAGAACATGTTGGACATGATATAGCTATATCTGTATCATTTGTTTTTGTAACTACAATAGGACTAGTACCTGTCATGTTTCTGCCTTTGATTAACGTAGTTGTAGGTGTTGATAATACACCAACTGAACCAGTAGCTTTACCAGCGTTTGCACTTCCTGTTATAGTTCCTGTTGTAGTTGAACAAGTAGGGCAAGAAACATTTACTTGACCAGTTGATGCGTTAACTACAACTGGTGATGTTGCAGCTAATTTTGTCACACCCGTATTAGTTACTAAAATATTTCCTGATGTTTGATTTACCGATATTCCAGTACCAGCAATTAATTTTGTTACAATACTTGGAATATTAAATATAACATTGGTGGAGTTTGTTGTTATACTTAGAAAGGAATTTGATGATATTAGTTTTAAGAATTGCAATATTGATCCACTCATTGAAGCAAAGACACCAGAACCACTTGTACCTAAATTAGAACCCGTATTGTTTTGCCAACCAGCTGCGTTTATGGTTATAGTATTACCAGCTGCGGTTATGGAATTGATGTTTGTTCCTTTGGCTATTGTTAAAGCACCTGTCAAACTATTTAATGATGTTACACCAGAACCAGATCCAGTTTGATTTAACAATGCACAAGCTAGAATATTTGTCGTTGCGTTATAAGAAACAAATCCAAAGTTAGCAGGACAATAAGTAGTTGGTAATCCTGATGATGGATTAGGAGCTGTTAGATATATTGTTTGAGAACTGTTAGAACCTGTTACACCTAAACCATTCTTTCCTACTATATTAACAGAAGCAATAAAGTTCTTTGCTGAAATGGTAGCATTGCTTACATTAAATTGATTGTACGCATTTGTTGGTGGTATGTTAACGGTTGGTGGTTGAATTGCGAATTGTGCGTTAGCTGATGAAATGTAGATAGATGATATAAAAACTATTAGGATTAGAAGGTAAGTTCTTCTTATCATTCGACTTCATTATCTTCCCTTACGCCCTGAGCTGGTGCTTTTGTTAACAGGTTCAAGATTTGTTTTATCATATAGAATATTAGAGTAATAGCTAACAACCAATGGAACATTGACCATACTGGATTTTGAAGTATGATAGTATTTGATTGTGTCGTAGCTTCTGTCCATGTTTGTGTAGTGTTTATGGATTTGATTAAGTTGTTTGTTGTTACTGTATTTACATCTATGTTTATTCCAGAGCTTGCAAGAATCATTAATGCTATGATACCGGGAAATAAATAAATTACTCTAACTAAAGATAAGACTCTACTATCTGGAATTTCTTTAACAGCTGAAACAATTAGAACAGCGAAAGAAGAATATCCAATTAAAGCGTACACAATATATTCAAGAATAGAAATTTCCATAAACTAAATGCCACGCACCAATCCCATTATGGAACGACCTAAAAAGAAAGTGTATAATGCCATGAATCCCATTATGAAAATTATTGGTACTTGCATATCATTCATTATACCAAATATGTAAAATCCAGATATTAATAAAATCATATCCCAAGCTATTATAGCAGCTGATCCTAAATATGTCGCAGGGTTTTGTATCTGACTAATCCAAGAAGAAGTCTGGTTAGTAAATGCTTGTTGTTCTTGGTTTAGTGTTGCTGTCTGTATATTAGAAAATATATCTGTCTTAATTGGTACACCAGAGAAATTAGTTAGTTGAATGTGCATCACATCACCAAAGATAAATTGTCCACCTAACATTGAAATATTTACACAGTACACGAAAATTACTGCTAATAAACTTTTCTCAATTACAAAGACCAAGCTAATTTATCACCCTAACCAAAATCCTGTGATTTGCGTGTCGAGAGATATATGAGCATTGTTATCACGATCAAAGCTCCTATGATTGCTGTATTTATTGTTATGATTTGTATCAGTCCTTCTATGCCTAATATTGCTAGTGCAAAGAAAGCACCCACTGATTCATTCTTTCTATTGAATCCTATCATGGCTATTATTATTCCCACTAGTGAAATTAAATCAAATACTCCAAATTGTCCATGTGTTCCAAATGTTCCGTTTCTAAAACCTGATACCTGAGTTTGTAAAGGAAAACCAGTTTGAGTTAAAATGTATTTGCCTGTTGAAGATGATATAGTATCAAGACAAGATACAGTTATTATTTCATTGTTTACTTTATGGAATATGAAGCTAGAGTTTACATGATTTGGATCTGGTGTATAAGGAACATTAGGTAATGGAGCTCCATAGGTTTTGTTTGTGAAGGCATATGTATAAGCTAGGTTACATTGCAGATTCATTGTATTAGGATATATCACTGACAATCTTTTATCACTTGCGTTTATCTGTGTTGTTATGAAATAGATAGGAAGCACGTTTGTATTGGTTTGATTAAAGTTTAACGAACCCGGTCTAAATGAATTAAATATTAAATTAAACGGTGTAGATGTTATTACACTTACTTGCGTTGGTGTTGATACAATAGCTTCTTCTGTATAGGTAATAGTTCCAACTGGATTTGATATGTCACGTAAAGTAATTGGAATAGTAAGTTGTGTACCAGCTACCAAAGGGAAAGGTGGATTAAATATTATAGAGTCTTGTAAACCATTTTGATTAAATAAAAGTAATGCAGTAAGATTAGAATTAACAGGACTGGATAAAGTTATGTTTGAATTAGAAAATACACCAGCTCCACTTAGAATAATTCCTTTTATTGTAAAGCTAGATGATGTAATAGAACCAGCTACCCATGATATGAATATGGTATGATGTGTACCCGGACTGATTTGAGTCATGGTATTACCACCAGTATATGACCATGTAGATCCATATGGTTGTATAACTCCATCTAGCTTAACCTGTTGGATTAATCCTAGAATAGTAAATGTTGGATTAACTGGATTGTTTGTTATTTTGAATGTAGCGTTTACACCTTCATGGAAAGATGTAATGTTAGCGTTTACTGTATTTCCAATCCATACAATATCATATGATGGTGAACCAAGAAATATATGATTAGTGTTTGTTGTTATGGAACTAACAGTAAAGAATGGATGTACATCAGCTGTATAATTTGAATAAGGATGAGGTGCGCTGTTTTGTATTTGAGTACCGGGATAAACATCTACTGCATAAGCATCATGGATATAAAATATGGATAGTACAGAAATTCCTAACAGGACGAGTAAATAGAACTCGTTTTTTTTTTATTCCGTTCCATTATGATCCCTGATAGATTATTAGTCTGTCAATTATTCCAGTAGTATCTAAACCAAATATTCCTATATATTTTCCATCACTTGATATAGATACACCTTCATTGGATAAGTTTGTACCATCATTAAACTGTGATGTGTTAATGAATAGAGTTTGTAATACCGCATCATTCTTTGATACTGTTATTTTCTTTGTAGAATCATTGTAAGCTATTTTATATTTCCCCCCGAATGATTGATCATTTTGTGGAGTATTCTCGACTACTGCACCAGAATTAGAAAATGAATTAATTACTTGTTGTGTACTGTTTATCATATAACCCTGTACAAAAGTATCTGAAACTAAGACTGATTTGTCATTACCAATTTGAAACTTATTTATAAAATGAATATTAGTTGTTGCTATTGTATTATTAAAAACTAAAGCATAAGAATTAAAACTACCAGCACCACCACAACCTGAACAAGTTCCTGTTACTGTAAGATTAGTTGTTGTAATTCCAGTATCAGTTATTATGGTACTAGCTGCATAAGCTGAACTGGAAATAGCACCAGCAAGAATAATTAATATGATTGAGGTTTTAGGATGTGATGATATAAAAGAAAGTCTTTTCATGGTATCATTTCTCTATAACAATAATTAATAAAGTTTATGCCTAGTCACTTCCTTTAACCGAAGCTGCCATAAGCACTTTCAAGACTAGTAGAAAAACTCCAATACTAGGAATTAACGGTACTAGAAATTTAGTAGTGTTTTCATTTTGTGTATAAATTGCTTGCCAACTAGATGACATGGTACTGGTAAGATTGTATGAATCAAGTACAGTAAAGAAGTGTCCTAGTATTTGCGGAACAAGTAGAAATACAATTCCGTATGTTATTATGAATACGATTGTAGAAAGTCCAAGAAATACAAGACTACTCAATCTTTCACCCCTAAGGCTTCATACTTGGAATTATCTGATTCTTTAGTATCATCTGATAGCTTCTTTGTAGTTTTT
>NYMAG-47
AAAGTGAGTTTCAGGCTGTAACAATCCATGTTCTCAAGGGCGATATTTTTGAACTCATTCCAATCCTTATTCTGATCTAGTGGAAACACATCTGGGAAAGCAATAAAAATAACTAGAAACATTACAGCATATATACAAGTTACAATTAAAACAATTCCTACTGCCTGGGCTTTCTTTGGGTCTTTCCAAGTATTAGAAATTCTTTCAAGTCTTACTGCCTTGGCAATCTTTGAGATTGTCTCATCATCAAGACTCATTCCCACTCCTCCAATAATGAATCATCCTTGTGACATTGGATGCACTCGTCTGGAATGGTTACACCGTGAGGACACTTATTCATCTTCCTTCTCCTCACTTAACACCCACTCCAAACTTGAATACTGTCCTTGCAGCATTGGCACACCTTCACCTGTCGCCCTTGTCAACTGATTTTTAATATTCTCCATAGCCTCTTTAATTTTTTCTTCTGATTTCATTTCTTCACCTCCAGTAACATGTCATTAATGCACCGAGAGTAAGAGTATGACCTGCCTGTCTTTTTGATAATGTCCGCCTGTCTGTTTCTTATTTTTTTGTCGTTTTGTAGGTCCATCATTATTGTTACTCTTAAACTCATAGAGTATGTAAAGTATGAATACTATAAAAGAATTGCTAAAAAAACGATTTTCGTTTATGGCTTCGCTTTGGTGCCTCACGAAATCCTGCCATAACATCTGATTTCCTGTCAACTGTCTCCACCAAAAAACTGCCAAAAAACCCTACCAATGCCATCGTAGCAAGGTAAACAGCAATATAGTCAGGTGGCATCAAAGAAGATTACCTTTCTTGTAATCCTTTTTACACTCTGTCAGGTTCTTGTGATGAGAACCGCACCGCCAGCACGCGAACTTTTTCATTTCCCACGGACTGCTTTGACTATGTCTTTGGGCTTTTTCTTTTTGTTACCGTACATATTTTGGCTAGGAAACAAAACTATAAAAGATTTTAGATTTCAAAACAAACTTCAGAAGATGGCTCGGTTCTGACACGATTGTCCAGCCACACGGACACAACCTCGATGCAATACGGGATTTCATTATGTAATTTGAAATCAACTATTTCTGTTTGCTCTGGTATCATTATTCTTTGGCTCTCTATTTCTCCAAAGTCCATGTCCTTTAAAATGACAACATGATACACTGGCATCCAGGATGCCAGATATGTTTTTCCTAACTTATTTTTCATTATACACTTGCCGTCATGTTGCTCAATTAATAATGATAAAGAATAATCAAACTCTGAAATCTGCTGAGATTCAAAAGTCAGTATGCTTGGCTGCTGATGAACACATTTTACATGTCTTACTCCGCTTTCCCTTTCATCTGCAAAGGCAAACGGTACAGTAGCAACCAGAATGATTACAGCTAAAAATATCAGCATCTTCCGGTTACTGCTTTCTTTATCTTCTTTGGCGTTCCTTCACTTAACATCTTTTTACCAAGTTTGTAGTGCATGTTTTTGATTGGAATAATTTGCTTAAAAACTTTTTAGGCACAAATAAGATTTTTCAAATGTACTTCATCATGATGCTGTTTGCATAAAGGAATACCGTTATTTACATTCAAAGATAGTTCTGGATATTTTGCTTTATGAAGTATATGATGTGAATGAAGTTTATCAGTTGAACCACACACAGCACAGCAGTTCCCACTTGTCTTTTTTATTGTTTTTGACCAATCTAATAAAGCATATTTGTATTGTTTAATAGATAATTCAAATGGAATCGCATATTTTTCTAAATGTCTGATCATTCTTTTCAATTGTTTTTGTGGGGTTCTCTGACGGTATTCTTTACGCTGAATCAATAATCTATCTTTATTTTTTTTGTAATATATTGCACCATGTATTTTATCATATTGTTTTCTATGCTCTTTATTTTTACTTCTCCAATTTTTACTTGCTTGATTCTTCTTTTTTCTTTTTTCCTTATCTCTTTTCTCTTTATCTATTTGCTTCCAAAATAATTTAAATGGTATGCATTCCAATATCCATCTTTTATTATAATTCCATTTATGTTTATTTTTCTTAATTACATCTTGATTTTTTATCCTATATTCTTTCCTTTGGATTTTCCTTTTTTCTTTGTTCTCCTGCCAATCCATTTTACTTTTTTCTTTAATTTTGTCTTTGTTATTTTGATACCATACTTTCATATGCTTTTTAATTTTATCTCTATTTTTCTCTCGATATTCTTTATTATATTTTTTGAATTTTTCCTTATTCTTTTCACGATGTATTTTGTATTCAATTCTTCTTTTATCTAAATTTCTTTGACGATATTCTTTTTGGTATACTTTTTTATCAAACATAATTTTCTTTAATTCTTTAATTTAAAAGAATTTTGTTTTCTTTTTAGAAAAGCCAAACATATCCTCTTGTTTCTTTGTTCTCTTTTGGGTTCTAGATTTGCCTAATAATACTCGGGCATCACCTCTTAATGTTCTTGTAATTTTTTCTTTACCCAATGTGATTTCTCGTCGACGACCGAACATTCCCTCAATTTGTGAGGTAGGCACGTTTCCTAAAAAGAATCCCAGGACTGATTTTTCTTTCTTTCTTTCCTTCTTCTTTTCTGGCTCCCTGTCAGGTGGCCAAGCAAATATTATTTTTGGCGGTCTTGGTGGCGGTCTGGTTCTTAGCAGAGTAATCTGTACAGGCTTTTCCCTCAAAGGCTGTCTCTGCGGTGCCCTTAGTCTTGTCGGTGCCTTTGGTGCAAGTGGTGAAGCAAGTTTTGGCGTTTGCTTTTGTGTTTGTCTTGGCGATACTCTTTGGATTTGTGCAATCTCATATTTTGGGACTTGGATTGTTTTTGATCTCTGTCTTTGTCTTGTTGCTTGCCTTGGTTTTTGCGCAATTGTTATTTTTGCTGGCTGGATTATCTTTGATCTTATTGATTCCTGAACTCTTTGAGGGGTTGAAAATTCAAATGAAACTTTAGGCAAGACGGTTAAAACCTGTCTTGTCTTTGGTCTTGCAAATAAGGTTAGCTCTTCATCATCTTCTCTTTGTGTTTCTTTCAAAGTCGGAGGAACCAAAAGACTTGGGCTCTTTGTTTTACCCAGACTTCCAAATGACTTGCTGCCACCTTTGATTTCAGGATAGATTAAAATCTGACCGCCAGACTCTACTGTTCTTCCGGCTATCTTTCCAATCTGTACTAGTGGCAAAGCCTCAGCTTTCTCTTGTCCCAATCCCAACGCCGTAATTGTTCCGGCTGCAGTAACAATACCGACACCTCTCCACTTTTCCCATTCCTTTGGATATTTTGGAACATACTTGTCTATCCTTACTTTCTTGTAAGGCTGACCCTTTGGCTTTTCCTTTTTGAATCCTTCTAGGATATTTTCTAATTCAGTTGGTTTTCTTGGTACTGGAAATATCGGCTTGATTGTTTGTGCAGGTGCCTTGAGATCATTGATGTTTTTAATCCTTGAAATTCTTTCTGCTTTTGACAATCCTTCACCTATCAATTCCTTTACACTCTTTTCCTTTATTCCAAATCCAGCTCTTGTAAACGGGGCTGAGAATCTCTCTTGTCTTTGCAACTGTTCAAATCTTTTCTGTTTGTACAGTCCTTCACCTATCAACTCTTTTACTGATTTTTCCTTTATTCCAAATCCAGCTTTGGTAAATGGTGCAGAGAATCTCTCTTGTTTCTGTAACTCAATAAAACGACTTTGTTTAAACTCACCTTCTTTGATTAATTCTTTTACGGTTGGAATCTTCCTGCCAAACCCAGCTTGTGTTTTTATCTGGGATGGGAATCTTAATGCTTTTACATCCCTTAGTTTTGCCACCCTGCTTTCTTTTGAAACACCTTGGGCAATCAGATCCTTTACAGTTGGTTCCTTTATTCCAAGACCTGCCTTGGTTGAAATGTTTGATAGGTTATAGATTCCTTTTCTCTCTTTTGTTTCTGTCAACATTCTAGCAAACTCTTTTCTTGAAGTCGTTCCCTTTATCTTTCCAATTGGTGCCCCTCTTATTCCAGATGCAAACTCTTTTCTTAGACTTGGTTTTTGGAATGGCTTTACAATGCTTTTGAAATCCCAAGGCTCTGATATGCCACCACGTTTTAATCTGCTTAAAAAGTTCTTGCTAAGTTTTGGAACAACGACCTTTGGCTTTTCTTCTGCTACTGCAACCTTTCTCATCCTGGCAAGAGTCGCATCAAGTTTTTCCTTCTGTTTGAACTTTGCAATCTCTAAACTTGTTTTTTGTGGTAGGTATGGTGCCTTGATTGTTGGCTTTAGCTTTGACAAATTCTTGACTAGATTTTCTTTTCTTTTCTCAATTCCTTTTGATGTTCTTTTTGCAAAAAATGAAACCTGTTTTTTGAACTTGATTATTCCCTTTGGTGTCTTTAGTTCTGGAATCTTTTTGCCAATATTTGAGATTCCCCTTGTAAACTCTTGCCTCTTTACTCGCAGCCCGATTCCCAAACTTTCCAGCCTTCTGTTGTAAGGAGATACAGGCTGGTCGATTGCACCGCGATAAATCTTGTCCATTTCCGAAAGCCTCTTTGTAAATGCGGATTTTTTTACTTCAAATCCTATTCTCAAACTTTCAAGTGTCTTTGAAAAATCAGGCTTGGCAGGTCTTGTCAAGTTTGGAAGCTCTACGTTTCTTCCCTCTATGATAGAACGGTTTGGAAATGCTGAATCCTTTTGTATTGCAGTCTTTACCTTGCTTCCAACCTGTACAGCTTTTGCCTTTGTTGTCTGCAAACCGCCAACGATTCTTTGCTGTGCTTTTTGTAGGTTATATGGTACTGCTCTTTCCTTGCCAAATGGATTTGGTACAGGTTGTTGTGTTGTGACTTTGCCTATTTGAGGAATTTTAGTTTTTATTGGTTTGACTCCCTTTCTAAATCCAACCTTTTCTGCTACATCCCAAGTTTTTGATGGAACCGAAATACCTCCCTTAACTGTAATCAATTGTTTTTTGCCAACTGGTACGGCAAGTTTGGATAATAGTTTTGGTGCATCTCTGGCACCAGTCTTTATCAGACTTGGTACGCCTTTCAAACCAGCGTAATCAAAACCTATACCAATAGCATATGCAGGCAATCCCTTCTTTTCAATAAACTGTTTTTGCCTCTGTGCATATTCCTCAAATGAAACATCAAACCTTCCTTTCTCAAACTGATATGGAAGTACAACGGTACCTGCAACGTCTGATTGGAAAATTATAGGTGCTGGTCTTGCTGTTCTTTTCAAGTTTAATTGTTTTTCTGTAATAGGATCAATGTTCTGCTCAAAGAGATTTACAATCGAACCGCCTGCACCTATGATGCTTCTCATTGCTTCTGATGGCGCATAAGCAATCTGTACAAGAATGTCTCTGGGATCTCCACTCTTTGCTTTCTTTGCAGTTATCTCTTGCAACTCTCCAAGTTTGTTGTATTGGTTTTCAAGTGATTTGTTAAAGCCTGTTTGTTTTGGTTCTGCTGCTACCGCATATTCCAAAGTTCCCGGAAACGCCTTTGCTTCTTCTAATTTTGGCTGTTGTGGTCCCTGAACCTTTGGCGATAAAACATATTGTAATGATCCTTCAAATAATACTGGCTTTTCTTCTGTCGGTCTTTGAAGATTATAATCATAAACAAATCCTAGTTTTCTTCCTAATGTAACATCGCCAAGCCCTGTTTCAAGATCAAAGATTTGCTTTCCATCCTTTTTGATTATTCCTTTTCTCCCCTTTGCCTCTGTCAATCCAAAAGCTTCTGCCCTTGTGTTATACTGCTTTAATGCCGACTGTTCAATGAATAATTTTGAAATAGGATCTATTCTTCTTCCCTCGTCAGTAAGGGAAGCTTCCAATACTGACTTGTATGGCGCTTTCTGTTCTCCTGTTAATGCCTGGTATCTTGATAAAGTTTCCTTGAGAATTTCAATATTTGATTTTGGCTGAACTTTAGGTGTTATTGGCTTTCCTGCAGCATCAACATTTTGTCTGTCAAGTGATGCAACAAACGCCAAAGGATTTGCCAGTAATGGTGCGCCCTTTGTTGCTTTTTTTTCAGGGATTGTTCTTTCCACATTTCTAACAAGAACAGGACCATCAGGCGTTTCCCTATATGTCTCTGTTCTAGTTATAGTTATTTCAGGTACATAATTCTGTGCGCCCATTATTGACTGTCCAGTATCAACATTTGTCAATCGCTGTCTTGTCTCTACAGCCTTTTTTCCTATTGGGGCATCTGGCAAAGGCTTTACGGCATCGCCTCTTTCTGTACCTAATCCAGACGAAATATATCCCATGTTTGGAATGTTACTGTGATACTCTACTGACTGCTTTCTTGCAAGAGCCTGCGCAGTCTGTACGCTAGCCTGTCTTTTATATTCAGCCTGCGCAGCTTTGCCTTCCATTTTTTTCTCATACAAACCGACAAGCGAAAATGATGGCGATGACCTAAATGTCTCTGCAACATTTCTTGGAAGAATCTGACCTGGGTATGCTTCCCTGAACTGCTGGTAGCCTTTTTCAACCCTTTGTTTTTCTGCGGCTTGTTTTATGAGGCTGTTGTAGTCTTTTGTAATTCTATTTTCCAGTGTTTTTAATTCGCTTCTGTTTCTGCTTCCACCTGCACCCCAGACTGAACGGTGTGCATCAGCAAGTTCTTTCTGTTTTTCCGCCTCAAGTCTTTGTATTTCCGCATCATATTGATCCTGCTGTTTGGCAGATTCGGAAAGTTTTTTGTTATACTCTGCGACCTCTTTTTGGTACTGTTCTTCTGCAGCTTTTTCGTCTTTTTCATACTGCTTTACAGCAGCTTCATAGTCTGCTTTTTCCTTGGCTGCCCTTTCAGCTCTTGCCTTTTGTGTGAGTTCCTCATGCTGAGGCAAATCCTGAGCAAGAACTTTTCTATCCAGAGGATCAGAACTCATGTATTAAAATACTTGTACTTTCTTAAAACAGTATTGAATATTAGTTTGATAGAGTTTGCAGTCTATTCATTTGTAGCATATTCAAGCCTCTTGATGCTGATCATTTCCATTACAAAGGAAGGTCCTTTGACAAAATCAAGGACAGGAACGCTTGCAAAGTCAATCTATATTATTCCAGGAATCATTTGCATGATTTTATTGTCTGGCTCTGGGGTTGATATTTTGCTCAACGTATCAAATGTCACTACAAACGAGTTTGTAATTAATGGTACGACAGGCGATCCGATTACAAACTCCACTGTTACTACCACATCAACTGACAAGTTTGTACTGCAAAATCCGATATGGATTACCATGCACTATATGTTTGCGCTAATCATGTTTGCCTATGTAACAATCAACATACTAAAGATGCTTTCCTCAAAGGAATGACAGATAAAATAAAAAGACAGTGTTGCTACTGTATCTGCCATTTGCTAAACGTTTACTGTTCTGACTGTAAGTGTGATGATTAGCAGCTATCCAAAGAAAAGAAGATGGGTACATATGGACTGCTATCATTGCGGTTCAAAGTTTACCGAACTTTATCTTTCATTGGGGCAGTTTAACTATAACGGATTTTTCTGCCACAACTGCAGAAAAACCGTTGATTTTTAAAACCAGTTCGTCTGAACTTATCTCGTATGCAATCCACTGTAATACAATGACTGCCTTAGATTCTTTGCAACAGTCCAATTATTGTTCTCGCAAGCAAAAATACGTAGAGTATGGCAAGCCCTATAACAAATGGCAATGGAACGCCCATAAACGTAAGCAAGTTAAAGACATAAAGTCCAGACAGAATAGTAATAAAGTTCCAAGCTACCGCTGCACCAGCAGTAGCATATGTTTCCACCTTGTCATAAAATGTTCCGTTTGTCGGCGTATAAGTACCGTTTTGAATCTCTCCTGAAAGCAGGTTAAAAGCCTCAAGGTTTAACTGTGTCGTTACAAACGCGCCTGTCAATTGCTGGCCTGCATAATTGGTTACTGTAATGTGAAACACATCTACTATGACATATTCGATTGTAAGAAAAGATATTGAAGCTCCATACATGAAGATGATAATCATTATACTTTTGTCGATCATCTAGTCATCCTTCCTCGTAGTTACAAAGGCCCATACTATCATCATGATTAATGCCGGGTACATTATCACTGGATATGTAATGAATCCAAAGTATGAAAGCGCAAACGTTGTAATTACGACAAATGTTATTCCAACTATCGGCGTTGTCCTGTTCAGTCCGATCATTCCCAAAAATATTACTACAAGCATGACACCATCAAACGCGCCAATCTGGAAAAATGTGCCATATTCACCGTTTCTCAAATTGTTGACATACTGCAGAAATGGAAAGTCCGTAATTGTAATCACATAAATTGACTCGTCACCAGTAAGAACATCCCAGCACCTTACCTGTACAAGATCACCTGTGGCATTGATAAGGGTAAATGTTGCCACTTGGTTGTCTGTTCCATTAGGAACCGTGGTGAGTCCTGTATATGTCTGGTTTGTCCTTGCGTATTTGTAGGAAAAATCACATGACAAATCATAAGAGTTTGGGTATGTTACGTCAAGCTGAATTGCTGACGAATTGACATCAGTCCTGTCAAAGAATATTGAAAAGTCGTCATCGTTTGTAACATCTGGACTGGATAGATCACCTATTACAAAAGTCTCCAGTGTCGAGCCGTTCCAAATGTTTCCAGACCCATTATAACCATGTACTGTTATTGGCGATACACGAAAAGAATACTCTTGTCCAATCAAAAGATTAAATGCCGTTGCTGTCGTGGATGCGCTCCCTGTGTTTGCATTAAGTACATCTACTGGCTCGCCAGTTGGCGTTGTACCGTTAATCATATAGCCTATTATTTCAGGTGCGTATGAAGTGGGTGCTGACCAGCTAAGATCAATTGTGGAAAGGTCTGTAGCTGATCCGTCAAGGTCAGTCACGGCATCTGGCAGATGAAAAGTTGTCATGTCATACTCGTTTGATACTGTGGATATTCCTGAACCATTCATGGCATATACACGATAATTGTAAATTACATTACTGCTCAGTCCGGTATCATTATAATATGTCAAACTGCTTGATGTGTTGCCTGTACCTAAATTAACCCAACCGGCACCAATCGGGGTTTCCCTTTGTATTCTATAACCGTTTATGTTATTCATTGTGCTTCCGGGAAATTCCAAGTTAATCTGCGTACTTGCCGAACTTGGACCAAATGCTGTAAGCGTTGGTGGATTGGAATATGTAGTGCTTGTCGTAGTTACGTTTAAAATATTTCCTGTCGCATTATACCCTGCTTCTGTAAGAGCCGATACCCTAAAGGAATAATCTGTACCATGTATCAGTCCTGTAACGTTATAGTATGTGTTTGTGGTGTTTGCCAAAAATGTCTGTGGATTACCAAAGGGAGTTGTATAGTTTATCAGGTAGTTTGTCAGGTTGCCACCATTTAATCCAGGTTGAGTCCATAATAGGTCAAGGGCTGTATTGGATAGATTGGTGTAAGTAAGATCATTGATTCTATCTGGTGGCGATGCAACCGAATAAACAATTTCCAAATCAACTGAACCTGTAGCTAAATTAAGTGTTGTTTCACTTGTACCAGATATGGCATCCCAGTTGCCTTCAACCATTGAGAAGGTAAAATTTTGTGTTGATGCCAAACGCAAATTCCTAATGTCTGTGTTTGCCAGACTTGACAAGACTACAGTCTTGTCATTTCCTGTTGAATCACAAGTTGTACTATCTGTTACATATTGATTGCCAGCAAAAATATCAGCCCATACAGTTGCTTTAGCTGCAGAGTCTGGGTTGGCAGTTGTAATTGCAAATACATCACAAGCGTTTGGTGAACTTACAGCAGATACATCAAATCTTATTGTTGCAGAAGTTACTGTTACAGTTGTTGGCAATGAAGAAATATTGTTGACAAATGTATAAGCCTGACATCTACCCCCTGTATTATCACTTCTTAATACTCCTTGATTGTTATAATCGGCTTCATCAACTGCCAAAAGAGCGCAATTAGTATCACCACCACCAGTAAGAACTGAATTATATCTTTTCCATGTCCCAGCAGTATAACCAAACGTAGGATCTATCACCAATTTTTCATTTGGCAATAATGGGGTTGATGTCCTGTAATCAAAAACCAATCTTGATTTATTTACACCTGTATCATAAACAGTAACGGAATAAAGATCATCAAAACCCTTATCAAAGTCAAAACCCAAACCATTTAGGAAATTGATGACTTTTCCCTTGTTTGCAATTAACCAAGCCTTGTTAAATGTTGTACCGTTGAAATTATCCAAGTTTCTTTGTTGATTACCAAAATCAATCACATCTGTTTTTAAATCAAATATCTCATCAAAACCAAACGCCTTTGTTGTCAATGCTGATAAATTAGTTGCTTCAAGTTGTGTTTTCCATTTTCCATCAATCAGTACAAACTTATAATCTAATAATCCAACACCAGACTTTAACTTGGAAGATATAAAAGCTGAACCATTCCATGAAATATCAGGAGTGTCATTGTTTAGAGTATTTGGATATGTCCAAGTATTCAAATCAGATATGTCAGCATACTTGGCAATGATATAATCTGATAAAAGTAATGTATCATCTTTGTAAAGTGAGTATGTGCCGTTAGAGTTTAGTTGGACAGAAATACCTTCGGTATTTACCTTGCCGTTTGAATAGATGTATGGCACCCAAGAATCTCCATCAAACAGATATGGCTCATGTGTTGACCAGGTATGAGTACCGTCTGGATTTAATACATCAAAGTAATCATAACCAGTTTCGGCAAATACAGGAGTGATACCAATCAAAAGGAACGGTAAAAAAAAAATAAGTTTCATCAGTTTCTCCCAAATCCTGTAGTTGCCATAAGCACTTTGAGTACAAACACCAAAAGTCCCATCGCTGGCACCAGAGGTATGATCCACTGCAATTGCAACTGCGTAGAGTTGTATGTTGCCTGCCATTCCGCATTTGGAATCGGCATGTTGTCTTCATCCATTGCAGTCCAAACCTGTCCAAGTATCATAGGTACAAGTGTAAACATGAGACCATATGAAATCAAAAACATGATAATCGAGAATCCCAAAAATACCATCGATGCCATTTAATTTTATAAAGTGAGAGAACTATTTTAGCATTTAAAAAAAAGAAATGGGATGTTATCCCGTTGTTTGACTATCCTAGCATTCTAACCACAGAAAGTATTGCTACTGCTGCAACCACAATTAGAATTATTACTAAAAGTGTGTATGCATTCTGTGTCTGCGTGTTGTTTGTTTCACACTGCAAAGCCCAACCTGTTTGTGTTGCGCCCGCAGTTGCGTTATAGTCTGGTAAGGTTGTACAGTCTTGCACGGAGTTACCGAGAATTTGTACACCAATGCCTAGCATGATCGCAATTCCGATGAATGCGCCGACTAGACCCATGATGTTATTTTCAGCCATAGTAATTGTTTTGAGTTGTTGAAAATTTGTATTTAAAATTAAAAGTGTTGTATATCAATATATGTTAGGAATGGGCGTTGTTTCTTTTCTTCTTATCTCGTTTTGAAGATACTGCTTGTTTGCCTCAAAGTATTCAATGTCCCTTTCCTTCATTAGCTGTACAAGAATCTCCTGACAAAGCCCTGAAAAGTTGATTGACTTGTGATCCTTTTTCCAGTCGTTTATCCATCTCGGAAGGCTTACCGTAATAACGACAGTATCATCAGGGGATGTAGTATATGGAAATACCATCTATTATTAATTACAAACAAGACTAGATAAATATTTCATGGGTAAATCAAAAATACATCGTATTTACAGTGCGGATATTGGGTGGTTACGTTTTCGGTGAATTTCTTGCATGATTCACACTTTTTCAAAATCCCTTCACCTTTTTCATTCTGCTTTTGAAATGAGAGTATGGCTCTGTCAGTGAGGAATCAGAATGATACAGTTCCTTTATCTTCTTGTCCTCCTGATACTGTTTCCTTTTTGTCATGTTATCCTCTTATTTGGTCCCTTATCATGTATAGTACGGCTGCAGTCAAGCCCAAAAATGCAGCTATTACTGCAAATGTCATAAAGGAATCTGGGAAGAACTGGAATGAAATCGGCAGAAATACTACACCCACACCAAAGGCATAGATTACTTTGTGATACTTTAGGTACACTCCAAGAATAATTATGGATGCAAGTATCAGACTAAAAAAACCACCAGTGACCCATTCAAACGGCAAAATAGCCATCGCCACCCAGTCCTCATCTGCACCACAGTTTCTCCACATGTCAATTCCTGCAGTATAGTTGAGAAAACACGGTTCTGTAGAATTGACAATTATATTTTGAGCAAAAGCTGGGGTAATACCCCCAATTGAAACTACCACTGAAAGAATCAGAAGTAAATTCATCTCTTTTAGTTTATCCTAGAATTAGTTAAACTTATCAATTTTACTGCAACCATGCCATTACCAACTCCAATATATTCAAATGAAATATTTTTCTCTTTGACAAATTCCATAAATGCCTTGAACTCATGGTTCTTCCAGTCAGGGAAATTCAAGTATTCATCAAAGTGAATGATAGTGCCATTCTGTATCTTGTCACCCAAATTATTAAAGATTGTTTTAGTCGAACTATACAAATCACAATCAATATTCAGATATGCTATTTTTTCATTATTCTCTTTAACAAACTTTGGTATTGTATCTTCAAACCAACCATTATGCAGAATTACATTATGTGAAACTTTAGGCATTACTCCGTTATAATTATGATAATCTTTTGATGTTCCATTCCATGATTCAGGAAAACCCCTGAAAGAGTCAAACACATGTATTATTTTTGGATCAATCTTTGATGCGATATAATTGGTATGAGTTGCTTTTGCTACACCAAATTCCAAATACAACCCATCTACTTTTACCTGTTCCAGTTCAAAGTCTATCATTGATTTCTTATCATTAAATACTTGGCAGTTCATAAACTTATGATAGAATTCTACTGCCTCTCTCGTGGCATTTGCCTTTAACTGGTGTGGCAGATCATAATCCTTTTGGGTTATCAGTCTTGCAAGATTCTCGCTGAAATTAACCAGTATTTTTCTAAGCATTTTTAATCCATTTTTTATACATTATGTAATTGCCTAAAATATTTACAGTAACAATGATTGAAATAATAATTATGTATTCTGTCAAGTAATATCACCTTATTTCATCACAACAAGGGCAGTAATGATTAGTATGTTTTCTTGTGTGTTGACCACACCTGCATGTTTCACTTGTGTTCAAACATTCCCTCAAATTTACACTCTGATACTATCTCATGTAGTCTGGCATGCTGTTTCTCTGTTAGATGATCATGGTCTGGAAAGTCATTATTGTATAAATCCTGATTATATGTTAAAAGATAGCTTTGGATATTAGAGCATGACCATTTTTCAAAAAACTCTTGGTTATTTGTCTCATTAAAATAAAGTGGAACTGCAACAGCTAAGATTACTCCACAAATAATATACCCAGTGTTTTTGTGTATGAACTTCATCAATGGGGATTTGTTGCCGTATTTTTCCATTACTTTCTCGTATATGCTCCCTGATTTTTGTGCTTGTACTGGTTCTTAAACTTGTGACCTTTCTTGCCGGGCTTTGTATGGGTTCTTGTTTTTATCTTCAAGGTGATACTGCCCTCGGACAAGTGTCATAGATACTTTGCCCTGTTTTTGACATCTGGTCATATTTTACAGAGCCGGAATCAACTGCTGCAGAAAGAGCTTGACATGTCGGGTACCTTGCCTGTAACTCCTCGTCTGATATAGCTCCAAATGATGCTCCAAACTGGGAGCCGATATTATCCAAATATCCACCATCATAAACAAACCATGCTATTACAACACCCATTACAATTACCATCGTCATTAAGATAATCTTCATCCATCCTTTTTTTGCCTTTATCTCTACATGGTTGACTTCCCTGTTTTCATTTAGTAACATCTTCAAGGAAGTTTTAATAGCTCCAAAAATAGCTGGATCTGGTGCTAGGAAAGTTTCGTCTAAAAAGTCAGTTGCACGTCTTACAGGTGTTACTATTTTATCAAGTGGTTGATCCTTTAAGAACTGTATTAGTTCCTCATGCTCTGCAAATCGTTTGGGGTTTTTCTCTTTTTCTTTTGAAAGTGCCTCGATAAGTGTCACCTTTTCCATTGCTTCGAATTTTCTCTTTTCGCTTCTTGCAAATAATTTCATTGCCTTGTACCATAACATGCTGAACTTTCTTATGTCGTTTCTTTCAAGGATGTTGTCAAGTTCTTTTAGTTCCTGAGTTACAGGTGAATAATTATCTGTAAAATAAACATAAAATGAGAATGTCCTTGCCATGCTCTGTCTCCAAGAAAAAGGCTGGTGTCTTGTGTTAAATGCGTAGATTTCATTATTAATTACTGCAAAGAAAAAATCACCAATCGGGTTTTTGATTGGGAAAAAATGTGCTGCACCAACTGAATCTATAATTATGGCAGTTGGCCATTTTGTAGATAACAGATCCCTACCATGTATTACGCCGATATCAGTTCAACCCCTTTAATTTATAATATCTTTTCTTACTAAGAATTCTATCCCTAGCATTTTTACAAATTTTACATTTTCTACCAGGATCAGATTTTACTAAATTTTCTTTGATATATTCATGTCCTTGAGGACAGTGAGTTTTTAATCTATTATTTCTTCCAATGTTAGTTTTATCACCTCTTCTAAGATTTTCTTTTTGTGTTACAACTTCCATATGTTCAGGGTTGACACATGCTCTGTTTCTACAAAGGTGATCTATTTGTAATCCTTTTGGTATTTCACCTTTAAATAATTCATATGATATTCTATGAGAACTAATTAATTTTTTATTTAACATAAACTTGCCGTATCCACTAGGATCTTTAGATGCAATCCATTGCCAGCAATTCCCATTCTGTTCTATTTTTATCATGAATCTCTTAAAACAATCAAGCGTTATCTCCATTAGTTAATCATCCCATACACATTATTATTACATTTTGGTTTGCTTTTAACCTTTTTGGGTGCAAGGATGGAACTCGCCACCACCCCTGCACCATCACAGTTTGTGTATGGGTCTGTGACGAATTTCGTTTGTTGTAAATCCTTAAAAGGTTTGATAAAATAAAAGAAATGTGGTATCAGAAGAAGACCAGGAGATTAACCATCGTGATTTTACTACCGTTCTAAAAGACGGAATGTATGAATTAACTTACAAGGAAGGAAAGGATGGCAAGCCAGAAGCTAGCTATGTTGTAGATTCAAAATCCGCATGGTGGAAGACACATTTTATCAATTCTTACCGTTTTGGGTTAATGGCTGAATATTTGGAAGATTTTGGCTCTTTTATTGATACTGTAAAATATCACATGAGCAAGCCGATGGCTGACGTTCTAGAGATTCAGATAAAGGGAATGTACAACGTAATGAGACATTCTGTTGATGCAAAATCATCAGAGACACTATCCAACAAAAACAACAAGCAGACAGCACTTGGAGACAAATACCTCAACAACAAGCAAGAAAGACTGATTGACATAAAGGGTGAAGTTGGCAAGTCAATTACAGATAGTATAATGGGCAAGGAAGCCCATGATGGCGCAGCTAGATAACCTGTACAGATTCTTCAAATTGTTTTTTATGAACTTGCGTGCCTTTTTCTTCATATCCCCTAACTTTTTTAATTGCGGATACAGGAAGACTGCGTGTTTTTCTTTCACGTTCAATCCATTTTAAACACGCCCTTACACTATGAGAAAACATATTTTCCCCATGTTTTAGCATTAATAATTTACACGCTGTATCAAATGTTTGACTGCCATATTTTTTCTGACCGTCATCACATACTTCCTGAACAGTCTTTTCATCATATTTTTCAATTCCCTCTGATTCGTCACAGTCAGAACATATTGGATCAATAAACTGTCTCGTAGGTGCAATTATCTTCCTTATCCTCGATTCATTCCAAAACAAGACGGGAATAAACGGATTACGCCATTCATATTTTACTGGCGGTCTGTCACCTACTGACTCTAGCCAGAACTTGTCAACAATTGCATTTTTACGTTGAATCTTGAATCCTGTAATTAAATTGACATTTTGCTTACCGTAAGTGTCTGCAATGTTTTTTTCGTTTGCATCGCCAATACTTGTAATGAATTTGTATTGTGCTTCCCTCAAAAACGGTGGCAAAGCTTTTGGATAGTGATAGTTGAAAATACAGATAATCTTGACATCTTCACCCCCATCCAAATGTCTGATTTCTGATATAGCTTGTTCAATAAGGTTGATCTGCTTGTTTGATGCGCTAGCTTTCAAAAATGACACATCATCAAAAATTAGGATATAGTTGGTGGGATGGAGGGTTTTCAGAGTTTCTGCAAAATTCATCAAATGCTTCTTATAGAATATTTTTACAGTAAATGGTACTTTTGAGAAAGAATGTACAACATGACCAATACACTTTGAAAGTGTTGTTTTCCCACTGTGCATATCACCTATGATACCAATCCTTGTAACATCCATTTCATCTGAATAAGTGATAATTTCCTGTACAGCTGCCATAAAGCTCTGTTTTCTAACCATGTCAACTCCTTTCCACTGGATGACTGACGGCTTTCTTTTCTGAACTTTTGTGACTTGTAGTTGTACACGCTTTTGAATCAAGACTGAGCCTCCTCTATGCTTGTGTCAATGTCAAAGTTTTCAAACATCTTTTCGCCTCTGGACCAGTTGTCATCCCTGAACCTTGCAAACGCTTCCTCCAAATTATCCAGGCAAAGCCAGATCCACTCCACCATTTTTGAATGAAAGCTAAGCTGTGAAATCAGCCCATGATCATTTACCGGAGGCATTGGAACGAATCTAGAGTAAAATGGCATTTGCTTTGAATCCTCAATAACTTCACTTTCATCCAATCTCTGATTTTTTTTGCATTTTGTACAGAACCAAACTTTTGTAGTTTTTCTTCCCGTCATGATTTGTTCTGAAGTTGGCAGATTTATCATAAAGAAATCAATCGTGTCATATTGGAACTCTTGATTGCAATCAAGACACTTTATCTGAAACACAGAATTTATGACTTTATTGTATTCTTCATCATCAAAGATAATTCGATAAGTCTTTCCAGTCGTGAGGTTGTCTTCAGGCAACAGACCGTTAAGCGCTTTGATGGCACCTATGCAATTCTTGTACAGACGCTTGTCCAACGCCATAAGGCATTTTGTTCTATAAGATATACATGCTGTGTTTACATCAGTTAATCTTGATTCTGTCACACGGTTGTTATATAACAAGAACTCTTAAACTTTTTTACTTTTTCTGTACAGGCTGTACAGTTTCAAAAAGTTTCAAAGTTTTTAACAAAAATTTAAAAAAACAAATTTAGAAATCTCTTATAATTTCTAACCATTTTGCTATAACTGGCATATTGCTTTCTATGTATTTTATGACTCATATAGAATAGAACCCCCCAGGTTTGATAGAAGAAAAGAGATTATTATTAATAATACACTCTTTCACTATGCCTATTATTGTTAACCTAATAATAATTAGGTTACAAGGTAGTAAGAATAAAGAATCTAGGCATGGAAATACTAAAGTAATCAGGCATACACATACTAAATGCTTGATGATATGGTACTCATTCCCAAGACCAAATATTACCAAGGAGAGCAATAAGAAATATTGATAAAGTAACCATACGCTATTAGTGTATGATAGTAAGCGCAGTTTATGATAAAGACAACATCAAAGAGTTAGACGGATTTATCAAAGCCCCAGTATCAAGATCCCAGGTACTTAATGCACTATTGAAACAAGCTTTAAGATCTCCTGAGTTCCTAAAAGACCTCATTAATAGCGAACAAGAAAAGATTAATTCAAAAATTGCAAACTCTGAAAACAGTATTTAAATGACCTTCATTTCCTGACAAAAATAAAATTTCCACTCCACGCATAAACAAGGTAAAAAATTATAAAAATTCGTGCCTAAAAAATCAAAAACCTACGTTTCGCCTCGACTGTTCTTATACTTTATTTTTTATTAATCTGGTATGATAGAAATCACACAAAAACAAAAGGCAAGAATCGAGGCCTTAGAATCCAAAAATGTATCTGATTTTAATGATGCAGATTGGAAGGAATGGAGATTCAAACAAGATTTGGAAGAGATCCAAGAATTAGAACGATTACCAAAAGGTACAAAAATCTATACCATCTTAAGACGTGTTTCAAGCTCTGGAATGAGTAGAGTAATAGACATGTTTTATGTCAAAGACGGACATCCAATAATAATCCATTTTGAAACAGACAAAGTGTTTCAAAAAAGATACAATGATTCAAACACACAAGGCTATAAGGTGTCTGGGTGTGGAATGGATATGGGTTTTCACTTGGTGAACAACCTTAGCTATCTTGTATCTAGATCAAAAGGAATTGAACAAGATGGTTATTACTTTAAGCAGGAGTGGATCTAGATGGGTTTTTCTTATAACCATTTAGGCTTATGCTGTGATTTTTGCAGCAATGCCGGACCACAAAAAAATGTTAGAAAAATAGCGTGTCCTTATGGATGGTGTCAGCATTGGGCATGCTGTGAGACTTGCAAAAAAGCAAAAAAGCATTTACAAAGTTCATGCACACCAGAGCAAAAAACGCATAAGGAACACTGTAAGATTTTAGCGATTGAATACGACAGACAACAAGCAGCAAAAATTGAGGTAAACGCCTAATGAAGTTTACTTCATACTCTGTTTTATTCCAGGATAGTTATACAAAAAGATTCAAAACTGTTCAAACAGGTTTTTTGTCAAGTTTAAAAGCTCTAGACTGGATAAACCTAGATAATCAATGGAAAAAAGATTATGAACTTGGTAAGATCAAAATAATACCAAAAAAAGAAGATACAAAAAACTATGTTGAATCACAACAAAAAGAATTGATAAAAATGATAAAGGAGTTTCAAGCATGACCACAAAAAGAAAATCCTTAATACTGGCCTTAGATGATGCAGACAGACGGTTTAATATTGCCATATCAAAAATGTCTGAAATCACTAACAGAGTTCACGAGCTTGAAATAAAAAGAAATGAATCATTAAAGGTTCAATTTCTTAACGGTACTCTGGACGAGCCAAATAGAGACGATCTTATTTATTGTGAAGTCGTGCAAGGTTATCGATCAATGTCCAGGAGAAAAAACGAACTTGAAGAGGAGCGAAATTATTATGTATGGGAATTGGAGAAACTAAAATGAATAATACCGCTTTACTTTATCTAAGTTTTTGTGCTGCGTTTAATTCTGATGATAAAGAAGATGAAGAAATTATTCAATGTGTTGTAAATGAAACACTGTTATGTTTAAGGCTAGTAATTGAAGATAAATGGAATGAGGGATTATGAACTATCCCAAAGAATACACAGTCAAAGAATGGAAAAAATTTAACAAAGTCCTGGATATGGTCCCAGATGATCCAAGAACAAACAGGCCGTACCAGTTTTTTAATTTTATAACAAAACGGCTAGAGTCATATGATTACATGACTGTACAGGAAGTAATGATAAACAAATTTGATATTATCTTATTAGACTATCAAATAAAAAACGGTTTATTCTCAAAGGATCATTACTTTGATTTAGATGGAATAGAAAAATCAGATAGTATTGTAAATAAAAAGGAAAAATTATTTGCAGTCTTGGACAAGTTCAACGCAAAAAACATCAACAAGGGAATAGACAAATTCAATAAAGGCGTTGATCAGTTCTCTAAAGTCGTCGCATCAAGTCAAGGAAATAATACAAAGTCTAAATCTAAAAAGATGAATCTTGGAATTAGTCAGAAAGACTATGATAAATTATTCAAGTCCCCAAAAAGAAAAGGTAACACTATGAATTTTTGGAATGAAGACAGAAAGACTAGAAAGAGAAGGAATAAGCGCAAGCCTGTACAGAAAGCCCCAGATTATTCAGCTTTAATAGGTAAAAGGAAGGTAAAGTTCTTTTGAAGTTCTGGCATAACTTATGGTATTTGATTACAGGAGAAGTTGAAAAGATTGAACTCTAATAAAACATACTCAGTAGATGAAATGAAAAAACTTCATTATAAAGAATATAAAAAAATAGGTGGTAAGAACAACTTTAAAGAATACTCTAAAAACTATGATGTATTTTTTGAGCATACTTACGACATTTTTATTTTTGGAGACACTACAAAGTATAACTCTAGAGATGAATCTATTAAAGCGGTAAAGAAAATATTAAAAATTACTTGGAAAGAAATCCATTTAATTTTTCATAGTATTGATAGGGTGACTAGTTACACATGAACTCTAAACTGGACTTTAACAAAATAGCTATACTTACAGAAGAGCTGATCATATCAAAAGCTGATGTGGACTTTGACACCTGTTTAGAAAAAAGGGAGCATGTCGATTCACTTGAAAAACAAGTTATCGACTTGTTAAGATAAGTCCGCAGACTATATCCTGTACAGGTTACTTGCTAGATTTTACTCTTTTCCAGTAGCCCTTGACTCTGTGCGCGTCAACATAGACTTTTTTAGTTGCCATGTTTCTGTACAGCTCTTGTTTTATAAAAGTGGTTCTGTACAGCTCCTGTACAGGCTTCTGTACAGAAACTTTAATACCTAAGATGGATTAGGTTACATAATTGAAACCATATTATACAAAATGGATAACCATAGGATTGCTTTCTAGTATTTCTACTCCGTTTAGTGGATTGTTATCTGCAATTTTATTGATTCATTTTGCAAATTGGTTAGATATTACTGTTTTAAATAATGAATGTTCTTATGAAATCTGTCCTTTAAAATATGATATTGTTTATGGTCTTTCAGTGATATTGATTCCTTTAGTTAGTTTCTTGACAGGATATTTAATGTATTATTTGATTGAAAAATTATCTAATATAAAATGGAGAAAACTTGCAGCAACTCCTGACTATTTACAAGAGGAACATAACAACCAATGACTCCATTTTTTTCTAACATAACAGTTTTAATCAATGGGGGTAGTAATTAATGAAAAAAGAAAATTATGTTTACATCTGGTTTGTTTTAGGTATTATTGGATCAGTTCTTACATTTGTAATTGATTTTAGATTTCTTCCTGTAATGTTATCAGGATATGCATTTATGATTTTATCATATTGGGATTGGAGAGAACATGCAACAATTACTTGACCCCAAAGTCTCATTGTGGATAAAAAACTATAACACTGAAAAGACAAGGGAGGCGGCATTAACAAGCTTCAAATCATTACAGAGATACTTGAATGAAACAAAACAGGAGGAAAAGGATTGGATAGAATCAATGAAGATAGGCGAAGATGCCAGGTATCATAAATTAGCAGAGATTGTAAACTTTATTTCGACAAAGGTCGAGCCAGCATCAGTCAAGCAGTATTACAATTTCTGGAAGTCATATCTTAGATTCGTACATGGAATTAAAATTTACAACGAGGATGCGCATCATTTTGTAAAGCCGCCAAAGAACATCAAAAGGACAAGGGAGCCATTAACCCATGAGATTATAAAAAAACTATGCAAGAATGCAGCAGACGTTCAGAGGGCAGAATATTTGGTGTTATCTTCCAGTGGCATGAGAATGTCCGAGTTTCTAAACTCGCCAAAAGAGAATTTTAATCTTGATACCGGAATTGTCGGCGTGGCTGGAAGACTGACAAAGACAAAGGTGCAGCGTAAAACCTTCATATCAACAGAATCTATCGAGGCAATAGAAAAAGCAGGCGATGAGTTTTGGCTAAAAAGAGACTATCACCAAGAAGCCACATACTTTTGGAGATTGAGAAACAGAATTGGTCTGACAGAAAGATATGACGGTTCTGTGGTACACAAGTTTACTTTACATTCATTCAGATCATTTACAAGAACCCAAGCTGGCAAGATAAATCAGGACTTTGCAGAGCAGCTGATAGGCCATAAGGGTTATCTCTCCCAGTATATCAGAATACCAGACAATGACATGAAAAAATACTATGAAAAACTGGAACCAAAACTAAGGATTTTCTGAATATTCAAATAAAATTTCCTGTTGATTATTGAGATTGATTTTATCCAATATTTCCCATTTAATGATAGTTTTATTTACAAAATACTCATTGACGACTTTGGAGAAATTCTTGCCAATTACAAAGATGATAAACTTGCTCATTTCTTCAAAAGTTTTCTCAGACCTTCTGCCAGATGCTTGTCAAAAACAGTAAACAAGACATCATTGCCAGCCTTAAGATCACGGTAAACGGTCTTGATAAGATCCTCATTGTCTTTGACAAAGCCTAACAGTTTTCCGTTTATCTTTTCCTGAACCGCAAGGCAAGCCCTTCCTATCTCCTGAAATTCGGCATCATTGTAATCATAACCGCATACTTCGGCTGCTGCCTGCAACATCTTGATTCTAGTTTCTAAAGGTGCATCATAAAATGGCGATACGCCATGAATGATGTATTTGATTAGGATAATTTTTTCCTCCCTTTCTGTAAGGGTCAGATTGTGCTTTAATGTTTCAGGGTTTACAGGAATCAAAAGCTCTTAATGTCCTTTAACAGATGTTTGTATTTGTCAAGCATACCCATACCGCTAAGGATTGCCCTTTCATTTTCTGCTTTGATAGCTTCTGACAAATCCTTCATTTCATTATAATCAAAATTCAATCCGGCGCAAAGCATGACTGACTTTAAGGCTAGTATTCTAATATCTAATGGTTGATCTTTTGTCTGCGGATTGTTCATGGTCATTATGTAATGAATGATTTTTTGTTCGCGTTCTGTTAGTTCAACCATTTTTATTTCCTCGTTAATTTTTCTTTGATTTGTAATGTTTGCAATTCTCGGAGTTTTTTATCATGTTCTTGGCGTAGTTTATCTATTGTTTTATCATATTCCTTTTTTGCCTTTTCAGCTTTTTTCAAATACTCTTTCCAGAGTTCATCTTCATTCATTTTTTCTTACCCAATAAATTATCAATACATGATTCATGAACATTAAATGGATAATCGATTTGTTTAGTACAAACACGACATTTATTTTTTATTTTAGGTTTTATTAACAAACTCATTTCTTTCTCTCCTTTATTGGAAGATTACCATATGATCTTTGACCTTGCGGACCTTTGTAATCTTTCATTATCCTTAATCCACTTGAACCGAACCAAGCCCACTGTCTAGATCTTTTAGTCAAAGTTAATCTTTGACCATATTGTTTTCTTTTTGATTTTACCTGATTGATTCTGTTTGTTTGATCCTGAAAAGGTTTGATTGTTTCAAGTTGAGTTTGAGGTATCATAATTTGGTTTTACTCTCTTTGTTTAAATCAGTTTCGATGATTGCGACTTTCGTACCGTGATGATAAAGTGCTTTTATTGAAAAGTACATCATTGCCGTGCCGATAAATATGCCTGTAAGGATTGCCACAGTCATCAGTTCTTTTGAAACGTTTGGAATCATGATAGAGGGAGAAACATAAAGCGCGACAAAATAAAGAAAAGTGGTAATTGAGGAAAAGACAAGCGTGAATATGGCAAAGCCAAACCATTTTTTCTTCATCCTAACATCCCCTCTCTTTGCAGTCAATTAAGGATTTCTTGACCCATAAATCGTGCTTGTACTTGGCACTTGTGCTAATGTCCTGATAAGACTTTGTAAAATTGTAAGATATGGAAGCATCAAAAGTTGATACCGACATATCACATTTATGCTTTAACAGATTCAGGGCATCGCCTGTCATAAACAGCCAGTTCTTTGCGGTGATTTTTATTTCGCTGCAGTTTGCGTTTATGTACCTATCTTTTCCAAATTTGACATTATAGTCATCCATTTTTTTTGATTCCTGTCCTATTTTGTAGGGAGGAAGCGATGGCTCTATTGTTATCATTTTGATTCTCTTTCTTACCTCTTCGGGGGGATCAAGCCAGATAACATCCTTAGTTGAGTACCTGTAAAATTGCTCAGGTGCCAAAAACTGTGGCTGATCTCTCTGGATTATTCCGTCTATTTCTGTCAATTGTCCAAGCCTTGAATCCGTATTGTCAGGAAATAAAACGTCTAGCTCCTCATAAGAGGGACATCCTGGTATGTTGTTTTTGAGCATTGTCATACATGTTGTTCCCAGTTGAATTCCATACTGGTCGGCAAAGACAGGGACAAAACAAAAGCCCAAAAGAACAATGAACAAAATATTATGTGCTTTCAACTTTCTCCTCCGGTATTACTTTTACTATCCAACCAAACAACCAGCCAGCCCAAGAGACAAGCAAGACAGCAAGCGCGACAAGTACCGACTTGATAATATTTTCATAAAACAAGATGATGTAAAGCGCAAGTGTGGCTGAAATGACAACATAAACAACCACATTAAACAAGAAAACGTTCAAGGGTTTACCCCTTGATTCTTCTGTAATCCCTTTTGACTTATGGGTACAACGGTCAAAGAAAATTACTACTCCTATTTGATTTTTTGAAGGTTTTATCAACATCTTTTTTATGATATGGCTTACCACAAATATGACAAAATTTAGCATTAAATGGTAAAAATCCAGAGCATTTCATAGGATAGCAATATTTACCGTTTTCTCTGTCTGTCAATTAGCAACCACCATTTGAAACATTGAACGTCTTAACAAACTATGAAGATATTTTAGAGATTTGAAACCTTGTGCCAATCTTCCGTTTTCATCACATAACCAATATTCTTTTTGGATTTTTCTAATCTCAAAATATTTAGTATTACCTTCTTGATTTGTAAATCTCCATTTATTGAATGGTAGAAAACTCTCTACTTTACCGTTTGATGATTTAGTCATGGACTTGTACTCCCATTAGGATAGAAATGTGATACCTTACTAGTCATTAACAACGCATACATTAATGGTTGATGTTTTTTTAACTGTTCATTAAACTCTGATAAAATAAAATTATTCATTTTAACACACCATTTGAAAAAGAATGTAATGCTATCATGGTACTTCACCTATTCGATAAGGTTGAGTTTGATAATCAGTTAGACCTGTCAATGGTTTTACTTCATATCCTTTTGCCATACACCAATCCATTCCTTCAAGAAGTGTTTGTTTATCATTTTTAGTCAGTTCAATTTTTCCTAACATATCATCTTCTAAAAATTTATCCATAGATTCACATGTTAAAGCATCGGGTAACCCTGATGGTGGAAAAACAAGATAAATAAAAGTAATAATCAATATAATTCCAAATGAAAAATACAAACCACCAAATCTATCGACTTTTAGTTTATTGAGTATATTCATTTTTCCACCCCAACATTAGTGAATGATTGTTGTGTTATTTTATCAAATTTAATTATAATAATTGTTACAACTACTGCAATTAATCCAAATAACATTAACATATAGATGAAATCTAATGGTGGTTGAATTAATTTATGTGATGGTAAATCATAACCAAAAGTAGGGTCAAGTGTAATAGTTTGTTGAAAACCTACAACTATTTCATCTGATTCTGTATTTGTAAATGATTTATCATATTTTATAAAATCATTGCCTATGTTAATATAATAATGAGTTTTGACTTTTGCATTTGGAATTTCAACCCATTGACCATCAACTTGTTTGACAACTTTCCAACTATCAGTAAATGAGTATTCTGCAAATGCTAATGGGGTTGAAAATATAATTAAGAGTATAATCACACTTTTCAATCTCTACTCACCTTTAGATTGTTCTGTGATTCCCCTATCCAAAATTGTTTTATGTTCTCTAATTCAATAACTTGACCATTTAACAGTTCATATTCAAACATCGTAAATCCTTTACGAACCATCTTAACGTTTTTTATATTTTCTTTACCATTTTGGTCAATGTATTTTAAAATCATTCTATCTTCACCTTATTGCTGTAATGTTGTGTTAATTCACAAGAAAATCTACCATACATACATTTGATTCGTCTATGATTCCACTGTTCTCTAGTGTACTTACTCATTTTTCAATCATTCCATGACCTGAAAATTTATCATATCTATATCCATGACAAGGACACTTGCAACCTTTAACACATCTTTCAATTACACATTTAGAACATCTAAGATTTGGTATCATTCTATTTTCACCTTATTGTTGTTTTGTAATGTGTTAATTTTTTTGTCAAAATATGTTGTAAGAATAATTCCACCAAACATAAAATACAATATTCCTAAAAGTGGATCAATAAATTCATCTTTTGGTTGTGCTATATATAAAACCCCCACACCCAATACTGCAAATCCTATGATAGCACCAACTAAACTCATTCTATCTTCACCTTATCGTTATTTTGTAATCCCTTCAATCACGAACACCTTCTACTAATAGGTCATACTCTATAATGGCATCATTTAGATTTAATCGTCTGCTATGAAAATCTAATGTTACATCGTGTTCACTGCTATATTCTCTATATCCAATTTTTTTATAAAAAGTAAAATTAACATGAATCCGATAATAAGTTTCATCTTTTACAATAGATGTATGTATATATTGCACACCATGATTTCCAATTAACAGTTCATTTCTTAAACGAATTAAATCATTAAATCTTAAATTTTGACAGTGTAAATAATTATCAGAGCCATCAGGCATTTTAATAATTAAACAATGTCCATCTTTATGTTCAATTAATTTTAAATTATCAGGGGTTAGTTTCAATTCTCATTTACCTCGACAGAATCATGGGAATGTGATCCCTCATCATCATAAACAATAAAACAAACAGGATAATAATTATCTGTATTATATGCTGATGTTCCTTGATGATAAGTTATAGATATGATATTTTTTCTAGAAATGTTTTTCAGAAAAGTATTAACAGATCCTGCATCTGGATTATAAATTAATTTTACACGAATCATGAATTTACCTCAACAGAAGATAGATGTTGTTGCCCCTCATCTTTTTGAATACACATTCCCATATACACACCTAGAAATCCCATAAGAAATGCAAATGCATACATTTCATACTGAGATGTAGTTATATTTAGAAAATAACTAACAGGTCTTGATATAAATCCTAATGGAAAAGCAAAAAGAACAATAATAATCAATCCTCTAACAAAAACAAGAGGTTTTTTTGATGGATCTACAATTTTTATCAATTTCATTGTTTTTCCCTCATCAATCTAAATAATTTTTCTAGATCACTATCACTTAAAGCAACTCTTGCCATCATCATAGAACCTATCTCAAAACATCTAAAACATTCAGGACAGACCATTATATTATGAGGTAAGCGATATAATTTTCTATGTGGACATTTTGGTTTGTCTAACTCAAAATGTTGTTTAAATGATTGAATTAAATTCATTGTTTTGCCATCCCATTTGAAAAAGAATGTAATGCCTTCATATTTCCTCACTATACACCCTAGCGAATATTAACCAGCATTTTTTACAGGCGCCACTTGCATTAATTGCTTCTTTACCACAAACTAAACAAACATTAGGATCCATTTATTTTCCACTACTCCATCCAAAATGACATTTACAAGTACAATGAAATGGGTTCTCTCTATCCTTATGATTATTATGATTCCAGACGCATTTATCACACATTATTTCTCTACCTCTTTTTTAATATCCAAACTCTTAGCCATTAGATACATAAGATAAGTTCCCAATACAAATACTGCAAGAATAGATACAATCCAAATCTCAATAGGAATTGTTGGGTTTTCTAAAGATGTTTTTAGATTATCAGATGTTACTATTCCAAATGATTCAAGAAAACTAAAAAATATCATTCCTAACATAAAAAATACAGAACAATACATAACAACTAAGGTGGAGTTTTTCATTTTTCTACCTCAACATTAGTGAATGATTGTGATTCTCTAATTTCAATTTCCTTTACTCTTATTGCAACAATGACCATTTCTTTTTCTAATTCAGACATAACACCACAAGACAAATGCAAATTTACATAATCAATAGTTTTTGGTGATAATGCACATAACCAATCACAAATATACTCTTGTTTATTCATTATTCCTTACTCACCTTTAGATTGTTCTGTTGTCCCTCAATTCTTACAATAAATTCTAACCCACAAAAAGGACAGTATTTGATATTTTTTAATACTGGTTCATTAAAAGGATCATAAATCATTTCAATTCTACCCATAAAAATTTTAAAAATACCACAATCAATATTTCTATTTTTTTCTAAATGTTTTTGAAAATGGTCATGAAGTTCTTTATCAGATGTTATAATATATTTTTTCTTAAACATTATTCTACCTCAACGTTCTTGCTGGACTGTAATGTTGTAATTATTTTAGAAATAGAAATTAAGATAAAACCACTTAAACAAACAATAAGCCCTATCACAAATACTCTAAATAATTCATCATCATAAATAAAACTCGTATTTTTTCCACTACTTACAATTACAACCATAACCATACATAACAAACCTGTAAACATAAATGACCACCCTGCAAATATTTCAGGTAAATTATGTTTCATTATCATTTCACCTCGACATTATCGTTATTTTGTTGTGTTAATTTGTCATAATCCATCTTGCAACCACAATGTTTACAGATTTTATCTATCATGTATTCTGAAAGACAAGTACCTTTTACTAAAGCATAGTAATTACTTGTTTTACAATTAAAACATTTAATATAAATTTCATATTTATTTTCTTTCTTAATTTTTTTATTATGAATATGGTCTTGGTATCCCCATTTAATTGGAAGGTAAAATATACTTAAAAGCCCAACAATAAATAAAGATAAAGCAAAAATCAAAAGGTCATAATCAGATAAAACATAAATAATTAGACTAATTCCAATTACAACTGATAAATGAATAATAAGTTCACCTTTCAATCTATCTTCACCTTATCATGGGAGTGTTGCGTTAGAATCATAATCTTCTACCTTTCACCATCAAGACGATTTTACCATCTGCATCAACATCAGACATATCATAATCCATACAGATTTCCTTGAAATTATCGATTAATTCTAAACAACGTATTCCCAAACGTGAGATAATATACACACGTTCCTCTTTTTTCCTAACCATTTCTAAACGAACCAAGGCACGTAAATGATGCGCAAAAGTATTGTCATTTTCTGGCACGTTTCTTATTTTATTGAACTCTTTTTTCAATTCACCATAACGCACTGCAGAATCTTTAGGAATTAAACTAAGGATTAACATATTATTTTTACTTGTAATTATTCTGAATATTTTGTTTAGTTTGGTTTCATTCAGGTTCATTTCTTTACCTCAACATTAGATAGATTTTGTATTGCCTTGTTTAAGACCTGTCTGGCATCCTGATCACCTAAGATACCTTCTTGCAGTAATGATTGATTGGTTCCTTCCTTGTTCCATAGTTTAATTTTATAATGGACTTCCTGTTTTCTAACATAAAATTCCATAACACAACCATCCTGGTATATTGGTCTTGCAGTTCTGATACCACCCATTACAGATCAAACCTCTTGCCACATTTGCGACACTGAATATTTTCAGTTTTAGATGATTCAAATTCATGTTTGCAGAAAGGACATTTCACTTCGTTTATCTTGATGGTTTTTACCATGTCTTAGATAATGTTACCGTAACTATATAAGAGTTACCGTAACAAAAGATTAGGCGTGAATCGTTACCGTAACAATACTTAAATTCTGTTGTGCCTTTTACTTTGGTATGGCAAAGTTTTCAAAAAGAGAGAATTCAAGTTATTTTACTAAAGAAGAAAAAGAAGAAATACTAAATGATGAGATTGAAATATGTGACTGTGGTCATGGAGATTTTCAACATAGAACTGATTATAATGTGAATAGTAAAGGTGAATGTGTAGAATGTGAATGCCCATTTTTTTCATTACAACATAAAAGTACAATGAGACAATACTTAGATGTTAGGAATAAGTCTTTGATATGAAAGGGACAACAAAATTAACGATCAGTCAGTATCTTTTGTGTATTTTTTTTCTTCTGCTAGAGTTTGCCTTGGCGTTGACTGCTGTCTTTAGTCCGCAGCAGGGACAAAACAGACCTTGCCAGTCCAAGTAAGTGGCGCAGACATTGCACCTTCTGTACCCTTTTTCAAACATAGAGCCTCTATAATGTGAGGGTGGAACCTTGTAATTTTGACAAATGTTCTTACAGCTCATAGCCAGTTCTCCAATGGTGTGTTGTTTAGTTTTTCATCATTGCCCCATACATCCCAGCCATGCACTTTGGTTCTTGCGAATAGTTCTATTCTTGGAAGATCGCCACATAGTTTTAGAATTCTATTTCTAACTTCATTTGGTTTTTCAGAGTGTTCACCAATTGTAGATTTAACTACTTGTTGAACTGCTGCACTTTTTCTTTCAAACTTTCCTTTTCTACCAATCATCACTATTTCTACATTTGAACGAGTGTACCAACCAAGACCGTATTTTTTTAAAACATTATTTGTTTTGTCAAATTTTTCCCAGACAAAAGCCACAGTCTTATATTCAAAACCCCATGCTTTGATTAAATCCAAAGCTTGTTGCAAGTTTGGAAATGTTGCCCACATAAATAAAATACAATCATCATCTGCAATGTCTTGAACTGGTAATTGTTTTAATTCATCCATACTCATCGTATCATAATTATCTGTCGCGATTCCCCAAATACCTCTTTTATGATTAGGGTTACTTTCATAACTCCAAGGTGGATCAGCATAAATTATCTTGTATTTCTTGTTTGGAAAAGTCTCAACTGAGTTATTCATCCCAGTCATCCTCCTTTTTTTCTAGGTTGCATAGTGGGCAGTCGCAGTTAATATCCGCACACCTCTATCTTTTTTCTTGTCTTTGTGTCCTTTGGTCCTGACCTTAATCGGCTGCCACAACATACACAGAACGTGCCAGGATGTTTTGTAAATATCTGGCAGACAGCACATAGTTTAAAGCCGTTTGGGTAATAGCCACCCTTTGGCTTTTTTGTGTTGGTACAGTTATGTTTGCAAAGATAGGTCATTTTGCTGAACCTCCTGTTAAAAAACATATAAAACAAACAGTGTTTTTACAATCACATTTTCCACTTAGATGATCAATACAATGTTTAAAGTATTTTTTATGACATGATGAACAATAACAAATTAAGGCATATTTTTTCTCAAATGGTGTTATGGGTATGCTTGCGATCTCACTCATTGTATATCATCCCATATTCTAGCATGTTTAGAACGATTGCATTTCTTACATAATACTTGTAGATTATCAATATGAGTCTGTCCCCCTTTTGACCAAGGAATAATATGATCTATTTCTAAAGTTGTTTCCTCTTTTGATGCACCACATTCATTACATTTGTAGTTATATTTTACAAAAAGAATATGCCTTAATTTTCCTGGTATGGTTCTATATGATGAATAATTGAGTTTATATTTTGAAACTTTTTCAGATGTTTCTGTTTCTTTATCTTTCTTAATTTTAAATTTCTTCCCACACACACATTCAAATTGTATCCAACCAAAATAATCATATTTTGTATAATTATGAATACCATTTCCATATGAAGATGAATTAGAAAATTCTGGGTTCTTAGAGCCTAAACAAATATCTAAATATTTTGCAAATCTTATGCATTTTGTATCATTAGGACAAAATAAAAACCCATTATCGATATATGTACCACATGTTATACAAGGGTGACTAGAGCTTTCTTTTTCATGTCTTACTCTTCCATTATAAGGATATAAAATTCTTGATCTTCTAATTTTTCCTATATCTTTTCCACCTTCCATATCAGATCCTCTTCTACCCAATTCATCCCAACAACCCTTACCTCTTACAGGTGCACCAATCTCATTAAATCCCCTACAATACATTTTTCCATATATTTCATTTTTAATCGGTAAACCTTCAATATCATAAGCGTACACATAATAACATAATGACCATGATTTATGACAAATATCACATGTTTGTACACCTGCATCTTCAACTGTCATAATTTACCTTGGCCTCCTTCGGGTTTCTTGATTGGTTTTGTTGTGATGTTTGATATTATATTATTTCTTACGGAATACCCCATACTTTTTAAAGTCTTAACCATTGTGTCAAATGGAATTTCTGTTTGGTATTTATCTTGATAATCCTTTACAAGTTTACTCACTGAAACTTCAACAGGATCTTCACTTATCACCCAATAATTTAACAAGTATGCCTTTTCTGGTGAGCTGATCTCCTCCCATTCTTTTCTTACAGTGTTTCGATCTTCGTATTTGCATTCATCATCTGATAAATTTAAAATCCATGATATTATTTTTTCTGATTCCTGTGTTGCAATTCTTTCCTGAAAATCATCGTCTTCTGCATATGGTACAGTCCTAATGTTATGAATCAATGACAATCTTCGTCCATACATAGGATCCTTTTCATGTGGTGGTATTTCAGGTAAATAATTTGCACTTGCCCAAATCTTTAATTTGTTTGGAAATGGTTCGAGGTCTTTTTGAAAACCCCTTATACTTTGGTTCTTTTCACCAGTAATTGATTTTATGATTGAGAAATCCTTGAAGTTATCCGGCATATCCTGAAAAACTAAAAGTCGTTTGTTTTTAATTTTTGCTCTGGTTGCCCTGTCATCTATGAATTGTTTGAACTCCACGACCAAAGCATATTCTTCTCCAAGTGCATCAGCCAAAATAACTAATGGTGTAGTCTTTCCCATTCCTGATTTACCATGAATTACTGAAATTCTACTATCCATTCTTGAACGTAACACGCCTCTTAATCCAGCCTTTATGCGTGGATACTCATGTTCAGGTGAATTTTCAAACAGTATTTTTAAAAACTCTGTTGGTTGGTTTTCATCTGACTTTGGAAGATAGTTATAATCTCTGAATCCCATATCGGCTATGTCGTCTGATTCTACAAACTGTTTTGTATTCCTGTCAACTTTGCCATTCTTAAAAGCAAAGATGTCCTTGTTTGTTGGTGGGATAGGAAGCGCAAGACCTTTTAGTTTGAAAATAATATCTCGATAATCTGCATCCTGTAAAATTGGGTAAAGTGTCTGAACTTCCTTTTGCAATGATTTTGTTATCTTTTCAAGGAATCCATTCTTATCCTCATATACCTCTCCAGTTTCGATGTCAGAATAAATCTTTCTTCCATTAATCATTGTCTGTGCAATTTCTAATCTATTAATTGCCTTACCTTTTCCTTTTGGTCTTCCTTCCTTTAATGGCTCTGCATTCTCATATGCATCTGCAATCTTGGTTTCTATATTACCCCATGGTCTTCCGCTAAACGAATCACTTACAGCCCACTTATCATAAATTTCTTTTATTCTGTTTATTGCCTCTCCTTCGGTCATTCCTTCTGAAAGACAATAAATTGCTGCATTGAAAAAATAATCATTACTTGTTCCTCTTGTAGGTAGTTTTCCTTCCGCAAACCTTTTTCGCATATCAAAGTTTGTTGATCTTGCTTTCTTTTTTGCCTCGACATGACAAAACTTACATAATGAATCAATAAGTTTATGAAAGTCCATTCCTTTTGCATCCCAAATCACATTACTTCCTACGCTTTTGTAAGACACTTTCTGCTTTGTCTTCCTGTCAACTATCTCACTTCCTACACCTATAACATAATGATCATGGCCTTGAATCTCTATGATTTGTTTATGTGGTTCAATTGTATAATCATACAGCATAACTTTCTGGATGTTCCCACTTAGACCTTTAATCGGAATATGCCAGCCGTTAGGAGTTTCAATCACCATATAACCATTCTTAATGTTTTCTTCTGCAAACTTGCGATAGTTTTCCTTGTGGTCCAAATCAATAAAACATGTTCCCATATTCTTAATGGCAATTACACCATAGTTTTCATTCTCTGTAATAGGCTGGTTTAGTTCTGTCCTTGCGCCTTTGTACCTAATATCAGCAGCCTTATGTTCTGGATAACTGTCATCATATTTTGGAATAGGAAAACAATTGAATCCATTATCCCTAAAAAGTTTAATATAATATGATTTAGTATTCATATTATCTCCTTTTGTGAAAGATCGGAGTCAACATTCCCGTGGGATTCTTGCGGTCTCTCACGGGAATACTTTACTAAAAACTCAATCATCAAGGCTTCAATTAATCTGCTTCTTGTCTGATCTTCCACTTCTTCTTCAAATGCCTTTACAACTTCAACATTAAGAGAATAAGTTTTGTTACATTTCATTAGACTTACGTACGGAAGATTACTTATTATATCTTTCTAATTTCAAAAATTCATTTCAAAACGTTTAAACGTTCGGGTATCGTACATTTGAACGTTATTCTGGCGGAGAGGTAGAACTGTAATTTAACTGAACAAATTCCTGAAAATTCTCTATCTTTAACTTGGATGGCCTATGCTTCAGTTCGGAGAACCTCCCCATTCACACTCACAGTCAAAGCATAGAGTCTCATCCTTTTCATGACAGTTGCAGTCGCAGTCTAGTGACATTCGCAGTTCACCAGTTTGACACCACCGCATCTCTTACATTTCTTTGCGTATTTGTTAAGGTTCAGGAAGTGCATTAATTGAAAATACCTCCTAAGATAAATGGCATTGCAACAAACAAGGTAAGATAAGTTCCTGAAAAAATTAACAATGATGAAACAATATAATCTTTGTATTTCATTCTATCAAAATCTCCATCCTATTCCAATTTAATAAGACTTGTGGCGACCAAAGGGCAACAAAACAGAAAGGGCAAGTCTTACAATCCTCTGATATTTTTCTGTCACATTCTGGGCAGCAGTTCATTTATGCACATGTCCGTGATGATTTCTGAGGTTGTTTATTCCATAGAATTTCTTTTGGCATATGGGGCACTGGACTTTGATCAGTTCGTACAGTCCGCCATATCCGCTTAGTGAAATGTTATAGCCCTTGAATCTCAAATGCGTTATTAATTCCCTGGTCTTTCTCTGGTTCTTTTTTATGTAAAGCGACATTGTCTCAATAGTTGCTGGCTGTCGCTTTAAAAGTTCCAAAAGCCACTTGCCAGATTCCTCAAGCGGTACTGTCTTTCGTGTATAGTTTTTCTTGTACCATTTTTCCTTTGATTTTTCTATCCTGATACTGCTACATTGATCACAGTATTTTTTCTCCCAAGTGTTTGTGTTCAGTTCTGTTTCACAGTCATTGCATTTCTTTATCAGGATTTCCATCATATCTCATATGCCTCATCTAGTTCCTTGCAAAGATTGATCATCCTCTGCTCGTTTTGCGTGTACTCTTTTTTCTGCTGGTATTCCAGTTTCAATTTACTTTCTCCTTTGTTGGCTTGAAATCACCCTCATCTAAAACCCAATCCAATAATTCAGCACGACTTTCATGGATCTCTCTGGCATGACTTAATGAACTAATTTGTCTTGAATTATTTATTTTACAAATGACCTCATTAAAATCATTGATTGTTTTTATTTCATGTTCTCGTTGGTTGACAATTTGTTCATAAGTTTTCAATTTATCATCCTCACAAAAACTTTATAGTGTCCTTTACATTCTTTCAATTTATCTGTAACATTGAAAATCAAAACATTAAGAGGGTGTCTTTTTATAAAATCCCTTATCGGCTTTTCTTTTGCCCAGGCGTTTGTCTTATTCTGCAAAAACCAAAGAGTACCATATTTAAAACACATGCCATCAAAAAGATTCCATAGGTCAGTCGCTAGATAATTTCCCTTTTGTGTAAACACAAGGTCGTTTCTCTTTGAATGGGGCTTGAACCAAATCTCATCATACTCATTTTCCAATAGCCACTTTCTCACCAAAAGATTTGAGGCACGCATCCGCTGACGGTTGTTCAACGGACACGGCCTCCGTTTATTCTGGTAGCCCTGCCTTGTCCGGTAATCCGACAAGTATTATTCATGGTTCACTCTCCCATCTCTCAAGTCCGCATCCCTTGAAATCTTTATCATTTTTTTAGCGTTCTCGCTTAATTCTTTTCTTGGCCTTCCCCTGCCTCTCTTTTTCGGCACTCCTTGTATTGCATCAACTATGATTTTTCCAATCTGCTTTTCCCTGCAATCACTCATTGTCTTTCTTACCAAATCCAATTTTTGCGTTGCCGATAGATTCGGATTCAAGTTAATTGATTCAATTAAAATTATTGTCTGGTCGTCATTCATTTAAAACACCCATGATTAACATAGCCCTCGTTTGAATAAAACTGGTTGTTGCATTTTTCGCACCACAGTCTTCTGTTCTTTAGCCACTGCACCAATTCAAATGATTCTTTGTTGTTTAATGATAATGCGATTTCGTTTTGTTTCTTTTCTAACTTTCTCATTCTCTCTTTGAAAATCAAATAATCTAATTCTTCTTGTTTAGTTAAAAAAATAGGGGGGGAATCAGAATGTAAAAAATTCATTCTATACTCCTAGTTTTCCTTGAGGCTTTGAAGTTACTATTACGCTTGGCTTGCCGGACTTGTTCTGTTCTGTGGCAACTTCTATTTCCTTACCAACCCATTCGGAAGTATCCTTTCCAAATAAAGAAATGAGTGTGTCGTTTGCCTTTGCTCCCAATGACCATTTGAATTTCTTTTTCTCCTTGTCATTTGCCAAAACCCGTACTTGCAGCTGTTCGCCGTAATTTCCTTTCACATAAGAGCCCTCATCAAGAATCTTTAGCTTTGTGATTCCCAGTTCTATAATGCTCTCGCCTTTGAGGAATGTTTCGCTGTATTGTGCTTGTACCATATTTTTCACCTCCATGTTATCTATTAATTCCCTTGAATTATTTGATAACTGTAATTCACACCAATTTTTTCCGTTGATATAATTATATTGTTCGCCCTCAACACATTGATAGTCTATATCTTGACAGCATCCACCATGACCTTTTACTCCTTGGCATCGATGATCACCAAACATTGTCTCACATTGCAAAGTCATCTGTAAATATCTATGAACGCAACTCATTTCAAACATCTCGCCAAGATTTGTGATTTTATATCATCAGGGATATTCTTAAAATCAAACTCTGATTTTTCCACGTCAAGC
